# Supplementary material for: The Pseudomonas putida type VI secretion systems shape the tomato rhizosphere microbiota
Source: ISME Commun. 2025 Sep 9;5(1):ycaf158. doi: 10.1093/ismeco/ycaf158 (PMC12482989; doi:10.1093/ismeco/ycaf158)
Supplement: Table_S4_ycaf158 [file table_s4_ycaf158.xlsx]

## Sheet: Hoja1
ASV	Taxonomy	Mean WT	Mean tssA1	Mean tssM2 tssM3	Mean tssA1 tssM2 tssM3
9002efc8d0aae0e00570a0ef34a8f2f4	d__Bacteria; p__Cyanobacteria; c__Cyanobacteriia; o__Chloroplast; f__Chloroplast; g__Chloroplast	392,67 ± 73,56	338,50 ± 27,40	255,33 ± 54,38	268,33 ± 15,43
0806ed13041f9bff90c0eb17cf8c7f82	d__Bacteria; p__Cyanobacteria; c__Cyanobacteriia; o__Cyanobacteriales; f__Nostocaceae; g__Nostoc_PCC-7524; s__Trichormus_variabilis	82,67 ± 44,45	437,33 ± 49,62	375,67 ± 26,95	349,83 ± 77,84
92405633b8e3054657f2e5c7ab0168d5	d__Bacteria; p__Patescibacteria; c__Saccharimonadia; o__Saccharimonadales; f__Saccharimonadales; g__Saccharimonadales	354,17 ± 44,58	217,33 ± 121,54	242,33 ± 24,81	276,66 ± 43,79
d90138d714c629f0ed9e31fbe288536c	d__Bacteria; p__Proteobacteria; c__Alphaproteobacteria; o__Azospirillales; f__uncultured; g__uncultured; s__uncultured_bacterium	233,33 ± 99,74	232,00 ± 18,35	224,50 ± 17,65	274,83 ± 46,64
c205d92bea0c6489fc81746eb5be60fb	d__Bacteria; p__Proteobacteria; c__Gammaproteobacteria; o__Cellvibrionales; f__Cellvibrionaceae; g__Cellvibrio	561,33 ± 253,92	102,50 ± 13,75	100,50 ± 15,25	116,00 ± 17,98
1c0c1290f927f57025e7799a00f3d2d2	d__Bacteria; p__Actinobacteriota; c__Actinobacteria; o__Propionibacteriales; f__Nocardioidaceae	143,66 ± 36,72	242,33 ± 31,18	222,17 ± 24,31	286,66 ± 37,83
78fb9a44ca85cbc0f0ad4fc8aefbb0d5	d__Bacteria; p__Proteobacteria; c__Gammaproteobacteria; o__Cellvibrionales; f__Cellvibrionaceae; g__Cellvibrio	543,17 ± 188,81	99,33 ± 21,33	67,17 ± 15,43	144,83 ± 44,82
8272076ff011eb18f466850ba6dcde1a	d__Bacteria; p__Patescibacteria; c__Saccharimonadia; o__Saccharimonadales; f__LWQ8; g__LWQ8; s__uncultured_bacterium	261,50 ± 134,50	56,66 ± 54,17	206,33 ± 44,65	151,17 ± 115,56
7ba72a8f6f80fd45920efa8ea047753a	d__Bacteria; p__Firmicutes; c__Bacilli; o__Bacillales; f__Bacillaceae; g__Bacillus	129,50 ± 41,53	232,50 ± 68,31	215,33 ± 24,52	244,00 ± 30,29
4a159881b821bb6a61563973aca0c282	d__Bacteria; p__Proteobacteria; c__Gammaproteobacteria; o__Cellvibrionales; f__Cellvibrionaceae; g__Cellvibrio; s__uncultured_gamma	449,00 ± 107,30	86,67 ± 33,94	75,50 ± 17,41	130,50 ± 44,54
714b0378efe0b8744e24aa04b48008d3	d__Bacteria; p__Firmicutes; c__Bacilli; o__Bacillales; f__Bacillaceae; g__Bacillus	105,83 ± 38,79	217,67 ± 46,74	234,67 ± 38,61	234,50 ± 21,09
20547b78b720072a4b198fda0f65afb0	d__Bacteria; p__Actinobacteriota; c__Actinobacteria; o__Micrococcales; f__Intrasporangiaceae	113,67 ± 31,62	211,83 ± 47,85	196,33 ± 46,21	213,33 ± 46,26
6fcfc470bde577e9e65207e3ebd332d8	d__Bacteria; p__Gemmatimonadota; c__Gemmatimonadetes; o__Gemmatimonadales; f__Gemmatimonadaceae; g__uncultured; s__uncultured_bacterium	330,17 ± 74,61	123,00 ± 31,24	109,33 ± 21,33	169,67 ± 45,57
253a7230f2465f29a4f710bbbf490c22	d__Bacteria; p__Firmicutes; c__Bacilli; o__Bacillales; f__Bacillaceae; g__Bacillus	100,17 ± 48,58	182,83 ± 43,57	218,17 ± 15,46	214,50 ± 26,49
0b5ebef62889255aa4f17a45b097ba4a	d__Bacteria; p__Proteobacteria; c__Alphaproteobacteria; o__Rhizobiales; f__Methyloligellaceae; g__uncultured; s__metagenome	96,50 ± 17,18	199,50 ± 19,82	194,17 ± 16,99	165,00 ± 18,87
074b271e950a3650693f88d8595334e9	d__Bacteria; p__Cyanobacteria; c__Cyanobacteriia; o__Cyanobacteriales; f__Nostocaceae; g__Tolypothrix	72,50 ± 55,22	277,33 ± 87,59	92,33 ± 57,54	213,16 ± 125,73
f25d25e9fc62f25aaeaae891eadbc20d	d__Bacteria; p__Chloroflexi; c__Gitt-GS-136; o__Gitt-GS-136; f__Gitt-GS-136; g__Gitt-GS-136; s__uncultured_bacterium	127,67 ± 19,95	172,83 ± 37,23	150,17 ± 25,64	191,16 ± 29,72
72d78ad803e3cfc73fca6825e5fcddc1	d__Bacteria; p__Nitrospirota; c__Nitrospiria; o__Nitrospirales; f__Nitrospiraceae; g__Nitrospira; s__uncultured_soil	215,83 ± 75,63	137,33 ± 24,43	141,00 ± 11,87	139,00 ± 21,35
4f8f539d6f9eea8548633ba7933c804a	d__Bacteria; p__Actinobacteriota; c__Actinobacteria; o__Propionibacteriales; f__Nocardioidaceae; g__Nocardioides; s__Marmoricola_sp.	80,67 ± 12,48	165,17 ± 21,38	151,83 ± 17,45	208,16 ± 47,44
c1d8f746065975c3dc82d29b9eee6f45	d__Bacteria; p__Actinobacteriota; c__Actinobacteria; o__Micrococcales; f__Micrococcaceae	78,17 ± 14,91	178,83 ± 8,98	168,50 ± 21,92	198,67 ± 34,51
3fc50922b98e4ae362d90571c8699c86	d__Bacteria; p__Actinobacteriota; c__Acidimicrobiia; o__Actinomarinales; f__uncultured; g__uncultured; s__uncultured_bacterium	146,50 ± 52,64	157,83 ± 31,39	132,50 ± 8,92	156,00 ± 25,03
7bfcb3b330505520d3e1b57db3a3c383	d__Bacteria; p__Gemmatimonadota; c__Gemmatimonadetes; o__Gemmatimonadales; f__Gemmatimonadaceae; g__Gemmatimonas	206,50 ± 20,68	113,66 ± 26,77	119,83 ± 15,22	150,50 ± 26,58
569ef8129d8ecf32e15db26b9e7a6538	d__Bacteria; p__Firmicutes; c__Bacilli; o__Bacillales; f__Bacillaceae; g__Bacillus	83,50 ± 31,89	166,83 ± 31,52	158,17 ± 15,52	174,50 ± 24,05
bbd2a9cbb2c5744254c8959bff6e7844	d__Bacteria; p__Proteobacteria; c__Alphaproteobacteria; o__Rhizobiales; f__Beijerinckiaceae; g__Microvirga	72,66 ± 11,67	156,33 ± 17,33	172,83 ± 8,83	147,50 ± 25,83
13b71010f7e0e4f22b7537e61ab07b97	d__Bacteria; p__Proteobacteria; c__Alphaproteobacteria; o__Rhizobiales; f__Methyloligellaceae; g__uncultured; s__metagenome	72,00 ± 26,94	160,00 ± 27,42	170,00 ± 20,62	145,67 ± 14,39
d1316b26e5350da36e6456499ecdfe18	d__Bacteria; p__Actinobacteriota; c__Actinobacteria; o__Micrococcales; f__Micrococcaceae	81,67 ± 14,95	138,00 ± 10,30	130,33 ± 11,66	177,33 ± 49,31
1cabc013c8fce185273b826ed7e0f9d0	d__Bacteria; p__Proteobacteria; c__Gammaproteobacteria; o__Salinisphaerales; f__Solimonadaceae; g__Panacagrimonas; s__uncultured_bacterium	177,17 ± 72,82	68,33 ± 17,37	124,17 ± 12,89	119,00 ± 43,79
7388d863af73d7ba8941a4a6edc0d53b	d__Bacteria; p__Proteobacteria; c__Alphaproteobacteria; o__Rhizobiales; f__Rhizobiales_Incertae_Sedis; g__Nordella	124,83 ± 23,79	130,17 ± 19,35	129,17 ± 17,58	137,66 ± 19,75
686ed8a5fcaab3819e4e73d47035cc51	d__Bacteria; p__Patescibacteria; c__Saccharimonadia; o__Saccharimonadales; f__Saccharimonadaceae; g__TM7a; s__uncultured_bacterium	94,00 ± 63,22	15,00 ± 5,48	123,33 ± 6,68	110,66 ± 167,86
22186bcf8e5dbc392a6810df73f22ff6	d__Bacteria; p__Actinobacteriota; c__Thermoleophilia; o__Gaiellales; f__Gaiellaceae; g__Gaiella	56,33 ± 22,81	131,00 ± 14,86	130,00 ± 16,97	160,66 ± 17,47
bc63d6e954b39b16e06160a4ea91b0e8	d__Bacteria; p__Gemmatimonadota; c__AKAU4049; o__AKAU4049; f__AKAU4049; g__AKAU4049; s__uncultured_bacterium	158,00 ± 17,81	97,83 ± 17,29	97,33 ± 13,71	114,00 ± 11,40
8f960ad5c0478d8ec0f1dbc60d45730f	d__Bacteria; p__Firmicutes; c__Bacilli; o__Bacillales; f__Bacillaceae; g__Bacillus	97,83 ± 41,98	119,67 ± 43,14	116,83 ± 13,39	127,00 ± 17,02
f23cea13dc497aae6aeac1b8481022e0	d__Bacteria; p__Firmicutes; c__Bacilli; o__Bacillales; f__Planococcaceae; g__Paenisporosarcina	72,67 ± 33,19	120,83 ± 25,24	130,16 ± 16,57	128,50 ± 19,83
ac18919751db127667a9c5c63ab53526	d__Bacteria; p__Cyanobacteria; c__Cyanobacteriia; o__Cyanobacteriales; f__Nostocaceae; g__Tolypothrix	30,33 ± 6,44	199,83 ± 123,75	30,50 ± 33,81	149,00 ± 47,50
6ed908c53e0c2f56a56434afc5d8b4f8	d__Bacteria; p__Firmicutes; c__Bacilli; o__Paenibacillales; f__Paenibacillaceae; g__Paenibacillus	75,83 ± 34,13	127,50 ± 31,85	123,83 ± 9,87	88,33 ± 11,48
95571031f42e2852e5f636331270c38d	d__Bacteria; p__Firmicutes; c__Bacilli; o__Bacillales; f__Bacillaceae; g__Bacillus	54,17 ± 15,94	108,50 ± 10,67	117,17 ± 12,25	126,66 ± 21,67
0d4b22c6bcdf3600fa7c4729cb3c787c	d__Bacteria; p__Cyanobacteria; c__Cyanobacteriia; o__Chloroplast; f__Chloroplast; g__Chloroplast	28,17 ± 11,23	109,83 ± 21,63	59,83 ± 22,55	211,16 ± 117,13
09b2b19e540e55c1cd4ca5dbd75f05aa	d__Bacteria; p__Actinobacteriota; c__Acidimicrobiia; o__Actinomarinales; f__uncultured; g__uncultured; s__uncultured_Actinomycetales	68,00 ± 13,10	110,50 ± 17,65	110,33 ± 13,36	118,83 ± 15,48
d4b3f5cbb7a79e4ade9feb8174f25cb1	d__Bacteria; p__Actinobacteriota; c__Thermoleophilia; o__Solirubrobacterales; f__67-14; g__67-14; s__uncultured_bacterium	52,50 ± 23,44	114,00 ± 12,08	113,33 ± 23,73	127,83 ± 23,14
20cff0267c5e4f48b028b88e5dee44e6	d__Bacteria; p__Actinobacteriota; c__Actinobacteria; o__Propionibacteriales; f__Nocardioidaceae; g__Marmoricola	46,67 ± 8,43	103,17 ± 16,44	88,83 ± 16,12	123,17 ± 17,21
95497d2925b811131852252dd321d9eb	d__Bacteria; p__Proteobacteria; c__Gammaproteobacteria; o__Steroidobacterales; f__Steroidobacteraceae; g__uncultured	133,00 ± 20,75	79,00 ± 9,90	80,17 ± 14,12	80,50 ± 17,49
7f1af66cdff33b466c6c8cc5e222bde1	d__Bacteria; p__Actinobacteriota; c__Actinobacteria; o__Propionibacteriales; f__Nocardioidaceae; g__Nocardioides	49,00 ± 13,45	103,66 ± 17,95	96,83 ± 17,13	121,66 ± 17,87
9d5af884d88cc372b7ec5c7d296209c5	d__Bacteria; p__Myxococcota; c__bacteriap25; o__bacteriap25; f__bacteriap25; g__bacteriap25	85,00 ± 24,81	87,67 ± 16,78	85,00 ± 8,67	108,00 ± 18,29
ceb72d5445bd8285bd3e39ab5583de70	d__Bacteria; p__Actinobacteriota; c__Actinobacteria; o__Micrococcales; f__Intrasporangiaceae	54,16 ± 8,77	96,83 ± 17,63	99,00 ± 16,70	111,67 ± 18,24
15dac1e6a414861c0db80d636ffb8a9a	d__Bacteria; p__Chloroflexi; c__KD4-96; o__KD4-96; f__KD4-96; g__KD4-96	29,50 ± 45,70	145,50 ± 74,79	144,17 ± 72,75	87,17 ± 95,56
b76ac47001b9aec4b055a0911607b013	d__Bacteria; p__Actinobacteriota; c__MB-A2-108; o__MB-A2-108; f__MB-A2-108; g__MB-A2-108	47,33 ± 6,39	101,00 ± 21,17	106,50 ± 18,48	106,00 ± 26,90
0a17cc79571c65442d2526a2c0db3a31	d__Bacteria; p__Actinobacteriota; c__Actinobacteria; o__Streptomycetales; f__Streptomycetaceae; g__Streptomyces	49,50 ± 12,47	94,67 ± 17,88	112,17 ± 9,75	98,33 ± 15,79
04d85a8a0941aece12eda2c0a9d18cb5	d__Bacteria; p__Proteobacteria; c__Alphaproteobacteria; o__Tistrellales; f__Geminicoccaceae; g__uncultured; s__uncultured_bacterium	34,67 ± 3,83	108,67 ± 5,24	94,33 ± 15,77	114,83 ± 8,98
b7f2f46fadc46dfc05ddda9f1b865af4	d__Bacteria; p__Actinobacteriota; c__MB-A2-108; o__MB-A2-108; f__MB-A2-108; g__MB-A2-108	62,50 ± 13,23	88,00 ± 44,16	104,66 ± 21,73	102,50 ± 15,02
f626c73ab42b587511b4847c1081b959	d__Bacteria; p__Firmicutes; c__Bacilli; o__Bacillales; f__Bacillaceae; g__Bacillus; s__Bacillus_niabensis	61,17 ± 31,19	96,33 ± 25,88	83,17 ± 19,59	99,33 ± 23,56
3fc5243116beaa382454376f0bc28369	d__Bacteria; p__Proteobacteria; c__Alphaproteobacteria; o__Sphingomonadales; f__Sphingomonadaceae; g__Sphingomonas	70,17 ± 15,94	94,50 ± 11,76	86,33 ± 8,37	94,50 ± 13,23
e075e7f02209079ca8aa1d9da31901d9	d__Bacteria; p__Actinobacteriota; c__Acidimicrobiia; o__Actinomarinales; f__uncultured; g__uncultured; s__uncultured_Actinomycetales	46,00 ± 16,79	99,83 ± 18,36	96,67 ± 8,76	107,66 ± 37,74
cf9e063c6abb050feb8c79b4d9feb989	d__Bacteria; p__Chloroflexi; c__OLB14; o__OLB14; f__OLB14; g__OLB14	71,83 ± 13,67	88,33 ± 13,19	88,50 ± 17,31	93,17 ± 17,59
bee6f659127c8af9b0ef6953c53ca5df	d__Bacteria; p__Proteobacteria; c__Gammaproteobacteria; o__PLTA13; f__PLTA13; g__PLTA13	87,67 ± 14,24	93,33 ± 25,23	74,33 ± 14,28	84,50 ± 14,35
50bfe96a1b051889081f05cdfb823969	d__Bacteria; p__Actinobacteriota; c__Thermoleophilia; o__Gaiellales; f__uncultured; g__uncultured	46,17 ± 12,48	102,33 ± 12,64	86,66 ± 5,27	101,00 ± 18,23
ab5f2fd086b003b9107db79f0f48856c	d__Bacteria; p__Actinobacteriota; c__Acidimicrobiia; o__Actinomarinales; f__uncultured; g__uncultured	79,33 ± 14,93	94,33 ± 21,39	81,83 ± 14,51	81,16 ± 17,53
e6d325e1e31d2e96e2cfc47b71c31de7	d__Bacteria; p__Proteobacteria; c__Gammaproteobacteria; o__Cellvibrionales; f__Cellvibrionaceae; g__Cellvibrio; s__Cellvibrio_sp.	141,50 ± 33,95	41,50 ± 13,22	31,83 ± 7,81	66,83 ± 21,36
6410d5c4f3be53640fff94bd5b4e7640	d__Bacteria; p__Acidobacteriota; c__Blastocatellia; o__Pyrinomonadales; f__Pyrinomonadaceae; g__RB41	150,67 ± 37,51	58,83 ± 13,88	36,00 ± 8,17	67,00 ± 22,93
62959e411d66b1c60183a27e409c93a5	d__Bacteria; p__Actinobacteriota; c__Actinobacteria; o__Micrococcales; f__Intrasporangiaceae	25,17 ± 24,69	81,17 ± 5,64	96,16 ± 8,47	113,67 ± 7,74
ebbee8345c0db5ed47362d0bd541402e	d__Bacteria; p__Cyanobacteria; c__Cyanobacteriia; o__Chloroplast; f__Chloroplast; g__Chloroplast	36,50 ± 14,04	94,50 ± 34,33	29,17 ± 7,96	140,33 ± 82,97
1c045856b71073b3c85c46ac7b830a2f	d__Bacteria; p__Nitrospirota; c__Nitrospiria; o__Nitrospirales; f__Nitrospiraceae; g__Nitrospira; s__uncultured_soil	117,00 ± 53,92	66,00 ± 17,06	66,50 ± 13,66	69,67 ± 13,84
0c693444bca90e959afc94f97d156add	d__Bacteria; p__Cyanobacteria; c__Cyanobacteriia; o__Cyanobacteriales; f__Nostocaceae; g__Sphaerospermopsis_BCCUSP55; s__uncultured_bacterium	97,83 ± 38,69	72,50 ± 29,29	49,67 ± 11,45	59,83 ± 4,83
9cd72e9782389c563c1c1c9d3ddc3b79	d__Bacteria; p__Actinobacteriota; c__Actinobacteria; o__Streptomycetales; f__Streptomycetaceae; g__Streptomyces	40,17 ± 25,33	94,33 ± 19,52	85,16 ± 17,76	87,66 ± 9,77
3337635668d17ae29d94e5b80b45b49e	d__Bacteria; p__Chloroflexi; c__Chloroflexia; o__Thermomicrobiales; f__JG30-KF-CM45; g__JG30-KF-CM45; s__uncultured_Chloroflexi	39,16 ± 33,17	58,67 ± 49,13	73,67 ± 39,72	132,00 ± 29,23
99825409ec97ceea8113f8efb58411d8	d__Bacteria; p__Cyanobacteria; c__Cyanobacteriia; o__Chloroplast; f__Chloroplast; g__Chloroplast	10,17 ± 3,87	55,33 ± 14,79	19,67 ± 18,94	220,83 ± 126,82
d2f1a12d546cee76907f081a6f772030	d__Bacteria; p__Actinobacteriota; c__Acidimicrobiia; o__Microtrichales; f__Ilumatobacteraceae; g__Ilumatobacter	46,83 ± 16,24	82,50 ± 17,42	80,50 ± 14,88	85,83 ± 13,15
c59dc65359eaf1041ca8e7392f49ae8e	d__Bacteria; p__Firmicutes; c__Bacilli; o__Bacillales; f__Bacillaceae; g__Bacillus	54,17 ± 22,39	81,00 ± 30,03	67,83 ± 17,31	81,17 ± 15,54
c5cd1955697240066520977b430bceff	d__Bacteria; p__Actinobacteriota; c__Acidimicrobiia; o__Actinomarinales; f__uncultured; g__uncultured; s__uncultured_Actinomycetales	36,50 ± 7,87	84,00 ± 18,79	84,16 ± 15,57	86,16 ± 27,79
0ac01eefbdcf549b8bab92ac4368530a	d__Bacteria; p__Chloroflexi; c__KD4-96; o__KD4-96; f__KD4-96; g__KD4-96	38,67 ± 19,69	74,17 ± 38,92	83,50 ± 10,82	94,83 ± 15,88
393ad5fb3d7123472abacefaaa7f95b2	d__Bacteria; p__Actinobacteriota; c__Actinobacteria; o__Propionibacteriales; f__Nocardioidaceae; g__Marmoricola	38,66 ± 14,75	75,33 ± 11,69	71,50 ± 9,18	91,83 ± 23,88
b122f366f5d8e165d130df053750d695	d__Bacteria; p__Myxococcota; c__bacteriap25; o__bacteriap25; f__bacteriap25; g__bacteriap25; s__uncultured_soil	87,33 ± 42,56	60,83 ± 7,25	55,83 ± 5,67	79,83 ± 19,46
33ebd1d233a340ffeefdc90cf5cc2c7a	d__Bacteria; p__Proteobacteria; c__Alphaproteobacteria; o__Rhizobiales; f__Xanthobacteraceae	34,33 ± 18,46	83,17 ± 16,52	78,00 ± 16,24	87,83 ± 7,35
251a3626f08e808f6ef5939d3a1655e9	d__Bacteria; p__Acidobacteriota; c__Vicinamibacteria; o__Vicinamibacterales; f__Vicinamibacteraceae; g__Vicinamibacteraceae; s__uncultured_Acidobacteriaceae	71,33 ± 8,43	60,50 ± 19,70	73,66 ± 17,52	66,33 ± 22,57
945eab82882c499f562ab66994126fea	d__Bacteria; p__Actinobacteriota; c__Thermoleophilia; o__Solirubrobacterales; f__67-14; g__67-14; s__uncultured_bacterium	31,83 ± 6,79	83,50 ± 10,19	83,17 ± 13,11	80,33 ± 8,64
a7b39de579c3b6a65b02301ffddfe88b	d__Bacteria; p__Proteobacteria; c__Gammaproteobacteria; o__Steroidobacterales; f__Steroidobacteraceae; g__uncultured	99,67 ± 24,43	50,33 ± 11,39	57,50 ± 8,34	71,50 ± 8,80
f3c811ac7d12078a0237be4201e7a775	d__Bacteria; p__Actinobacteriota; c__Actinobacteria; o__Corynebacteriales; f__Mycobacteriaceae; g__Mycobacterium	44,83 ± 7,73	80,67 ± 13,44	83,67 ± 14,54	77,33 ± 22,32
f68a119e2e62d95f1f7f7f86a293723a	d__Bacteria; p__Actinobacteriota; c__Thermoleophilia; o__Solirubrobacterales; f__Solirubrobacteraceae; g__Conexibacter; s__Conexibacter_sp.	37,66 ± 16,57	74,16 ± 16,78	74,00 ± 15,19	86,33 ± 6,92
54dd38068ac7a1115af308a76a9ebb7b	d__Bacteria; p__Cyanobacteria; c__Cyanobacteriia; o__Cyanobacteriales; f__Nostocaceae; g__Nostoc_PCC-7524; s__Nostoc_sp.	38,50 ± 5,13	106,33 ± 35,32	50,00 ± 32,30	85,67 ± 33,28
7246c88577636866f46f2b9cbdfc3348	d__Bacteria; p__Actinobacteriota; c__Actinobacteria; o__0319-7L14; f__0319-7L14; g__0319-7L14	90,66 ± 37,91	64,00 ± 18,65	39,67 ± 21,42	68,00 ± 18,10
8fd0acd69f5afc3172d51c5e824930b8	d__Bacteria; p__Acidobacteriota; c__Vicinamibacteria; o__Vicinamibacterales; f__uncultured; g__uncultured	87,00 ± 12,23	68,00 ± 11,03	59,67 ± 13,82	55,00 ± 12,63
f72fc65c2e8e37aa984883caa612b2d7	d__Bacteria; p__Proteobacteria; c__Gammaproteobacteria; o__Xanthomonadales; f__Xanthomonadaceae; g__Lysobacter	56,83 ± 13,65	66,67 ± 7,76	69,33 ± 15,79	72,00 ± 11,30
2d4cb1f509836232a9a525c0f72e1566	d__Bacteria; p__Proteobacteria; c__Alphaproteobacteria; o__Sphingomonadales; f__Sphingomonadaceae; g__Sphingomonas	48,00 ± 9,90	71,67 ± 17,66	70,33 ± 13,17	80,00 ± 6,66
412df757b40c38425cf22bb4773b3164	d__Bacteria; p__Proteobacteria; c__Gammaproteobacteria; o__Burkholderiales; f__Nitrosomonadaceae; g__MND1	83,83 ± 19,11	54,17 ± 16,87	62,33 ± 8,83	65,83 ± 8,42
e0bcc469a152b98ce46cff49ed2b2daf	d__Bacteria; p__Methylomirabilota; c__Methylomirabilia; o__Rokubacteriales; f__Rokubacteriales; g__Rokubacteriales; s__uncultured_bacterium	67,83 ± 41,44	60,67 ± 13,75	58,00 ± 29,66	85,50 ± 33,99
b4b5cc6beec11d1cf7007cacd559c6d0	d__Bacteria; p__Firmicutes; c__Bacilli; o__Bacillales; f__Bacillaceae; g__Bacillus	37,50 ± 10,71	72,17 ± 11,63	88,50 ± 12,96	72,50 ± 11,06
328ec4dec2f85e7539543eeae0986d4d	d__Bacteria; p__Chloroflexi; c__Gitt-GS-136; o__Gitt-GS-136; f__Gitt-GS-136; g__Gitt-GS-136	30,00 ± 14,46	78,33 ± 13,34	81,83 ± 16,61	75,83 ± 6,55
8956434e79f3aa634c79dc2b4a5d7b59	d__Bacteria; p__Firmicutes; c__Bacilli; o__Bacillales; f__Bacillaceae; g__Bacillus	49,67 ± 23,83	74,33 ± 16,81	57,00 ± 11,58	69,33 ± 12,31
9890634d83cff6e3da9f74f9245bcc3e	d__Bacteria; p__Proteobacteria; c__Gammaproteobacteria; o__Burkholderiales; f__Comamonadaceae; g__Hydrogenophaga	86,00 ± 40,64	72,17 ± 24,36	46,33 ± 11,17	48,50 ± 11,98
58738b7c9e86d0e83a8c3f33c6778e93	d__Bacteria; p__Proteobacteria; c__Alphaproteobacteria; o__Sphingomonadales; f__Sphingomonadaceae; g__Sphingomonas	43,17 ± 15,18	79,33 ± 23,46	70,50 ± 14,01	62,83 ± 6,68
6968b0ac7ff3673d0b031af179b8b4c6	d__Bacteria; p__Actinobacteriota; c__Actinobacteria; o__Micromonosporales; f__Micromonosporaceae; g__Salinispora; s__Catellatospora_sp.	29,33 ± 9,42	72,50 ± 37,89	75,33 ± 15,64	79,16 ± 18,77
7f10404e99122815a8d100e1cd7768df	d__Bacteria; p__Myxococcota; c__bacteriap25; o__bacteriap25; f__bacteriap25; g__bacteriap25; s__uncultured_soil	61,50 ± 16,28	57,67 ± 18,36	58,33 ± 11,32	73,33 ± 15,23
8f12ea0313983ec91e33800191a3dd04	d__Bacteria; p__Proteobacteria; c__Alphaproteobacteria; o__Sphingomonadales; f__Sphingomonadaceae; g__Sphingomonas	50,00 ± 9,57	74,00 ± 28,01	58,50 ± 10,77	69,83 ± 14,15
c29e3dd6ef6ea0309fc8d09a5eb79785	d__Bacteria; p__Proteobacteria; c__Gammaproteobacteria; o__Xanthomonadales; f__Xanthomonadaceae; g__Lysobacter	89,67 ± 21,12	50,00 ± 16,43	54,33 ± 12,11	60,67 ± 13,57
5b4b1d810033837850c83f20075d8d62	d__Bacteria; p__Chloroflexi; c__KD4-96; o__KD4-96; f__KD4-96; g__KD4-96	52,33 ± 41,57	36,00 ± 88,18	32,17 ± 78,79	91,83 ± 131,12
a7404230862dd66f2e19b53c2939ed02	d__Bacteria; p__Actinobacteriota; c__Actinobacteria; o__Propionibacteriales; f__Nocardioidaceae; g__Nocardioides; s__Nocardioides_exalbidus	22,83 ± 5,88	77,33 ± 23,39	75,00 ± 9,21	80,50 ± 11,96
8eb72c41740c248ad04ef3ee363c1fbe	d__Bacteria; p__Actinobacteriota; c__Thermoleophilia; o__Gaiellales; f__Gaiellaceae; g__Gaiella	28,17 ± 15,83	75,67 ± 11,76	72,50 ± 14,68	74,00 ± 19,22
1624f6ce2f3a06b5b884c321e3d24587	d__Bacteria; p__Proteobacteria; c__Alphaproteobacteria; o__Rickettsiales; f__Mitochondria; g__Mitochondria	75,50 ± 18,91	65,50 ± 9,65	41,50 ± 9,18	62,33 ± 15,17
5635f91385a60a1d8541c2a4f1ac3424	d__Bacteria; p__Acidobacteriota; c__Blastocatellia; o__Blastocatellales; f__Blastocatellaceae; g__uncultured; s__uncultured_Acidobacteria	86,33 ± 22,39	53,50 ± 8,73	46,17 ± 7,31	55,83 ± 15,33
7130a7656ddbd2116ef9243c38059176	d__Bacteria; p__Gemmatimonadota; c__AKAU4049; o__AKAU4049; f__AKAU4049; g__AKAU4049	97,33 ± 15,62	46,67 ± 16,43	40,17 ± 6,85	57,83 ± 16,46
e39169e1a8d89ab8ea4c58c012487ce1	d__Bacteria; p__Patescibacteria; c__Saccharimonadia; o__Saccharimonadales; f__Saccharimonadales; g__Saccharimonadales; s__uncultured_bacterium	84,00 ± 27,31	37,83 ± 18,38	52,83 ± 8,59	53,83 ± 13,46
47c5f1606c6cdcfef7322385bbef23ff	d__Bacteria; p__Proteobacteria; c__Alphaproteobacteria; o__Rhizobiales; f__Methyloligellaceae; g__uncultured	27,50 ± 8,92	70,17 ± 9,47	79,00 ± 9,44	71,17 ± 11,16
a39fb5d89a479c8377385f28aeb1ae52	d__Bacteria; p__Actinobacteriota; c__Thermoleophilia; o__uncultured; f__uncultured; g__uncultured; s__uncultured_bacterium	37,16 ± 12,72	65,67 ± 11,86	66,00 ± 6,75	74,50 ± 8,73
1a5c295f15bf2c1bb9104dbcf7e9d4da	d__Bacteria; p__Actinobacteriota; c__Actinobacteria; o__Propionibacteriales; f__Nocardioidaceae; g__Aeromicrobium	62,50 ± 6,75	32,16 ± 26,78	74,16 ± 6,47	66,17 ± 14,86
badb1bc9adb722b0ca4a7c175c13fb31	d__Bacteria; p__Proteobacteria; c__Gammaproteobacteria; o__Cellvibrionales; f__Cellvibrionaceae; g__Cellvibrio	126,00 ± 30,52	32,50 ± 15,59	25,33 ± 5,92	52,50 ± 18,58
dac5d29faecd5f5656b9849b4533e42c	d__Bacteria; p__Acidobacteriota; c__Blastocatellia; o__Blastocatellales; f__Blastocatellaceae	73,66 ± 11,57	59,66 ± 22,47	52,17 ± 8,11	56,00 ± 11,03
c179c3e278adda10dc80d44d2511d9ec	d__Bacteria; p__Chloroflexi; c__KD4-96; o__KD4-96; f__KD4-96; g__KD4-96	36,50 ± 15,00	68,67 ± 8,57	66,17 ± 15,45	67,33 ± 13,78
286b9d8f69bcd09f5e51083ad335de4e	d__Bacteria; p__Actinobacteriota; c__Actinobacteria; o__Propionibacteriales; f__Nocardioidaceae; g__Nocardioides	25,17 ± 7,94	58,33 ± 8,71	61,83 ± 13,33	81,16 ± 16,71
14ba93933224a70dbf62545b399f738c	d__Bacteria; p__Proteobacteria; c__Gammaproteobacteria; o__CCD24; f__CCD24; g__CCD24	61,16 ± 37,81	52,00 ± 13,58	48,17 ± 14,91	64,33 ± 6,28
abed91bfadc0cd1c46119c1e59d05e41	d__Bacteria; p__Verrucomicrobiota; c__Verrucomicrobiae; o__Pedosphaerales; f__Pedosphaeraceae; g__Pedosphaeraceae; s__uncultured_soil	62,50 ± 15,67	54,66 ± 17,98	53,83 ± 17,33	49,17 ± 11,75
0be25e4c445f978d165c30f36c9b41ae	d__Bacteria; p__Proteobacteria; c__Alphaproteobacteria; o__Sphingomonadales; f__Sphingomonadaceae; g__Sphingobium	66,00 ± 24,61	49,17 ± 11,86	61,33 ± 7,47	36,83 ± 13,36
45aeb22d05ccaa64762bab6dd0ebd993	d__Bacteria; p__Proteobacteria; c__Gammaproteobacteria; o__Burkholderiales; f__Comamonadaceae; g__Hydrogenophaga	63,17 ± 32,22	31,33 ± 17,91	58,67 ± 9,18	56,00 ± 13,43
9db2817f5c42be6a7bcbca662959982d	d__Bacteria; p__Proteobacteria; c__Alphaproteobacteria; o__Rhizobiales; f__Xanthobacteraceae; g__Bradyrhizobium	16,50 ± 18,64	57,50 ± 11,52	78,50 ± 18,10	61,83 ± 33,42
f463b77534877e774acdd034d68ad3fc	d__Bacteria; p__Acidobacteriota; c__Vicinamibacteria; o__Vicinamibacterales; f__Vicinamibacteraceae; g__Vicinamibacteraceae	102,83 ± 42,38	36,17 ± 7,25	30,50 ± 15,11	52,00 ± 14,99
f8493bf8050f21e29181087868d94ffe	d__Bacteria; p__Firmicutes; c__Bacilli; o__Bacillales; f__Bacillaceae; g__Bacillus	34,83 ± 9,52	68,66 ± 8,77	55,67 ± 17,67	60,17 ± 8,98
5dd1196fafdd1ebd34ec83ec6c3eddf7	d__Bacteria; p__Acidobacteriota; c__Blastocatellia; o__Blastocatellales; f__Blastocatellaceae; g__uncultured	55,00 ± 7,59	53,00 ± 11,22	53,83 ± 7,25	52,00 ± 8,53
1ca36bc9768e7e9617503a746e033efa	d__Bacteria; p__Chloroflexi; c__Dehalococcoidia; o__S085; f__S085; g__S085; s__metagenome	49,00 ± 7,27	48,83 ± 6,55	50,83 ± 9,93	63,00 ± 13,62
c58063db00f37e77e5eaf0150c5ead2d	d__Bacteria; p__Proteobacteria; c__Gammaproteobacteria; o__Burkholderiales; f__TRA3-20; g__TRA3-20	150,67 ± 43,86	14,83 ± 8,31	10,83 ± 9,11	31,17 ± 21,16
55d0b0b28aad2ea08cfc8ef3f8c8d1ac	d__Bacteria; p__Proteobacteria; c__Alphaproteobacteria; o__Sphingomonadales; f__Sphingomonadaceae; g__Sphingomonas	57,67 ± 13,97	53,83 ± 13,33	46,00 ± 24,63	50,67 ± 15,82
6097e8c71958da9304cdb79145bef2f7	d__Bacteria; p__Chloroflexi; c__Gitt-GS-136; o__Gitt-GS-136; f__Gitt-GS-136; g__Gitt-GS-136	33,83 ± 23,73	63,83 ± 6,97	61,83 ± 18,78	55,50 ± 13,50
dae6717a19894ba7064e00791e4409ce	d__Bacteria; p__Patescibacteria; c__Saccharimonadia; o__Saccharimonadales	39,33 ± 33,24	8,83 ± 7,19	51,00 ± 14,38	56,67 ± 31,64
303b4bf6f87d9cdfab83c321baa48678	d__Bacteria; p__Proteobacteria; c__Alphaproteobacteria; o__Azospirillales; f__Azospirillaceae; g__Skermanella	14,00 ± 11,47	67,83 ± 16,57	76,83 ± 23,86	56,33 ± 13,67
303b29281851fe799699314cf60b5abf	d__Bacteria; p__Proteobacteria; c__Alphaproteobacteria; o__Rhizobiales; f__Rhizobiaceae	23,67 ± 19,75	59,17 ± 9,15	57,33 ± 6,15	65,33 ± 13,27
c33f9baae5f3a05a1d1f169c9b98517c	d__Bacteria; p__Gemmatimonadota; c__AKAU4049; o__AKAU4049; f__AKAU4049; g__AKAU4049; s__uncultured_soil	72,17 ± 5,27	36,50 ± 18,83	45,00 ± 9,70	54,00 ± 10,77
29b42bbc735a751b5ce1550e3e2227fd	d__Bacteria; p__Methylomirabilota; c__Methylomirabilia; o__Rokubacteriales; f__Rokubacteriales; g__Rokubacteriales; s__uncultured_bacterium	30,33 ± 25,35	61,83 ± 19,95	59,67 ± 7,66	52,50 ± 11,18
035e70212a03f5eddbe23f1ae13000d9	d__Bacteria; p__Firmicutes; c__Bacilli; o__Paenibacillales; f__Paenibacillaceae; g__Paenibacillus; s__Paenibacillus_harenae	41,83 ± 13,99	58,00 ± 12,05	53,00 ± 11,01	52,66 ± 13,75
c32df71b423f2b97b78c2c5205b49007	d__Bacteria; p__Acidobacteriota; c__Vicinamibacteria; o__Vicinamibacterales; f__uncultured; g__uncultured	70,50 ± 14,60	44,33 ± 11,84	38,17 ± 11,86	51,50 ± 11,24
4f6ecd62d6e063fc5d0dfa4315691b6e	d__Bacteria; p__Bacteroidota; c__Bacteroidia; o__Cytophagales; f__Microscillaceae; g__uncultured	69,83 ± 25,13	42,00 ± 8,63	44,83 ± 4,71	50,83 ± 14,65
4c0bb86cdba0253fc224c1f13b534d6f	d__Bacteria; p__Firmicutes; c__Bacilli; o__Bacillales; f__Bacillaceae; g__Bacillus	23,83 ± 19,63	59,00 ± 9,76	66,00 ± 6,87	64,17 ± 11,72
405e35d31eb6e528d73a61fb615b0562	d__Bacteria; p__Proteobacteria; c__Gammaproteobacteria; o__Burkholderiales; f__Comamonadaceae; g__Hydrogenophaga	59,83 ± 12,39	22,83 ± 17,96	59,00 ± 6,75	50,17 ± 13,63
9c9149ce5ce17e2fd724451780115726	d__Bacteria; p__Actinobacteriota; c__Actinobacteria; o__Propionibacteriales; f__Nocardioidaceae; g__Nocardioides; s__uncultured_bacterium	18,83 ± 13,26	59,33 ± 6,15	57,66 ± 7,57	69,50 ± 12,28
8c656f3bbe9ac34a9adb53d84a6d3f7a	d__Bacteria; p__Actinobacteriota; c__Thermoleophilia; o__Gaiellales; f__uncultured; g__uncultured; s__uncultured_Rubrobacteria	23,00 ± 6,66	66,33 ± 11,45	67,33 ± 7,26	55,66 ± 13,57
ecbc53f92a0e4ba9b9018923d5d46feb	d__Bacteria; p__Actinobacteriota; c__Actinobacteria; o__Streptosporangiales; f__Streptosporangiaceae; g__Nonomuraea	23,16 ± 6,47	65,83 ± 9,89	56,67 ± 7,53	63,17 ± 8,38
e36c0b4cf04bb84e7f7b7a32b2550876	d__Bacteria; p__Acidobacteriota; c__Vicinamibacteria; o__Vicinamibacterales; f__Vicinamibacteraceae; g__Vicinamibacteraceae	64,33 ± 22,93	47,67 ± 6,25	39,50 ± 22,37	50,83 ± 17,33
ec959f69f18594b1145c12d51c8adb48	d__Bacteria; p__Actinobacteriota; c__Acidimicrobiia; o__Actinomarinales; f__uncultured; g__uncultured; s__uncultured_soil	41,17 ± 11,97	52,50 ± 12,13	50,50 ± 8,38	58,67 ± 11,71
c9df942d689a8a4bed49845728eb3e86	d__Bacteria; p__Cyanobacteria; c__Cyanobacteriia; o__Oxyphotobacteria_Incertae_Sedis; f__Unknown_Family; g__Leptolyngbya_EcFYyyy-00; s__uncultured_bacterium	52,83 ± 31,37	48,83 ± 33,37	23,16 ± 17,83	82,33 ± 32,99
a00f73279c9dff7292430d74ba6d476a	d__Bacteria; p__Proteobacteria; c__Alphaproteobacteria; o__Tistrellales; f__Geminicoccaceae; g__uncultured; s__uncultured_bacterium	24,17 ± 12,61	56,17 ± 9,45	44,66 ± 23,27	71,67 ± 8,14
375506ecb4a42787f7af682566f5ba2a	d__Bacteria; p__Proteobacteria; c__Alphaproteobacteria; o__Rhizobiales; f__uncultured; g__uncultured; s__uncultured_Alphaproteobacteria	58,67 ± 12,89	43,67 ± 7,71	39,83 ± 6,55	49,67 ± 18,17
0d1a9c7a01a73da951b2bbe265fcad3e	d__Bacteria; p__Latescibacterota; c__Latescibacterota; o__Latescibacterota; f__Latescibacterota; g__Latescibacterota; s__uncultured_Acidobacterium	56,00 ± 9,01	44,83 ± 6,62	44,16 ± 16,79	49,50 ± 10,33
46053e61f77630dcc4c598d613953f50	d__Bacteria; p__Acidobacteriota; c__Vicinamibacteria; o__Vicinamibacterales; f__uncultured; g__uncultured	58,50 ± 30,57	47,83 ± 6,11	40,33 ± 8,94	53,83 ± 17,97
a50e614701fbdc7985d24d8e076058b9	d__Bacteria; p__Actinobacteriota; c__Actinobacteria; o__Frankiales; f__Geodermatophilaceae; g__Blastococcus	27,17 ± 22,54	54,50 ± 6,28	56,83 ± 13,59	58,83 ± 11,92
8de09b5e59bda5a3524f73d196bde89c	d__Bacteria; p__Proteobacteria; c__Gammaproteobacteria; o__Burkholderiales; f__Comamonadaceae	48,00 ± 6,45	57,33 ± 12,45	37,66 ± 19,76	43,33 ± 13,94
fbfd55096e783e9a846af8b8aa972ad7	d__Bacteria; p__Proteobacteria; c__Gammaproteobacteria; o__Pseudomonadales; f__Pseudomonadaceae; g__Pseudomonas; s__Pseudomonas_borbori	38,50 ± 19,74	97,17 ± 92,72	23,83 ± 19,13	38,16 ± 19,73
45ff5bc5bef04c074a99880eae595093	d__Bacteria; p__Proteobacteria; c__Alphaproteobacteria; o__Sphingomonadales; f__Sphingomonadaceae; g__Ellin6055	65,33 ± 19,13	42,17 ± 15,18	43,33 ± 15,87	37,00 ± 7,29
8bf6f50fceb2a01392b5ca9b0d6d2beb	d__Bacteria; p__Proteobacteria; c__Gammaproteobacteria; o__Burkholderiales; f__TRA3-20; g__TRA3-20	99,17 ± 14,86	32,33 ± 9,16	18,33 ± 15,21	37,50 ± 12,50
bddc073671c7f314d4acba1c98acfed9	d__Bacteria; p__Chloroflexi; c__Gitt-GS-136; o__Gitt-GS-136; f__Gitt-GS-136; g__Gitt-GS-136; s__uncultured_bacterium	27,00 ± 10,06	55,00 ± 6,42	52,16 ± 8,78	65,66 ± 8,72
bbaff4d4146404ea87a5fc3c655c1c53	d__Bacteria; p__Proteobacteria; c__Gammaproteobacteria; o__Burkholderiales; f__Comamonadaceae; g__Hydrogenophaga	49,00 ± 17,54	33,33 ± 17,13	47,83 ± 16,17	54,83 ± 11,81
cfddafee1db49b8402c50a6b7c4bab17	d__Bacteria; p__Acidobacteriota; c__Vicinamibacteria; o__Vicinamibacterales; f__uncultured; g__uncultured; s__uncultured_bacterium	72,33 ± 17,13	37,33 ± 15,44	24,50 ± 19,79	48,83 ± 6,94
181c8b3329b10be4cf3f7e19c58faf93	d__Bacteria; p__Acidobacteriota; c__Vicinamibacteria; o__Vicinamibacterales; f__uncultured; g__uncultured	57,33 ± 13,82	44,50 ± 10,13	42,00 ± 10,64	45,33 ± 18,21
c29040ff1eaaf97d48c80b831d138cd0	d__Bacteria; p__Proteobacteria; c__Gammaproteobacteria; o__Burkholderiales; f__Nitrosomonadaceae; g__MND1	65,33 ± 24,57	39,83 ± 19,73	40,50 ± 9,57	48,17 ± 14,25
093ecd7d9d828f9c6189e426d452c616	d__Bacteria; p__Actinobacteriota; c__Actinobacteria; o__Micrococcales; f__Microbacteriaceae; g__Agromyces	24,67 ± 11,83	52,17 ± 12,89	51,00 ± 7,32	62,67 ± 17,29
1ac039aacd268e13147718e1e4c68197	d__Bacteria; p__Actinobacteriota; c__Thermoleophilia; o__Gaiellales; f__Gaiellaceae; g__Gaiella	39,17 ± 13,96	51,17 ± 12,62	48,83 ± 8,98	54,67 ± 5,68
604115db736ce880b198ecead92d3f50	d__Bacteria; p__Acidobacteriota; c__Vicinamibacteria; o__Vicinamibacterales; f__uncultured; g__uncultured; s__uncultured_Acidobacteriaceae	70,17 ± 16,58	45,00 ± 16,05	20,83 ± 13,54	48,00 ± 20,24
d7db69e428b78e722b9154f3db3fb76c	d__Bacteria; p__Chloroflexi; c__KD4-96; o__KD4-96; f__KD4-96; g__KD4-96	27,50 ± 9,57	65,33 ± 18,31	46,33 ± 13,33	59,50 ± 15,91
d44975bb1639e517ee66b7c82397895b	d__Bacteria; p__Acidobacteriota; c__Vicinamibacteria; o__Vicinamibacterales; f__Vicinamibacteraceae; g__Vicinamibacteraceae	98,00 ± 35,89	35,17 ± 5,85	18,83 ± 22,46	38,67 ± 12,75
6763bfa3942b84313506051264073f66	d__Bacteria; p__Cyanobacteria; c__Cyanobacteriia; o__Chloroplast; f__Chloroplast; g__Chloroplast	4,33 ± 13,61	53,16 ± 8,87	45,33 ± 8,55	87,50 ± 22,96
94fedbd09d3785ce6a0aca8fd99d83ad	d__Bacteria; p__Acidobacteriota; c__Blastocatellia; o__Pyrinomonadales; f__Pyrinomonadaceae; g__RB41	108,67 ± 32,21	24,00 ± 26,45	20,33 ± 22,58	53,00 ± 32,39
fc1fb86d23d6a29bbe24be07774c84f3	d__Bacteria; p__Cyanobacteria; c__Cyanobacteriia; o__Cyanobacteriales; f__Nostocaceae; g__Nodularia_PCC-9350	110,00 ± 99,08	27,33 ± 6,59	12,33 ± 11,47	34,50 ± 13,58
d0a47c293570f8d463f7b3a3d094466d	d__Bacteria; p__Actinobacteriota; c__Actinobacteria; o__Micrococcales; f__Intrasporangiaceae; g__uncultured; s__uncultured_bacterium	15,00 ± 8,00	60,33 ± 7,26	39,33 ± 21,14	64,67 ± 13,76
4704a893e56fd0d5d3496bbf0d551340	d__Bacteria; p__Actinobacteriota; c__Rubrobacteria; o__Rubrobacterales; f__Rubrobacteriaceae; g__Rubrobacter; s__uncultured_Rubrobacter	43,00 ± 9,76	46,50 ± 25,25	51,00 ± 26,38	46,83 ± 38,89
565bf3ddc72f6111d3488a1e1bf914e1	d__Bacteria; p__Actinobacteriota; c__MB-A2-108; o__MB-A2-108; f__MB-A2-108; g__MB-A2-108	33,66 ± 8,74	33,33 ± 36,71	49,16 ± 39,74	70,00 ± 15,48
9cbe06b1f9b4f257f10653aadab9d876	d__Bacteria; p__Proteobacteria; c__Alphaproteobacteria; o__Rhizobiales; f__Hyphomicrobiaceae	16,33 ± 12,91	55,16 ± 16,77	53,50 ± 10,39	58,33 ± 9,18
7016a89ddd6f914c2e8fde9c31c05ff4	d__Bacteria; p__Firmicutes; c__Bacilli; o__Paenibacillales; f__Paenibacillaceae; g__Ammoniphilus; s__uncultured_bacterium	32,00 ± 10,58	45,83 ± 6,88	59,00 ± 7,51	48,50 ± 4,64
e3542b1266c5370ebac0b954b349b183	d__Bacteria; p__Actinobacteriota; c__Actinobacteria; o__Frankiales; f__Sporichthyaceae; g__uncultured; s__uncultured_bacterium	22,50 ± 11,33	55,00 ± 10,16	45,66 ± 22,77	59,83 ± 15,13
a90d5fc528450f8c5f9ca60770c3c098	d__Bacteria; p__Actinobacteriota; c__Thermoleophilia; o__Gaiellales; f__uncultured; g__uncultured; s__uncultured_bacterium	20,17 ± 5,64	51,83 ± 8,16	49,33 ± 4,23	63,17 ± 6,74
e4f4d767014507da292bc54250b8ffbf	d__Bacteria; p__Actinobacteriota; c__Thermoleophilia; o__Gaiellales; f__Gaiellaceae; g__Gaiella; s__uncultured_organism	11,83 ± 13,33	55,00 ± 8,00	64,00 ± 8,67	51,17 ± 13,59
d8a04f5308d5aa22d8a45176f27cf8e5	d__Bacteria; p__Gemmatimonadota; c__AKAU4049; o__AKAU4049; f__AKAU4049; g__AKAU4049; s__uncultured_bacterium	55,33 ± 11,99	47,33 ± 8,76	33,50 ± 14,07	40,50 ± 8,31
4015b9699b8943f2b8658f0ebb0cd736	d__Bacteria; p__Acidobacteriota; c__Vicinamibacteria; o__Vicinamibacterales; f__uncultured; g__uncultured	55,50 ± 16,50	44,83 ± 11,21	31,83 ± 12,34	46,50 ± 11,66
8a0df4aa423859d6622736fccf8223dc	d__Bacteria; p__Actinobacteriota; c__Thermoleophilia; o__Solirubrobacterales; f__67-14; g__67-14; s__uncultured_bacterium	7,83 ± 12,62	58,83 ± 3,87	53,83 ± 9,93	57,17 ± 5,19
7a952346000887cda7499b3b606f66de	d__Bacteria; p__Actinobacteriota; c__MB-A2-108; o__MB-A2-108; f__MB-A2-108; g__MB-A2-108; s__uncultured_bacterium	22,83 ± 5,19	58,16 ± 9,57	42,83 ± 13,33	53,50 ± 13,81
5d3f597b1c42c439c3acfcdff6c3b348	d__Bacteria; p__Proteobacteria; c__Gammaproteobacteria; o__Xanthomonadales; f__Xanthomonadaceae; g__Arenimonas; s__uncultured_bacterium	59,50 ± 16,56	38,17 ± 28,67	26,00 ± 6,42	45,66 ± 32,17
4fcae05a4537ddb8304f7e71e127fb05	d__Bacteria; p__Actinobacteriota; c__Rubrobacteria; o__Rubrobacterales; f__Rubrobacteriaceae; g__Rubrobacter; s__uncultured_bacterium	34,67 ± 27,67	52,50 ± 31,49	39,33 ± 32,38	50,67 ± 27,72
fba9f8ede003e285206aa9c6efded086	d__Bacteria; p__Acidobacteriota; c__Vicinamibacteria; o__Vicinamibacterales; f__Vicinamibacteraceae; g__Vicinamibacteraceae	49,33 ± 11,48	42,00 ± 18,74	37,67 ± 19,17	33,33 ± 6,89
55003fb02ee1eedbabba4ed5b605b772	d__Bacteria; p__Actinobacteriota; c__Actinobacteria; o__Frankiales; f__Geodermatophilaceae; g__Blastococcus	33,16 ± 27,68	44,17 ± 9,37	38,33 ± 7,23	53,67 ± 16,68
0cce7982066124071e6a9861ef7a3a61	d__Bacteria; p__Proteobacteria; c__Gammaproteobacteria; o__Pseudomonadales; f__Pseudomonadaceae; g__Pseudomonas	61,00 ± 10,35	55,00 ± 25,81	22,67 ± 17,91	29,00 ± 23,38
e4613628b83923c265a0c24efb0244f4	d__Bacteria; p__Firmicutes; c__Bacilli; o__Bacillales; f__Bacillaceae; g__Bacillus	19,33 ± 21,71	59,00 ± 14,46	48,66 ± 26,77	48,83 ± 8,61
f38ff260c11374b14e8345594935f04c	d__Bacteria; p__Proteobacteria; c__Gammaproteobacteria; o__CCD24; f__CCD24; g__CCD24	41,33 ± 13,83	37,83 ± 4,88	44,66 ± 17,44	44,33 ± 9,35
24177956c65867762f6a7473a7547da5	d__Bacteria; p__Acidobacteriota; c__Vicinamibacteria; o__Vicinamibacterales; f__uncultured; g__uncultured; s__uncultured_bacterium	64,66 ± 9,77	37,83 ± 16,28	23,67 ± 12,27	43,00 ± 35,75
82b7160676a0e4a3b73154556f150b93	d__Bacteria; p__Bacteroidota; c__Bacteroidia; o__Chitinophagales; f__Chitinophagaceae	70,67 ± 12,88	39,83 ± 7,73	22,17 ± 17,94	33,00 ± 18,35
89c5c10f9bbd5c4c9c0c9eafbd94cc20	d__Bacteria; p__Desulfobacterota; c__uncultured; o__uncultured; f__uncultured; g__uncultured; s__uncultured_bacterium	63,33 ± 16,54	37,00 ± 12,20	31,33 ± 6,47	38,50 ± 6,32
5396056e1e4251307b301186acde3142	d__Bacteria; p__Firmicutes; c__Clostridia; o__Peptostreptococcales-Tissierellales; f__Peptostreptococcaceae; g__Sporacetigenium; s__uncultured_bacterium	19,83 ± 9,43	52,00 ± 12,82	52,33 ± 11,66	48,17 ± 7,86
1377a3cd30423adb88c65161434223cc	d__Bacteria; p__Acidobacteriota; c__Holophagae; o__Subgroup_7; f__Subgroup_7; g__Subgroup_7; s__uncultured_Acidobacteria	61,67 ± 11,31	35,16 ± 14,79	24,50 ± 14,57	42,00 ± 18,92
7f8d898802158b3edd3567ae1e2567ce	d__Bacteria; p__Proteobacteria; c__Alphaproteobacteria; o__Sphingomonadales; f__Sphingomonadaceae; g__Altererythrobacter	41,00 ± 23,51	44,83 ± 7,78	44,66 ± 16,87	37,83 ± 2,99
18d0975ee01f2d7ebfd2fa07f203152a	d__Bacteria; p__Chloroflexi; c__KD4-96; o__KD4-96; f__KD4-96; g__KD4-96; s__uncultured_bacterium	23,00 ± 3,52	42,50 ± 12,91	46,33 ± 7,12	55,33 ± 7,66
931a63e18196870a0d3840ad99074f03	d__Bacteria; p__Gemmatimonadota; c__Gemmatimonadetes; o__Gemmatimonadales; f__Gemmatimonadaceae; g__uncultured; s__uncultured_Alphaproteobacteria	60,50 ± 12,24	39,33 ± 11,34	23,83 ± 12,61	38,50 ± 9,91
8cb24777cb48dde0aac60dfeca125d10	d__Bacteria; p__Firmicutes; c__Bacilli; o__Bacillales; f__Bacillaceae; g__Bacillus	11,67 ± 9,89	51,33 ± 13,44	57,33 ± 6,89	50,50 ± 10,95
b3db7981b21afc9d52943a1bde8900d1	d__Bacteria; p__Patescibacteria; c__Saccharimonadia; o__Saccharimonadales; f__LWQ8; g__LWQ8	71,83 ± 73,23	33,33 ± 38,47	30,33 ± 8,31	19,50 ± 10,52
9ef25df3d160dee24468d3bb27d52906	d__Bacteria; p__Acidobacteriota; c__Vicinamibacteria; o__Vicinamibacterales; f__uncultured; g__uncultured	56,66 ± 17,23	29,00 ± 16,38	26,00 ± 15,32	47,17 ± 8,18
89dd8462dc7c3b93518029ab997fbaef	d__Bacteria; p__Proteobacteria; c__Gammaproteobacteria; o__Burkholderiales; f__Methylophilaceae; g__MM2; s__uncultured_bacterium	69,50 ± 6,32	25,50 ± 10,41	33,50 ± 10,11	40,33 ± 11,52
e6126c9b7cd6931c19f5fa410dc9c988	d__Bacteria; p__Acidobacteriota; c__Vicinamibacteria; o__Vicinamibacterales; f__uncultured; g__uncultured	39,83 ± 13,26	48,67 ± 6,92	36,67 ± 6,92	42,33 ± 7,81
f852c79e85c183dd710ffb946eeb8b42	d__Bacteria; p__Proteobacteria; c__Alphaproteobacteria; o__uncultured; f__uncultured; g__uncultured; s__uncultured_forest	37,00 ± 12,99	38,00 ± 5,97	36,67 ± 9,22	46,00 ± 8,27
d163a2a92f392d8dd496f77d588105f2	d__Bacteria; p__Proteobacteria; c__Alphaproteobacteria; o__Rhizobiales; f__Xanthobacteraceae; g__uncultured	32,33 ± 9,73	35,17 ± 17,95	44,83 ± 7,83	56,00 ± 5,90
582da013b6aa08a8d6b6bd308c4c1525	d__Bacteria; p__Firmicutes; c__Bacilli; o__Bacillales; f__Bacillaceae; g__Bacillus	20,66 ± 26,17	55,16 ± 7,78	48,17 ± 13,75	40,83 ± 9,28
b8c829255acf44eb709e3848e53a9e83	d__Bacteria; p__Actinobacteriota; c__Actinobacteria; o__Micrococcales; f__Intrasporangiaceae; g__uncultured; s__uncultured_bacterium	13,67 ± 13,81	47,00 ± 6,20	50,33 ± 14,53	52,00 ± 7,16
5c057554cca4e7aeb0fb68a52e430a5d	d__Bacteria; p__Actinobacteriota; c__Thermoleophilia; o__Gaiellales; f__Gaiellaceae; g__Gaiella; s__uncultured_bacterium	26,17 ± 8,52	46,50 ± 20,12	38,33 ± 13,17	49,00 ± 10,70
66ffc5bf06aea49980e7a0aa60c418f4	d__Bacteria; p__Chloroflexi; c__KD4-96; o__KD4-96; f__KD4-96; g__KD4-96	12,83 ± 19,88	68,50 ± 35,53	65,50 ± 33,85	35,00 ± 40,74
4db693bc148f42c6b8d6cfe789bb41fd	d__Bacteria; p__Gemmatimonadota; c__Gemmatimonadetes; o__Gemmatimonadales; f__Gemmatimonadaceae; g__uncultured	42,67 ± 13,22	28,33 ± 18,74	36,00 ± 18,69	57,33 ± 9,67
f6c822f5ece62cf00bdfdaed1b1c4b3b	d__Bacteria; p__Acidobacteriota; c__Vicinamibacteria; o__Vicinamibacterales; f__uncultured; g__uncultured	71,67 ± 22,15	27,83 ± 3,63	26,83 ± 9,54	35,50 ± 10,09
7458234d6cd2ddf663ad07bf7aac58ed	d__Bacteria; p__Chloroflexi; c__KD4-96; o__KD4-96; f__KD4-96; g__KD4-96	26,67 ± 15,85	36,67 ± 23,38	46,33 ± 8,14	53,33 ± 17,28
9f54156cc285073ab018a8342442683c	d__Bacteria; p__Chloroflexi; c__Gitt-GS-136; o__Gitt-GS-136; f__Gitt-GS-136; g__Gitt-GS-136; s__uncultured_bacterium	25,83 ± 14,38	39,00 ± 13,13	45,17 ± 7,63	50,83 ± 9,37
670ece9ff20f2cafdd8427ed64e73189	d__Bacteria; p__Chloroflexi; c__Dehalococcoidia; o__S085; f__S085; g__S085; s__uncultured_bacterium	50,17 ± 7,11	34,00 ± 10,04	34,50 ± 7,66	44,83 ± 17,36
588b7953a2c7601e635054df1ffcf732	d__Bacteria; p__Proteobacteria; c__Alphaproteobacteria; o__uncultured; f__uncultured; g__uncultured; s__uncultured_forest	28,83 ± 15,92	42,67 ± 7,84	36,00 ± 18,68	47,00 ± 5,51
d1e4b72b126009e8e63553119b270816	d__Bacteria; p__Firmicutes; c__Bacilli; o__Bacillales; f__Bacillaceae; g__Bacillus	20,17 ± 14,13	47,00 ± 4,82	44,50 ± 12,06	47,00 ± 9,08
35451ef9f1742fae59aa48d51c7075de	d__Bacteria; p__Firmicutes; c__Bacilli; o__Bacillales; f__Bacillaceae; g__Bacillus	14,67 ± 18,24	52,33 ± 19,31	52,83 ± 11,25	46,33 ± 16,51
557d3e0193cb952e469d84ca7f6e2c8e	d__Bacteria; p__Actinobacteriota; c__Acidimicrobiia; o__Microtrichales; f__Iamiaceae; g__Iamia; s__uncultured_bacterium	12,33 ± 14,99	56,33 ± 28,86	50,33 ± 28,31	40,50 ± 33,90
bfb5b51834ddd2ee38153073eb36d6ca	d__Bacteria; p__Proteobacteria; c__Gammaproteobacteria; o__Burkholderiales; f__Oxalobacteraceae; g__Massilia	65,17 ± 28,31	26,17 ± 22,22	23,66 ± 6,76	44,33 ± 38,99
c84c2a1511c7050d9a993308202a6bbf	d__Bacteria; p__Proteobacteria; c__Alphaproteobacteria; o__Sphingomonadales; f__Sphingomonadaceae; g__Sphingomonas	25,16 ± 6,75	49,17 ± 4,92	44,33 ± 7,23	44,17 ± 11,72
0679c2b9b207a3513123562e7781a550	d__Bacteria; p__Proteobacteria; c__Gammaproteobacteria; o__Xanthomonadales; f__Xanthomonadaceae; g__Arenimonas; s__Arenimonas_daejeonensis	58,50 ± 5,61	35,17 ± 14,11	29,17 ± 4,49	36,00 ± 9,98
d8af5fd2c861f8a44f4533496972817c	d__Bacteria; p__Desulfobacterota; c__Desulfuromonadia; o__Desulfuromonadia; f__Desulfuromonadaceae; g__Desulfuromonadaceae; s__uncultured_bacterium	44,50 ± 22,69	40,16 ± 27,97	42,17 ± 5,71	25,83 ± 22,39
a56a811ac72ad4b2f9f44b9cad3dfcd9	d__Bacteria; p__Actinobacteriota; c__Actinobacteria; o__Streptomycetales; f__Streptomycetaceae; g__Streptomyces	19,00 ± 17,11	36,33 ± 23,23	40,67 ± 9,73	52,50 ± 14,96
84542f5235f9d818a269e1a3c868fd23	d__Bacteria; p__Gemmatimonadota; c__AKAU4049; o__AKAU4049; f__AKAU4049; g__AKAU4049	61,83 ± 6,82	25,00 ± 8,02	29,16 ± 6,75	37,50 ± 15,57
ef95b652667dc79202be341a1f946175	d__Bacteria; p__Actinobacteriota; c__Actinobacteria; o__Streptomycetales; f__Streptomycetaceae; g__Streptomyces	24,17 ± 21,98	28,17 ± 31,45	47,67 ± 7,31	51,83 ± 27,26
ee5dacea096993a7df3fa0b1c8892e95	d__Bacteria; p__Acidobacteriota; c__Vicinamibacteria; o__Vicinamibacterales; f__Vicinamibacteraceae; g__Vicinamibacteraceae	86,00 ± 12,28	21,33 ± 12,24	15,50 ± 13,07	26,17 ± 16,22
0a35cd232d6ebb30fbc89efc9beed62c	d__Bacteria; p__Patescibacteria; c__Saccharimonadia; o__Saccharimonadales; f__Saccharimonadales; g__Saccharimonadales; s__uncultured_bacterium	41,50 ± 13,14	13,00 ± 14,95	47,33 ± 15,65	30,00 ± 19,01
4b7d3a516ad246a4c4ed57f0d95c348c	d__Bacteria; p__Cyanobacteria; c__Cyanobacteriia; o__Cyanobacteriales; f__Nostocaceae; g__Sphaerospermopsis_BCCUSP55; s__uncultured_bacterium	42,33 ± 42,53	27,83 ± 17,33	32,17 ± 21,47	56,17 ± 7,57
29a4ead3cba887385a56dd8df41777fe	d__Bacteria; p__Actinobacteriota; c__Thermoleophilia; o__Gaiellales; f__Gaiellaceae; g__Gaiella	19,50 ± 22,73	34,33 ± 18,49	52,50 ± 8,50	49,00 ± 10,99
20706b89073d8c608deb548e6c421be6	d__Bacteria; p__Acidobacteriota; c__Vicinamibacteria; o__Vicinamibacterales; f__uncultured; g__uncultured	30,67 ± 15,79	39,00 ± 31,60	56,66 ± 36,78	33,67 ± 37,42
890b700942804ef8950bb974f44acb10	d__Bacteria; p__Gemmatimonadota; c__Gemmatimonadetes; o__Gemmatimonadales; f__Gemmatimonadaceae; g__uncultured; s__uncultured_Gemmatimonadetes	83,17 ± 23,69	15,67 ± 12,21	25,83 ± 5,33	27,50 ± 30,17
e00cc1373ec7f405ac21027558648362	d__Bacteria; p__Proteobacteria; c__Alphaproteobacteria; o__Sphingomonadales; f__Sphingomonadaceae; g__Sphingomonas	39,66 ± 8,77	28,67 ± 23,46	30,67 ± 17,39	48,00 ± 9,90
4a81d2e3f1abbad54bf539f0cb277916	d__Bacteria; p__Acidobacteriota; c__Vicinamibacteria; o__Vicinamibacterales; f__Vicinamibacteraceae; g__Vicinamibacteraceae	20,50 ± 7,87	44,33 ± 7,58	47,00 ± 19,77	43,83 ± 6,35
daba42001cd45a492acfa237b0f3b511	d__Bacteria; p__Actinobacteriota; c__Thermoleophilia; o__Gaiellales; f__Gaiellaceae; g__Gaiella	11,50 ± 12,90	43,50 ± 7,84	46,00 ± 12,71	48,50 ± 3,56
17b3d7c5f20ab407d8551af269afdb85	d__Bacteria; p__Myxococcota; c__Myxococcia; o__Myxococcales; f__Anaeromyxobacteraceae; g__Anaeromyxobacter	13,33 ± 7,55	50,67 ± 9,58	41,67 ± 9,69	45,83 ± 7,57
683941d0856149044b6450aaa8248fd1	d__Bacteria; p__Actinobacteriota; c__Actinobacteria; o__Propionibacteriales; f__Nocardioidaceae; g__Kribbella	19,50 ± 4,14	33,00 ± 16,90	42,00 ± 5,48	47,83 ± 3,92
233ffb6a412cff23aedc5f700140004d	d__Bacteria; p__Planctomycetota; c__Planctomycetes; o__Pirellulales; f__Pirellulaceae; g__uncultured; s__uncultured_bacterium	28,00 ± 4,34	40,67 ± 6,89	39,67 ± 17,11	32,33 ± 8,59
8056c5f2baa4926b8fc0f957a44c7e50	d__Bacteria; p__Proteobacteria; c__Gammaproteobacteria; o__Burkholderiales; f__TRA3-20; g__TRA3-20	47,67 ± 22,27	34,83 ± 6,49	27,00 ± 6,54	39,16 ± 8,77
8e6de40925f8646cf726eb9ae9d7cac8	d__Bacteria; p__Actinobacteriota; c__Thermoleophilia; o__Gaiellales; f__uncultured; g__uncultured; s__uncultured_bacterium	23,00 ± 5,90	36,67 ± 18,92	38,50 ± 5,09	52,67 ± 7,28
b0f70a7bac4af4bf9d1410720b6fd857	d__Bacteria; p__Planctomycetota; c__Planctomycetes; o__Pirellulales; f__Pirellulaceae; g__Pirellula; s__uncultured_soil	40,33 ± 9,54	31,17 ± 15,97	36,66 ± 17,58	33,33 ± 5,53
e7a2a73534dc75d0e33fc0bb8bb09df0	d__Bacteria; p__Acidobacteriota; c__Vicinamibacteria; o__Vicinamibacterales; f__Vicinamibacteraceae; g__Vicinamibacteraceae	58,00 ± 11,08	23,67 ± 3,93	30,66 ± 17,76	35,67 ± 9,24
e71f62037cc0094d90ad43d5a68d9292	d__Bacteria; p__Actinobacteriota; c__Thermoleophilia; o__Gaiellales; f__Gaiellaceae; g__Gaiella	19,16 ± 17,42	35,50 ± 18,62	44,66 ± 17,39	49,83 ± 15,33
410782c95153ca5fbb3494432cda87d4	d__Bacteria; p__Acidobacteriota; c__Vicinamibacteria; o__Vicinamibacterales; f__uncultured; g__uncultured; s__uncultured_Acidobacteriaceae	54,00 ± 20,56	38,33 ± 9,52	23,50 ± 12,42	34,67 ± 11,84
12f4d47b7cfff1debb8bee150084a0af	d__Bacteria; p__Proteobacteria; c__Gammaproteobacteria; o__Burkholderiales; f__Comamonadaceae; g__Methylibium; s__uncultured_bacterium	30,33 ± 33,65	0,00 ± 0,00	59,83 ± 7,25	42,17 ± 41,83
ddb46a0d5712550dcd419531363e7fcb	d__Bacteria; p__Firmicutes; c__Bacilli; o__Paenibacillales; f__Paenibacillaceae; g__Cohnella	18,17 ± 6,24	44,50 ± 13,11	42,67 ± 7,61	40,00 ± 7,21
46d7a3683ea6cbef9c9712dcb627408d	d__Bacteria; p__Gemmatimonadota; c__Gemmatimonadetes; o__Gemmatimonadales; f__Gemmatimonadaceae; g__uncultured; s__uncultured_proteobacterium	23,33 ± 18,37	34,33 ± 27,32	36,83 ± 18,54	50,50 ± 9,65
fb4ea2ad481df842b147e1d347323268	d__Bacteria; p__Chloroflexi; c__Dehalococcoidia; o__S085; f__S085; g__S085; s__uncultured_soil	40,83 ± 6,35	32,00 ± 7,87	24,00 ± 14,37	46,00 ± 8,37
ad5b9b9d31d2034fc51832712d55fe0f	d__Bacteria; p__Actinobacteriota; c__Thermoleophilia; o__Gaiellales; f__Gaiellaceae; g__Gaiella; s__uncultured_actinobacterium	15,83 ± 8,38	42,00 ± 7,97	41,83 ± 9,87	44,17 ± 2,23
176cfe86e2c157c85124b3f96dc988d9	d__Bacteria; p__Acidobacteriota; c__Vicinamibacteria; o__Vicinamibacterales; f__uncultured; g__uncultured	36,83 ± 5,67	37,00 ± 19,30	35,66 ± 16,57	34,00 ± 15,54
9a186a690eb78a956b272d586d4d4212	d__Bacteria; p__Verrucomicrobiota; c__Verrucomicrobiae; o__Verrucomicrobiales; f__Rubritaleaceae; g__Luteolibacter	60,17 ± 18,48	18,50 ± 20,74	34,17 ± 9,81	15,50 ± 18,93
b232dc51628d85b338e5ca4cc4d41023	d__Bacteria; p__Proteobacteria; c__Gammaproteobacteria; o__Burkholderiales; f__Comamonadaceae	34,17 ± 19,92	27,33 ± 18,22	42,17 ± 23,83	31,67 ± 18,34
7ec5cffb09e04daeae6716956a712e27	d__Bacteria; p__Firmicutes; c__Bacilli; o__Bacillales; f__Bacillaceae; g__Bacillus	8,50 ± 13,17	40,33 ± 13,31	49,00 ± 10,20	46,50 ± 10,09
16d2344b587f83bef77541d06bc36ac3	d__Bacteria; p__Acidobacteriota; c__Vicinamibacteria; o__Vicinamibacterales; f__Vicinamibacteraceae; g__Vicinamibacteraceae; s__uncultured_Acidobacteriaceae	59,33 ± 16,43	28,67 ± 19,17	21,00 ± 15,44	23,00 ± 4,60
8bcdcb31664942f6f4132ff413d59bc0	d__Bacteria; p__Proteobacteria; c__Alphaproteobacteria; o__Sphingomonadales; f__Sphingomonadaceae; g__Sphingomonas	34,17 ± 9,93	39,16 ± 17,46	30,17 ± 15,61	37,16 ± 5,67
f5f19e147fd92fec0f3c1d141164e78c	d__Bacteria; p__Actinobacteriota; c__Thermoleophilia; o__Solirubrobacterales; f__Solirubrobacteraceae; g__Solirubrobacter	10,33 ± 12,11	48,66 ± 6,87	43,00 ± 12,95	34,33 ± 23,59
e73efc2e7c60040d2b7faf63fbb439b8	d__Bacteria; p__Chloroflexi; c__KD4-96; o__KD4-96; f__KD4-96; g__KD4-96; s__uncultured_bacterium	14,00 ± 15,50	33,33 ± 37,51	36,83 ± 29,55	64,00 ± 32,49
9c85791beca9fba015f09e21df76ee7f	d__Bacteria; p__Latescibacterota; c__Latescibacterota; o__Latescibacterota; f__Latescibacterota; g__Latescibacterota; s__uncultured_soil	59,83 ± 26,93	22,83 ± 16,44	25,16 ± 5,67	27,83 ± 13,57
011a0b346b277874d003944fa1991b8d	d__Bacteria; p__Actinobacteriota; c__Actinobacteria; o__Micrococcales; f__Intrasporangiaceae; g__Intrasporangium; s__uncultured_bacterium	8,33 ± 9,22	38,83 ± 9,95	40,33 ± 5,96	48,66 ± 17,31
a8a9a9c19680e572de1f2f4ad48f6062	d__Bacteria; p__Acidobacteriota; c__Blastocatellia; o__Blastocatellales; f__Blastocatellaceae; g__Stenotrophobacter; s__uncultured_soil	28,33 ± 11,29	34,50 ± 10,89	37,17 ± 8,21	40,50 ± 12,28
0ff3d1519f790448c1500edc164aeb9a	d__Bacteria; p__Proteobacteria; c__Gammaproteobacteria; o__CCD24; f__CCD24; g__CCD24	32,83 ± 8,84	36,17 ± 12,11	32,50 ± 10,56	38,17 ± 5,19
bcc71cc1efae148c0f7572338d3e2f86	d__Bacteria; p__Proteobacteria; c__Gammaproteobacteria; o__Burkholderiales; f__Comamonadaceae; g__Acidovorax	52,17 ± 19,38	40,00 ± 31,12	17,67 ± 9,97	27,33 ± 15,36
d42ec3ae4cf13c6b44310e0096377225	d__Bacteria; p__Actinobacteriota; c__MB-A2-108; o__MB-A2-108; f__MB-A2-108; g__MB-A2-108	20,33 ± 16,45	35,67 ± 19,41	39,33 ± 8,29	46,00 ± 8,65
cb260e59be9de0ce95702802dd081752	d__Bacteria; p__Bacteroidota; c__Bacteroidia; o__Cytophagales; f__Microscillaceae; g__Chryseolinea; s__uncultured_bacterium	60,83 ± 33,42	27,50 ± 22,03	23,00 ± 18,70	30,00 ± 19,11
6a0be092ac8416444599f0f21b16189b	d__Bacteria; p__Proteobacteria; c__Alphaproteobacteria; o__Rhizobiales; f__Hyphomicrobiaceae; g__Hyphomicrobium	18,83 ± 17,32	36,00 ± 28,42	41,83 ± 22,21	44,33 ± 6,15
e40a3bb40f0837a7725f3ac304a2d71f	d__Bacteria; p__Actinobacteriota; c__Thermoleophilia; o__Solirubrobacterales; f__67-14; g__67-14; s__uncultured_bacterium	17,33 ± 11,83	32,67 ± 16,95	43,66 ± 7,27	37,33 ± 5,16
ba75ce541d0ed77d44858c4142137393	d__Bacteria; p__Acidobacteriota; c__Subgroup_25; o__Subgroup_25; f__Subgroup_25; g__Subgroup_25; s__uncultured_bacterium	68,33 ± 17,43	24,83 ± 6,52	14,00 ± 11,08	29,83 ± 23,28
33c506a5cd109470a999267421729261	d__Bacteria; p__Acidobacteriota; c__Vicinamibacteria; o__Vicinamibacterales; f__Vicinamibacteraceae; g__Vicinamibacteraceae	25,33 ± 2,58	30,00 ± 18,41	43,83 ± 9,11	35,83 ± 11,29
b18a6af130a5aa63d91f537421e3e481	d__Bacteria; p__Acidobacteriota; c__Vicinamibacteria; o__Vicinamibacterales; f__uncultured; g__uncultured	49,33 ± 17,31	31,67 ± 4,32	21,00 ± 16,54	30,17 ± 14,29
95373d7692031b0ddcfff1556f8433dd	d__Bacteria; p__Actinobacteriota; c__Actinobacteria; o__Micrococcales; f__Microbacteriaceae; g__Agromyces	12,33 ± 13,33	40,33 ± 13,39	33,33 ± 8,55	46,00 ± 10,81
589ca139639d15257887fb5bac23f661	d__Bacteria; p__Proteobacteria; c__Alphaproteobacteria; o__Dongiales; f__Dongiaceae; g__Dongia	31,83 ± 19,75	28,83 ± 22,39	39,17 ± 6,46	38,17 ± 19,59
ba4654d1621b5090810ed67aefa55e67	d__Bacteria; p__Proteobacteria; c__Alphaproteobacteria; o__Rhizobiales; f__Rhizobiaceae; g__Allorhizobium-Neorhizobium-Pararhizobium-Rhizobium	29,33 ± 4,33	39,16 ± 16,77	27,00 ± 7,07	35,83 ± 6,74
3df2966406049d5d0259e9ce4662b4ee	d__Bacteria; p__Patescibacteria; c__ABY1; o__Candidatus_Kuenenbacteria; f__Candidatus_Kuenenbacteria; g__Candidatus_Kuenenbacteria; s__uncultured_bacterium	45,17 ± 12,17	28,50 ± 12,66	23,83 ± 2,32	34,67 ± 7,89
32bb02a2185389913cbdaf30f0d467da	d__Bacteria; p__Acidobacteriota; c__Vicinamibacteria; o__Vicinamibacterales; f__uncultured; g__uncultured; s__uncultured_Acidobacteriaceae	61,50 ± 10,27	29,33 ± 5,82	15,50 ± 12,71	29,50 ± 8,78
787d9fa37132eb13c16ef0624818ea0a	d__Bacteria; p__Proteobacteria; c__Alphaproteobacteria; o__Tistrellales; f__Geminicoccaceae; g__uncultured	8,67 ± 7,94	42,50 ± 7,40	37,50 ± 19,02	39,50 ± 20,53
91ae285fd2fa1c56629fcb4be70803ad	d__Bacteria; p__Gemmatimonadota; c__S0134_terrestrial_group; o__S0134_terrestrial_group; f__S0134_terrestrial_group; g__S0134_terrestrial_group; s__uncultured_Gemmatimonadetes	49,17 ± 12,38	21,50 ± 11,59	22,83 ± 6,43	40,17 ± 15,94
81bafb61efbabc43b020f218dbc69fff	d__Bacteria; p__Acidobacteriota; c__Vicinamibacteria; o__Vicinamibacterales; f__uncultured; g__uncultured; s__uncultured_bacterium	62,00 ± 13,54	22,50 ± 12,50	16,50 ± 8,31	30,67 ± 21,29
15ff3e3c7b8c163c3e51da2869d43312	d__Bacteria; p__Proteobacteria; c__Gammaproteobacteria; o__Xanthomonadales; f__Xanthomonadaceae; g__Lysobacter; s__uncultured_Thermomonas	27,50 ± 15,58	35,33 ± 9,33	30,50 ± 8,92	37,16 ± 9,37
101ccc282b27d040a6e967859b1ddb25	d__Bacteria; p__Cyanobacteria; c__Cyanobacteriia; o__Cyanobacteriales; f__Coleofasciculaceae; g__Microcoleus_PCC-7113; s__Microcoleus_sp.	49,00 ± 12,02	36,50 ± 9,75	15,33 ± 15,83	28,50 ± 18,40
9e9d93eea5694592270f1146af31bdbe	d__Bacteria; p__Proteobacteria; c__Gammaproteobacteria; o__Xanthomonadales; f__Xanthomonadaceae; g__Arenimonas	34,33 ± 13,37	35,50 ± 4,09	27,33 ± 5,24	35,17 ± 6,43
82da55a9863ed96982ad23ffc7c69753	d__Bacteria; p__Proteobacteria; c__Gammaproteobacteria; o__Burkholderiales; f__TRA3-20; g__TRA3-20	84,50 ± 19,78	10,83 ± 16,93	3,83 ± 9,39	26,33 ± 21,59
feb78cfac97d88a6420c11b47c464115	d__Bacteria; p__Cyanobacteria; c__Cyanobacteriia; o__Cyanobacteriales; f__Coleofasciculaceae; g__Microcoleus_PCC-7113; s__Microcoleus_sp.	35,66 ± 23,97	35,33 ± 14,33	21,67 ± 6,22	22,83 ± 13,23
bc0b846e6a2b9834901322c07fce4087	d__Bacteria; p__Chloroflexi; c__KD4-96; o__KD4-96; f__KD4-96; g__KD4-96	10,50 ± 8,85	40,33 ± 7,37	41,67 ± 7,37	38,00 ± 3,63
eb98337c30515735be69eee3a3d5f395	d__Bacteria; p__Proteobacteria; c__Gammaproteobacteria; o__Burkholderiales; f__Oxalobacteraceae; g__Noviherbaspirillum	65,50 ± 49,41	19,17 ± 11,67	30,67 ± 16,15	14,00 ± 10,97
981351fb008a852f0bf018238c2f08d8	d__Bacteria; p__Acidobacteriota; c__Vicinamibacteria; o__Vicinamibacterales; f__Vicinamibacteraceae; g__Vicinamibacteraceae	21,33 ± 18,86	38,00 ± 23,65	32,00 ± 28,22	32,33 ± 21,45
b64d8a9b6a90620110a3cc222c4e18af	d__Bacteria; p__Acidobacteriota; c__Vicinamibacteria; o__Vicinamibacterales; f__uncultured; g__uncultured	44,00 ± 9,08	28,50 ± 6,06	27,83 ± 4,12	27,00 ± 8,67
c00c900ad501d4b0f7350a8c6a1948da	d__Bacteria; p__Bacteroidota; c__Bacteroidia; o__Cytophagales; f__Microscillaceae; g__Chryseolinea; s__uncultured_bacterium	51,67 ± 22,68	22,33 ± 19,43	16,83 ± 18,44	34,33 ± 7,26
ed4782fec964bd9d8c39bf86dcb14f16	d__Bacteria; p__Proteobacteria; c__Alphaproteobacteria; o__Rhizobiales; f__Methyloligellaceae; g__uncultured; s__uncultured_bacterium	16,00 ± 4,86	36,83 ± 5,71	43,33 ± 6,53	34,83 ± 6,71
7c924f02cab10ce03e66a6a947b59062	d__Bacteria; p__Proteobacteria; c__Alphaproteobacteria; o__Rhizobiales; f__Beijerinckiaceae; g__Microvirga	12,00 ± 10,18	36,50 ± 8,22	41,16 ± 4,72	36,00 ± 5,87
3f15eab3754e473fc6e9c20ee5667a73	d__Bacteria; p__Acidobacteriota; c__Acidobacteriae; o__PAUC26f; f__PAUC26f; g__PAUC26f; s__uncultured_bacterium	68,00 ± 32,99	13,33 ± 7,26	21,33 ± 4,84	23,50 ± 10,50
d352a5520a5d47599b365c97989b103a	d__Bacteria; p__Verrucomicrobiota; c__Verrucomicrobiae; o__Pedosphaerales; f__Pedosphaeraceae; g__Pedosphaeraceae; s__uncultured_subdivision	42,33 ± 7,47	23,50 ± 12,36	24,17 ± 16,49	34,83 ± 5,85
17d1b5b5e8fc1ccb2a3127bb35fad0c5	d__Bacteria; p__Proteobacteria; c__Gammaproteobacteria; o__Salinisphaerales; f__Solimonadaceae; g__Polycyclovorans	35,67 ± 27,19	25,50 ± 13,81	21,83 ± 17,88	40,17 ± 5,27
b482027d23ba6ee29d34a7003da14545	d__Bacteria; p__Proteobacteria; c__Alphaproteobacteria; o__Rhizobiales; f__Xanthobacteraceae; g__uncultured	29,50 ± 11,11	34,67 ± 8,78	23,17 ± 11,82	34,67 ± 18,82
b03b0b6f9fbea9da74b4312924440778	d__Bacteria; p__Actinobacteriota; c__Actinobacteria; o__Corynebacteriales; f__Nocardiaceae; g__Rhodococcus	19,66 ± 17,44	30,00 ± 5,90	40,33 ± 13,81	37,67 ± 4,84
921edb532ef95d5527ad1404c29630c2	d__Bacteria; p__Chloroflexi; c__JG30-KF-CM66; o__JG30-KF-CM66; f__JG30-KF-CM66; g__JG30-KF-CM66; s__uncultured_bacterium	20,00 ± 7,40	38,50 ± 7,06	31,17 ± 6,91	36,67 ± 6,35
0e1a51aad4bf7681c2f0bc11aa70612b	d__Bacteria; p__Bdellovibrionota; c__Bdellovibrionia; o__Bdellovibrionales; f__Bdellovibrionaceae; g__Bdellovibrio; s__uncultured_bacterium	56,83 ± 23,47	22,33 ± 2,88	21,83 ± 3,19	23,50 ± 11,67
b3e39b4c9fc8e7f49651d465b491fb37	d__Bacteria; p__Planctomycetota; c__Phycisphaerae; o__Tepidisphaerales; f__WD2101_soil_group; g__WD2101_soil_group; s__uncultured_bacterium	33,83 ± 9,85	23,67 ± 18,66	31,17 ± 3,66	30,33 ± 17,99
a41bd7f8dd52be156b4d2bc8a0f00816	d__Bacteria; p__Proteobacteria; c__Gammaproteobacteria; o__Burkholderiales; f__Nitrosomonadaceae; g__Ellin6067	43,67 ± 15,79	25,83 ± 14,39	20,00 ± 15,74	33,00 ± 6,66
05972b28dc96d1f6a15a7f879a831937	d__Bacteria; p__Actinobacteriota; c__Thermoleophilia; o__Gaiellales; f__uncultured; g__uncultured; s__uncultured_organism	11,67 ± 13,54	35,67 ± 11,81	36,50 ± 19,94	36,00 ± 12,15
3b70c7e68f724a3628c2d19b017a4f4e	d__Bacteria; p__Gemmatimonadota; c__Gemmatimonadetes; o__Gemmatimonadales; f__Gemmatimonadaceae; g__uncultured	51,50 ± 12,99	18,83 ± 11,58	19,17 ± 4,83	31,17 ± 16,85
05501577f0eaa372d12583f6698ed175	d__Bacteria; p__Actinobacteriota; c__Thermoleophilia; o__Gaiellales; f__uncultured; g__uncultured	12,00 ± 10,81	41,33 ± 3,31	36,50 ± 18,32	33,50 ± 18,61
5ef3a17f519808f2cc1469ea10e40bd0	d__Bacteria; p__Actinobacteriota; c__Thermoleophilia; o__Gaiellales; f__Gaiellaceae; g__Gaiella; s__uncultured_bacterium	7,33 ± 11,79	37,00 ± 6,81	39,67 ± 9,69	39,00 ± 7,04
c987b0fb4070563fdc42372c60c3c116	d__Bacteria; p__Actinobacteriota; c__Actinobacteria; o__Micrococcales; f__Microbacteriaceae; g__Agromyces; s__Agromyces_ramosus	10,33 ± 12,29	38,66 ± 26,75	42,00 ± 23,81	31,66 ± 24,67
a2f1fcfe2d15838ec81b07cfe68cd8d7	d__Bacteria; p__Planctomycetota; c__Planctomycetes; o__Planctomycetales; f__uncultured; g__uncultured; s__uncultured_bacterium	31,00 ± 10,55	30,00 ± 3,85	24,66 ± 14,78	36,66 ± 17,17
2f0742f5d054676795e9f0366889cf27	d__Bacteria; p__Actinobacteriota; c__Thermoleophilia; o__Gaiellales; f__uncultured; g__uncultured; s__uncultured_Rubrobacterales	17,67 ± 6,47	35,67 ± 12,48	31,17 ± 5,95	38,17 ± 5,78
c1513042643462478aee609e440ec4ec	d__Bacteria; p__Actinobacteriota; c__Actinobacteria; o__Micromonosporales; f__Micromonosporaceae; g__Catellatospora	19,17 ± 15,72	30,33 ± 15,29	42,00 ± 10,71	38,50 ± 11,76
adb95f2bbfddf0d662b3f5d7bd705fea	d__Bacteria; p__Gemmatimonadota; c__Gemmatimonadetes; o__Gemmatimonadales; f__Gemmatimonadaceae; g__uncultured; s__uncultured_Gemmatimonadales	38,00 ± 9,01	19,83 ± 22,24	30,33 ± 15,56	43,50 ± 5,09
6059117a941cfe458817dfca5835c83d	d__Bacteria; p__Acidobacteriota; c__Thermoanaerobaculia; o__Thermoanaerobaculales; f__Thermoanaerobaculaceae; g__Subgroup_10; s__uncultured_bacterium	25,00 ± 7,27	25,17 ± 3,87	37,00 ± 7,92	34,50 ± 6,83
bbc064b1cf50b616a514a55705a304c8	d__Bacteria; p__Proteobacteria; c__Alphaproteobacteria; o__Rhizobiales; f__Rhizobiaceae; g__Allorhizobium-Neorhizobium-Pararhizobium-Rhizobium	21,33 ± 6,25	28,83 ± 7,76	29,17 ± 8,57	41,67 ± 4,46
642cbb3967fa7e4c27010ec195cf3ea2	d__Bacteria; p__Bacteroidota; c__Bacteroidia; o__Cytophagales; f__Microscillaceae; g__uncultured	30,00 ± 10,94	33,33 ± 4,84	30,66 ± 6,79	28,50 ± 9,07
abd83805f639e670bf882c10592696af	d__Bacteria; p__Actinobacteriota; c__Thermoleophilia; o__Gaiellales; f__Gaiellaceae; g__Gaiella	13,17 ± 14,92	26,50 ± 21,76	37,66 ± 21,76	44,17 ± 23,46
7852a52b436c575ec96dd78f7608777c	d__Bacteria; p__Proteobacteria; c__Gammaproteobacteria; o__Gammaproteobacteria_Incertae_Sedis; f__Unknown_Family; g__Acidibacter; s__uncultured_proteobacterium	7,50 ± 11,62	42,66 ± 6,79	35,67 ± 6,38	31,83 ± 13,23
316e38b8d28970c15cd099175a58dd75	d__Bacteria; p__Actinobacteriota; c__Actinobacteria; o__Micrococcales; f__Cellulomonadaceae; g__Cellulomonas	30,83 ± 12,17	33,67 ± 19,98	41,17 ± 9,45	40,00 ± 5,83
ffc527777309d1546cd351c6f0a92c6c	d__Bacteria; p__Firmicutes; c__Bacilli; o__Bacillales; f__Bacillaceae; g__Bacillus	16,16 ± 17,57	31,83 ± 13,72	42,83 ± 9,22	33,17 ± 9,99
e72740f4d1db38a97c5cde3d54b1a839	d__Bacteria; p__Acidobacteriota; c__Vicinamibacteria; o__Vicinamibacterales; f__Vicinamibacteraceae; g__Vicinamibacteraceae	43,66 ± 17,54	26,00 ± 7,40	15,50 ± 12,45	36,83 ± 8,33
91bf176876d684645cb3c8b73089c94f	d__Bacteria; p__Proteobacteria; c__Gammaproteobacteria; o__Burkholderiales; f__Oxalobacteraceae; g__Noviherbaspirillum	43,83 ± 23,81	35,67 ± 19,88	7,67 ± 18,78	24,50 ± 23,18
c36c58059c137052d03f5dfe17923748	d__Bacteria; p__Gemmatimonadota; c__Gemmatimonadetes; o__Gemmatimonadales; f__Gemmatimonadaceae; g__uncultured; s__uncultured_Gemmatimonadales	26,00 ± 9,32	32,33 ± 3,53	32,00 ± 5,90	32,00 ± 8,53
97d60f6b12a9f5b2017bc4422932259f	d__Bacteria; p__Actinobacteriota; c__Actinobacteria; o__Propionibacteriales; f__Nocardioidaceae	6,00 ± 14,70	30,50 ± 33,43	22,67 ± 35,57	56,33 ± 33,39
f82634319380bb513f537c8f658feb2a	d__Bacteria; p__Actinobacteriota; c__Actinobacteria; o__Streptomycetales; f__Streptomycetaceae; g__Streptomyces	4,00 ± 9,80	36,67 ± 5,39	37,50 ± 19,19	43,83 ± 2,14
e5d2897df2f464827244b871d67ee050	d__Bacteria; p__Proteobacteria; c__Alphaproteobacteria; o__Rhizobiales; f__Devosiaceae; g__Devosia	18,50 ± 13,11	27,50 ± 23,00	43,83 ± 6,59	30,50 ± 6,19
083b7cd30451d7dd9abaa91d77d7575c	d__Bacteria; p__Chloroflexi; c__Chloroflexia; o__Thermomicrobiales; f__JG30-KF-CM45; g__JG30-KF-CM45; s__uncultured_Chloroflexi	43,50 ± 23,26	23,17 ± 37,38	13,50 ± 33,07	42,17 ± 46,43
b70dbd6d644fa51d6366320496b6f27e	d__Bacteria; p__Actinobacteriota; c__Acidimicrobiia; o__Microtrichales; f__Ilumatobacteraceae; g__uncultured; s__uncultured_bacterium	10,33 ± 6,15	37,50 ± 8,19	29,67 ± 17,25	39,17 ± 7,63
83921d99f6f0dee9060c729dcf62d69f	d__Bacteria; p__Chloroflexi; c__KD4-96; o__KD4-96; f__KD4-96; g__KD4-96	12,67 ± 8,89	34,83 ± 13,83	35,33 ± 9,79	38,00 ± 6,90
88895d3ee685193d08537926b203efef	d__Bacteria; p__Proteobacteria; c__Alphaproteobacteria; o__Rhizobiales; f__Methyloligellaceae; g__Methyloligellaceae; s__uncultured_bacterium	20,00 ± 8,17	34,83 ± 6,11	35,50 ± 10,52	29,33 ± 6,68
a87ef2c5bec362bc9ba6911b69d7e3a9	d__Bacteria; p__Proteobacteria; c__Gammaproteobacteria; o__Burkholderiales; f__Comamonadaceae; g__uncultured	47,33 ± 17,86	9,50 ± 15,28	39,16 ± 9,27	9,66 ± 17,78
fd49a8cd5501e34913fcbc198ef9dc2d	d__Bacteria; p__Acidobacteriota; c__Vicinamibacteria; o__Vicinamibacterales; f__uncultured; g__uncultured; s__uncultured_bacterium	26,67 ± 6,12	35,50 ± 6,98	28,67 ± 11,36	28,33 ± 3,14
ca6e827e03759128162ffc92cd76992d	d__Bacteria; p__Cyanobacteria; c__Cyanobacteriia; o__Cyanobacteriales; f__Nostocaceae; g__Desmonostoc_PCC-7422	9,50 ± 4,76	41,50 ± 13,85	31,50 ± 9,22	34,33 ± 5,61
a8cc50aa487b3e135eda8342fa57f0bb	d__Bacteria; p__Actinobacteriota; c__Actinobacteria; o__Propionibacteriales; f__Nocardioidaceae; g__Nocardioides	15,16 ± 9,57	28,17 ± 6,94	26,50 ± 7,23	41,17 ± 17,39
3ea43473caa283fad9920e3ed6808509	d__Bacteria; p__Chloroflexi; c__KD4-96; o__KD4-96; f__KD4-96; g__KD4-96	31,83 ± 27,33	17,00 ± 41,64	10,33 ± 25,31	41,17 ± 46,75
29fdde1cff7416917af3183cf3f90612	d__Bacteria; p__Actinobacteriota; c__Thermoleophilia; o__Gaiellales; f__Gaiellaceae; g__Gaiella; s__uncultured_bacterium	10,67 ± 16,54	32,33 ± 16,51	36,50 ± 29,41	43,00 ± 21,32
569852439708cf330bb2e4f46c0a3f0f	d__Bacteria; p__Chloroflexi; c__KD4-96; o__KD4-96; f__KD4-96; g__KD4-96; s__uncultured_Chloroflexi	20,16 ± 17,23	35,17 ± 7,94	24,50 ± 14,27	36,00 ± 5,44
0d23d485b6b9bd2ff3519bbc312d85cb	d__Bacteria; p__Proteobacteria; c__Alphaproteobacteria; o__Sphingomonadales; f__Sphingomonadaceae; g__Sphingomonas	22,67 ± 18,37	37,16 ± 17,15	19,33 ± 21,49	31,17 ± 8,38
0806e8070bba17f5640fdfebb7bd942c	d__Bacteria; p__Actinobacteriota; c__Actinobacteria; o__Propionibacteriales; f__Nocardioidaceae; g__Nocardioides	12,66 ± 7,76	33,83 ± 5,85	29,83 ± 6,24	38,83 ± 5,88
c92173d6593e93ba4e226fd576f9a470	d__Bacteria; p__Actinobacteriota; c__Actinobacteria; o__Propionibacteriales; f__Nocardioidaceae; g__Nocardioides; s__uncultured_organism	13,17 ± 7,11	29,17 ± 15,82	31,00 ± 16,14	34,33 ± 7,84
ad6828d344a7a9c3419b74c955d06a7b	d__Bacteria; p__Proteobacteria; c__Alphaproteobacteria; o__Rhodobacterales; f__Rhodobacteraceae; g__Amaricoccus; s__uncultured_bacterium	7,50 ± 8,71	43,67 ± 11,96	37,83 ± 19,72	31,83 ± 13,61
534c11d20dba5efea131882dcdb364f1	d__Bacteria; p__Proteobacteria; c__Gammaproteobacteria; o__Steroidobacterales; f__Woeseiaceae; g__Woeseia	50,67 ± 14,36	16,50 ± 11,04	16,33 ± 4,27	23,17 ± 6,55
a9c141ee4978a34041ac3d858c94889c	d__Bacteria; p__Methylomirabilota; c__Methylomirabilia; o__Rokubacteriales; f__Rokubacteriales; g__Rokubacteriales; s__uncultured_bacterium	12,50 ± 12,05	30,67 ± 24,25	42,83 ± 23,21	22,00 ± 15,44
3ab05c6e35d10120bff007248fbe9ec7	d__Bacteria; p__Actinobacteriota; c__Thermoleophilia; o__Solirubrobacterales; f__67-14; g__67-14; s__uncultured_soil	11,16 ± 17,37	28,17 ± 22,16	37,17 ± 26,54	39,33 ± 29,34
2bb698fe1fd9b29839b0c782ed1f8c82	d__Bacteria; p__Acidobacteriota; c__Vicinamibacteria; o__Vicinamibacterales; f__uncultured; g__uncultured; s__uncultured_bacterium	54,16 ± 21,67	11,83 ± 9,81	14,67 ± 3,39	28,16 ± 13,57
355aa785dc50c263d11e789b770904a0	d__Bacteria; p__Proteobacteria; c__Gammaproteobacteria; o__Burkholderiales; f__Nitrosomonadaceae; g__mle1-7; s__uncultured_bacterium	30,33 ± 9,75	22,50 ± 5,86	24,67 ± 12,64	30,00 ± 5,73
28757f31ffb9286b2c5057d94509d001	d__Bacteria; p__Actinobacteriota; c__Actinobacteria; o__Streptosporangiales; f__Streptosporangiaceae; g__Planomonospora; s__Planomonospora_parontospora	24,67 ± 5,72	31,83 ± 7,39	26,33 ± 13,63	35,00 ± 10,95
1906b48bcf3d743170f364efe3b71046	d__Bacteria; p__Actinobacteriota; c__Actinobacteria; o__Propionibacteriales; f__Propionibacteriaceae; g__uncultured; s__uncultured_actinobacterium	7,50 ± 7,04	32,50 ± 11,38	36,00 ± 12,20	37,00 ± 13,52
8252f6e33aa0cca040ca1013b4297c12	d__Bacteria; p__Acidobacteriota; c__Blastocatellia; o__Blastocatellales; f__Blastocatellaceae	32,67 ± 8,38	26,67 ± 5,43	24,00 ± 7,07	26,33 ± 8,43
912b6b62330745babef4e85c2d2d3dd8	d__Bacteria; p__Acidobacteriota; c__Vicinamibacteria; o__Vicinamibacterales; f__Vicinamibacteraceae; g__Vicinamibacteraceae	57,33 ± 14,83	16,17 ± 5,19	8,17 ± 9,52	29,50 ± 8,73
a4aa3e49f50760d39d74eb36c6ee0b3a	d__Bacteria; p__Bacteroidota; c__Bacteroidia; o__Chitinophagales; f__Chitinophagaceae; g__uncultured	40,66 ± 9,75	20,17 ± 19,46	24,50 ± 19,62	22,16 ± 21,27
7ced5f88777fb1615c997d752c231e89	d__Bacteria; p__Actinobacteriota; c__Acidimicrobiia; o__Microtrichales; f__Ilumatobacteraceae	9,33 ± 8,39	35,00 ± 5,06	34,50 ± 4,28	32,50 ± 4,51
54b0182f84dcbdb00676d8da150a4eaa	d__Bacteria; p__Proteobacteria; c__Gammaproteobacteria; o__Burkholderiales; f__Nitrosomonadaceae; g__Ellin6067	20,00 ± 2,76	33,00 ± 15,10	31,67 ± 4,93	27,83 ± 4,83
8f8c8bd579124005dd10b35a2b85fa5a	d__Bacteria; p__Actinobacteriota; c__Actinobacteria; o__Propionibacteriales; f__Nocardioidaceae; g__Nocardioides	14,17 ± 8,18	32,00 ± 10,71	28,50 ± 5,05	33,50 ± 7,66
40869a3b0065e33cf1b0f3e9040be918	d__Bacteria; p__Actinobacteriota; c__MB-A2-108; o__MB-A2-108; f__MB-A2-108; g__MB-A2-108	0,00 ± 0,00	29,00 ± 23,85	35,50 ± 28,18	44,83 ± 23,43
3c6bd71d0af73f2b019324f2829cae90	d__Bacteria; p__Proteobacteria; c__Alphaproteobacteria; o__Rhizobiales; f__Amb-16S-1323; g__Amb-16S-1323; s__uncultured_bacterium	19,67 ± 6,56	31,00 ± 7,67	33,00 ± 8,63	27,33 ± 8,31
4deb079bf3d31666b2a6b99176484394	d__Bacteria; p__Planctomycetota; c__Phycisphaerae; o__Tepidisphaerales; f__WD2101_soil_group; g__WD2101_soil_group; s__uncultured_bacterium	34,17 ± 7,39	28,00 ± 4,56	24,00 ± 2,83	20,67 ± 5,79
3f6351b6944694413417494f4265287a	d__Bacteria; p__Actinobacteriota; c__Thermoleophilia; o__Gaiellales; f__Gaiellaceae; g__Gaiella	10,17 ± 11,91	32,33 ± 9,31	29,00 ± 15,11	33,83 ± 9,73
723fc855e5930a810158f724e2de200b	d__Bacteria; p__Cyanobacteria; c__Cyanobacteriia; o__Cyanobacteriales; f__Nostocaceae; g__Nostoc_PCC-7107; s__Nostoc_sp.	12,33 ± 13,37	28,00 ± 19,63	41,17 ± 5,53	36,83 ± 12,27
4b56b99dd04a168b81c7c39258eaef2b	d__Bacteria; p__Acidobacteriota; c__Vicinamibacteria; o__Vicinamibacterales; f__uncultured; g__uncultured; s__uncultured_bacterium	44,50 ± 9,03	19,33 ± 11,41	15,00 ± 9,17	26,50 ± 5,54
05b831864589b6b669381d11367975ac	d__Bacteria; p__Chloroflexi; c__Gitt-GS-136; o__Gitt-GS-136; f__Gitt-GS-136; g__Gitt-GS-136	4,33 ± 13,61	33,33 ± 7,33	34,83 ± 7,91	37,33 ± 7,15
f93616d344fc994fdd6e27a88257a43a	d__Bacteria; p__Nitrospirota; c__Nitrospiria; o__Nitrospirales; f__Nitrospiraceae; g__Nitrospira	20,83 ± 8,61	26,50 ± 14,92	23,17 ± 19,11	37,17 ± 11,65
d160132fd42b100c35b4006fd39d0717	d__Bacteria; p__Proteobacteria; c__Gammaproteobacteria; o__Burkholderiales; f__TRA3-20; g__TRA3-20; s__uncultured_beta	86,50 ± 19,10	0,00 ± 0,00	0,00 ± 0,00	14,17 ± 15,63
ccfeadc1cbd9a41b1468256525efa039	d__Bacteria; p__Proteobacteria; c__Gammaproteobacteria; o__Cellvibrionales; f__Cellvibrionaceae; g__Cellvibrio; s__uncultured_bacterium	61,16 ± 21,67	15,33 ± 11,71	11,83 ± 13,47	14,17 ± 9,47
92be29d14d2cb699cef7b4746258aef1	d__Bacteria; p__Cyanobacteria; c__Cyanobacteriia; o__Cyanobacteriales; f__Nostocaceae	0,00 ± 0,00	13,67 ± 15,91	62,00 ± 68,49	31,50 ± 34,69
50c22e000fd2a4db944e0f1dc9a083c2	d__Bacteria; p__Myxococcota; c__Myxococcia; o__Myxococcales; f__Anaeromyxobacteraceae; g__Anaeromyxobacter	13,50 ± 11,17	26,83 ± 14,55	34,66 ± 5,79	33,50 ± 9,52
9af4b0b5db788b9c9cae76cdc03d1239	d__Bacteria; p__Chloroflexi; c__Anaerolineae; o__Ardenticatenales; f__Ardenticatenaceae; g__uncultured; s__uncultured_Chloroflexus	13,00 ± 7,46	28,33 ± 4,38	32,00 ± 8,94	31,17 ± 12,45
4249f99620bab6ec8fa6e73a9a1776a5	d__Bacteria; p__Proteobacteria; c__Gammaproteobacteria; o__Burkholderiales; f__Nitrosomonadaceae; g__MND1	52,67 ± 15,54	20,50 ± 16,88	7,33 ± 11,36	24,83 ± 23,39
666bd0efe6b70bc3e146402dc8da55b6	d__Bacteria; p__Proteobacteria; c__Gammaproteobacteria; o__Burkholderiales; f__Nitrosomonadaceae; g__mle1-7; s__uncultured_beta	16,50 ± 11,43	21,17 ± 6,24	29,83 ± 6,97	29,33 ± 3,67
2353663c3279e429475cca89fe3f7d5e	d__Bacteria; p__Bacteroidota; c__Bacteroidia; o__Sphingobacteriales; f__S15-21; g__S15-21; s__uncultured_bacterium	49,50 ± 19,44	13,33 ± 4,41	16,83 ± 6,55	24,16 ± 7,73
d9a789d4646cab845a18cb331955e825	d__Bacteria; p__Acidobacteriota; c__Vicinamibacteria; o__Vicinamibacterales; f__uncultured; g__uncultured	37,16 ± 17,94	21,50 ± 17,40	11,17 ± 17,94	30,83 ± 13,83
54d79e9a5ff676a596dc43ff01e83434	d__Bacteria; p__Actinobacteriota; c__Thermoleophilia; o__Gaiellales; f__Gaiellaceae; g__Gaiella; s__uncultured_actinobacterium	6,50 ± 10,07	37,50 ± 7,09	28,33 ± 6,89	36,16 ± 17,57
293c5c3db3fba12710426a857cbefff6	d__Bacteria; p__Chloroflexi; c__KD4-96; o__KD4-96; f__KD4-96; g__KD4-96; s__uncultured_bacterium	12,83 ± 14,76	28,67 ± 16,65	20,33 ± 16,26	38,50 ± 8,02
9bad5ab198913ccd3a52542c9c82a1f4	d__Bacteria; p__Actinobacteriota; c__Acidimicrobiia; o__Microtrichales; f__Ilumatobacteraceae; g__Ilumatobacter; s__uncultured_bacterium	7,00 ± 11,71	28,83 ± 15,56	42,83 ± 8,53	26,83 ± 16,24
86a1ffbd753db88f53de2666088da6ef	d__Bacteria; p__Verrucomicrobiota; c__Verrucomicrobiae; o__Verrucomicrobiales; f__Rubritaleaceae; g__Luteolibacter	27,83 ± 15,17	14,50 ± 16,00	27,33 ± 16,15	25,50 ± 8,41
8b90ffc6cd2c50dbb6f70092f92ae7ed	d__Bacteria; p__Firmicutes; c__Bacilli; o__Paenibacillales; f__Paenibacillaceae; g__Paenibacillus; s__Paenibacillus_alginolyticus	14,83 ± 12,67	34,00 ± 3,95	33,33 ± 18,79	26,00 ± 15,24
8b0e80753c707bc4644be24bad8b5894	d__Bacteria; p__Planctomycetota; c__Phycisphaerae; o__Tepidisphaerales; f__WD2101_soil_group; g__WD2101_soil_group	24,67 ± 14,19	24,50 ± 13,23	29,83 ± 6,46	25,33 ± 13,32
4e35df7ab33b78d7d0545b3bb2bc5591	d__Bacteria; p__Actinobacteriota; c__Acidimicrobiia; o__Microtrichales; f__Ilumatobacteraceae; g__uncultured	22,00 ± 24,40	29,00 ± 23,83	23,33 ± 26,15	38,67 ± 21,75
070e8dd905f122f16d7cbe7872683f49	d__Bacteria; p__Firmicutes; c__Bacilli; o__Bacillales; f__Bacillaceae; g__Bacillus	20,50 ± 9,09	24,33 ± 8,32	29,83 ± 6,97	28,83 ± 6,88
2062a72b16211c79b8f830782e945f2d	d__Bacteria; p__Actinobacteriota; c__Thermoleophilia; o__Gaiellales; f__uncultured; g__uncultured; s__uncultured_actinobacterium	4,16 ± 17,21	27,00 ± 14,51	28,50 ± 15,81	39,33 ± 13,37
b6148b30b638f67d70d1584910110ca4	d__Bacteria; p__Actinobacteriota; c__Actinobacteria; o__Propionibacteriales; f__Nocardioidaceae; g__Nocardioides	5,50 ± 8,80	25,17 ± 13,63	32,83 ± 8,75	31,83 ± 5,34
f8b7df5ae97b93a04413fd3f1049687e	d__Bacteria; p__Bacteroidota; c__Bacteroidia; o__Chitinophagales; f__Chitinophagaceae; g__Flavisolibacter; s__uncultured_Bacteroidetes	35,00 ± 10,24	24,17 ± 6,49	16,67 ± 9,77	21,00 ± 12,31
7156a3f6a8516899da9034467b0a87ec	d__Bacteria; p__Chloroflexi; c__OLB14; o__OLB14; f__OLB14; g__OLB14; s__uncultured_bacterium	41,33 ± 21,76	19,33 ± 16,44	5,17 ± 12,66	25,33 ± 23,57
574772c06a54ccbab2f765554c3f85fc	d__Bacteria; p__Proteobacteria; c__Alphaproteobacteria; o__Tistrellales; f__Geminicoccaceae; g__uncultured; s__uncultured_bacterium	7,17 ± 11,11	34,17 ± 18,84	22,83 ± 19,35	46,17 ± 8,66
7d071723b0e54a85eede58bdb977773d	d__Bacteria; p__Actinobacteriota; c__MB-A2-108; o__MB-A2-108; f__MB-A2-108; g__MB-A2-108	8,83 ± 14,29	23,83 ± 19,54	37,17 ± 7,25	32,50 ± 16,48
3b64380ad305feb16f45a98b71b6ea06	d__Bacteria; p__Proteobacteria; c__Alphaproteobacteria; o__Rhizobiales; f__Xanthobacteraceae; g__Pseudorhodoplanes	16,33 ± 3,23	23,67 ± 12,85	29,83 ± 7,86	28,50 ± 5,39
6bf8f986c38fdab93587c4714d7e401d	d__Bacteria; p__Proteobacteria; c__Alphaproteobacteria; o__Tistrellales; f__Geminicoccaceae; g__uncultured; s__uncultured_bacterium	20,17 ± 16,15	15,00 ± 23,38	13,33 ± 21,33	39,00 ± 42,92
ba1c837a75a8daf8d128650a1bad6553	d__Bacteria; p__Chloroflexi; c__KD4-96; o__KD4-96; f__KD4-96; g__KD4-96; s__uncultured_bacterium	15,17 ± 13,39	27,83 ± 15,24	25,00 ± 15,21	31,67 ± 16,79
c8688f75f0900c867b289265df2c4d14	d__Bacteria; p__Proteobacteria; c__Alphaproteobacteria; o__Sphingomonadales; f__Sphingomonadaceae; g__Sphingomonas	23,33 ± 23,11	20,33 ± 16,13	23,67 ± 14,33	28,33 ± 7,87
66bbc1418015d4a05666b14ea6291133	d__Bacteria; p__Acidobacteriota; c__Acidobacteriae; o__Acidobacteriales	42,00 ± 14,30	15,17 ± 12,95	18,00 ± 9,72	25,83 ± 5,56
9c1eb2735acdebe050656cf2bdb81e80	d__Bacteria; p__Cyanobacteria; c__Cyanobacteriia; o__Cyanobacteriales; f__Nostocaceae; g__Nostoc_PCC-7107; s__Nostoc_sp.	33,16 ± 12,47	17,67 ± 7,97	15,00 ± 6,69	33,83 ± 9,95
fe16a18db01ccacadbbbdec644fc17f1	d__Bacteria; p__Chloroflexi; c__Gitt-GS-136; o__Gitt-GS-136; f__Gitt-GS-136; g__Gitt-GS-136	11,17 ± 12,81	36,33 ± 7,74	25,83 ± 4,92	29,00 ± 5,22
d34a41d6871b5ed68d7549bf1e4c93c7	d__Bacteria; p__Planctomycetota; c__Planctomycetes; o__Pirellulales; f__Pirellulaceae; g__uncultured	17,50 ± 2,88	28,33 ± 7,63	27,00 ± 5,40	21,50 ± 7,66
b23ed0d4d2c53bddcf3d483a784a7285	d__Bacteria; p__Proteobacteria; c__Alphaproteobacteria; o__Tistrellales; f__Geminicoccaceae; g__uncultured	8,17 ± 9,47	18,33 ± 28,74	31,67 ± 25,88	35,17 ± 28,77
c1e3e34eabe5d752c49bb904bf195b77	d__Bacteria; p__Bacteroidota; c__Bacteroidia; o__Chitinophagales; f__Saprospiraceae; g__uncultured; s__uncultured_Haliscomenobacter	47,00 ± 14,35	11,00 ± 6,07	14,17 ± 2,99	22,67 ± 11,67
75af8690dd0fff373825c295d3d85b09	d__Bacteria; p__Verrucomicrobiota; c__Verrucomicrobiae; o__Pedosphaerales; f__Pedosphaeraceae; g__Pedosphaeraceae	29,00 ± 16,17	19,50 ± 6,92	17,83 ± 9,77	25,16 ± 13,67
0da7e268ee14c85762fb5aaaa748be86	d__Bacteria; p__Proteobacteria; c__Alphaproteobacteria; o__Caulobacterales; f__Caulobacteraceae; g__Phenylobacterium	13,83 ± 11,96	12,17 ± 14,29	30,17 ± 15,73	33,50 ± 10,13
00a859e3c2a2aa5faac5f12705b303c2	d__Bacteria; p__Myxococcota; c__bacteriap25; o__bacteriap25; f__bacteriap25; g__bacteriap25; s__uncultured_soil	26,83 ± 4,17	19,67 ± 9,91	13,50 ± 10,58	33,16 ± 17,91
20636bf0b823d2b823e66c11d9f47774	d__Bacteria; p__Acidobacteriota; c__Vicinamibacteria; o__Vicinamibacterales; f__uncultured; g__uncultured; s__uncultured_bacterium	44,50 ± 10,27	15,00 ± 13,15	15,50 ± 17,84	23,17 ± 15,73
4c250977c027bae26e128084c0086a82	d__Bacteria; p__Actinobacteriota; c__Thermoleophilia; o__Gaiellales; f__Gaiellaceae; g__Gaiella; s__uncultured_bacterium	13,00 ± 20,62	16,00 ± 25,18	32,00 ± 25,10	45,17 ± 24,24
24e35b7b7fbf60c8bc7c7615362b99a9	d__Bacteria; p__Actinobacteriota; c__Actinobacteria; o__Frankiales; f__Geodermatophilaceae; g__Modestobacter; s__uncultured_bacterium	15,33 ± 17,11	29,33 ± 4,37	16,83 ± 23,23	34,83 ± 18,43
236c65d198d26bc80cc1dbd28f1e6531	d__Bacteria; p__Proteobacteria; c__Alphaproteobacteria; o__Reyranellales; f__Reyranellaceae; g__uncultured; s__uncultured_Alphaproteobacteria	42,67 ± 22,58	11,00 ± 6,51	13,50 ± 7,89	23,00 ± 5,22
0d9307f8f19924d857213d4d37f14384	d__Bacteria; p__Proteobacteria; c__Alphaproteobacteria; o__Reyranellales; f__Reyranellaceae; g__Reyranella	32,00 ± 7,72	17,83 ± 2,71	18,83 ± 1,72	23,16 ± 17,61
cd315fe5ba524e6ff90e71481269a461	d__Bacteria; p__Proteobacteria; c__Gammaproteobacteria; o__Alteromonadales; f__Alteromonadaceae; g__Rheinheimera	10,83 ± 6,94	1,66 ± 4,78	4,50 ± 7,31	88,50 ± 97,39
f7efd327544de7efc8261a4da08e9409	d__Bacteria; p__Acidobacteriota; c__Vicinamibacteria; o__Vicinamibacterales; f__uncultured; g__uncultured	58,00 ± 22,41	8,67 ± 21,23	0,00 ± 0,00	16,17 ± 18,17
881cfeb7d473d08628082ac419f3419a	d__Bacteria; p__Proteobacteria; c__Gammaproteobacteria; o__Steroidobacterales; f__Woeseiaceae; g__Woeseia	27,00 ± 6,90	18,83 ± 12,16	16,83 ± 13,29	29,67 ± 7,47
e235d6f3f45b5e8ae736a1711a34594e	d__Bacteria; p__Chloroflexi; c__Anaerolineae; o__Anaerolineales; f__Anaerolineaceae; g__uncultured; s__uncultured_Chloroflexi	19,16 ± 17,19	20,33 ± 16,31	12,66 ± 14,75	33,33 ± 17,85
b1db6506b1caea1ce5df9b518126a393	d__Bacteria; p__Actinobacteriota; c__Acidimicrobiia; o__IMCC26256; f__IMCC26256; g__IMCC26256	17,17 ± 9,47	22,50 ± 12,47	29,17 ± 6,11	25,17 ± 13,38
851eaa5ef8d5dbd1b3b8be9c77e0cc61	d__Bacteria; p__Actinobacteriota; c__Actinobacteria; o__Streptomycetales; f__Streptomycetaceae; g__Streptomyces	21,33 ± 11,11	17,50 ± 13,61	19,17 ± 15,72	29,83 ± 23,12
37695ee0040ae26b2f2622bd1dacf6d9	d__Bacteria; p__Chloroflexi; c__Chloroflexia; o__Thermomicrobiales; f__JG30-KF-CM45; g__JG30-KF-CM45	19,83 ± 15,43	15,83 ± 19,27	16,17 ± 17,74	45,00 ± 13,37
68ebcec4c1ecf3fe3bcd434cf727e096	d__Bacteria; p__Proteobacteria; c__Gammaproteobacteria; o__Xanthomonadales; f__Xanthomonadaceae; g__Lysobacter	24,33 ± 11,29	26,33 ± 6,38	22,00 ± 11,93	23,00 ± 4,90
0f39faa4c269ce4fc03b0383adcd5f06	d__Bacteria; p__Acidobacteriota; c__Thermoanaerobaculia; o__Thermoanaerobaculales; f__Thermoanaerobaculaceae; g__Subgroup_10	8,17 ± 6,65	27,83 ± 5,31	28,67 ± 7,87	27,17 ± 7,65
c0b84aaee9b32aa0d3fb28960fbf67ba	d__Bacteria; p__Proteobacteria; c__Gammaproteobacteria; o__Burkholderiales; f__Hydrogenophilaceae; g__Thiobacillus	28,17 ± 15,48	18,16 ± 14,57	23,83 ± 23,32	15,50 ± 17,22
ee7e11d1d406163879d7578927abe0fe	d__Bacteria; p__Proteobacteria; c__Gammaproteobacteria; o__Burkholderiales; f__Nitrosomonadaceae; g__Ellin6067; s__uncultured_bacterium	20,83 ± 4,17	25,00 ± 5,73	22,67 ± 12,44	22,33 ± 6,31
04abc9d9596936fc67b02959941efb4d	d__Bacteria; p__Patescibacteria; c__Saccharimonadia; o__Saccharimonadales; f__LWQ8; g__LWQ8; s__uncultured_bacterium	40,83 ± 13,32	7,83 ± 13,13	13,83 ± 3,31	21,33 ± 7,34
00aebd68dd297ffe1a09eb01448374ab	d__Bacteria; p__Chloroflexi; c__Anaerolineae; o__Caldilineales; f__Caldilineaceae; g__Litorilinea; s__uncultured_soil	14,00 ± 15,66	24,17 ± 12,19	22,67 ± 11,67	25,17 ± 19,75
3e84b3066b529e309d441d99a55b57a9	d__Bacteria; p__Gemmatimonadota; c__Gemmatimonadetes; o__Gemmatimonadales; f__Gemmatimonadaceae; g__uncultured	32,50 ± 7,42	15,83 ± 13,26	17,83 ± 9,95	22,67 ± 7,45
d16bb9a0774f9e9274730111bf7fbb50	d__Bacteria; p__Chloroflexi; c__Anaerolineae; o__Anaerolineales; f__Anaerolineaceae	21,83 ± 11,63	28,66 ± 11,72	18,00 ± 14,20	18,17 ± 9,72
1a945945817a14f5c9b4634c155b6bc1	d__Bacteria; p__Actinobacteriota; c__Thermoleophilia; o__Solirubrobacterales; f__67-14; g__67-14	4,17 ± 7,33	23,33 ± 26,27	35,33 ± 9,42	31,83 ± 17,87
14d4d891ba8d38c02c110b8393e577e1	d__Bacteria; p__Myxococcota; c__Polyangia; o__Nannocystales; f__Nannocystaceae; g__Nannocystaceae; s__Enhygromyxa_sp.	20,83 ± 12,12	21,67 ± 11,31	20,66 ± 17,71	28,33 ± 4,18
1e92e86d9eee0f35a279463c2be4fbbe	d__Bacteria; p__Patescibacteria; c__WWE3; o__WWE3; f__WWE3; g__WWE3; s__bacterium_enrichment	39,17 ± 12,29	9,67 ± 14,99	6,33 ± 13,13	25,83 ± 15,56
ed02699bd44a5c66252821050533690a	d__Bacteria; p__Bacteroidota; c__Bacteroidia; o__Chitinophagales; f__Chitinophagaceae	52,00 ± 10,60	0,00 ± 0,00	14,33 ± 22,53	24,50 ± 19,30
bec07864b9e27d4dc5b0d4aaa509637b	d__Bacteria; p__Chloroflexi; c__Gitt-GS-136; o__Gitt-GS-136; f__Gitt-GS-136; g__Gitt-GS-136	18,17 ± 13,44	26,83 ± 12,43	25,00 ± 15,10	15,67 ± 6,56
dd059047669d22ea8faaaff2908b4dc7	d__Bacteria; p__Proteobacteria; c__Gammaproteobacteria; o__Burkholderiales; f__Comamonadaceae; g__Rhizobacter	59,17 ± 31,88	17,83 ± 23,58	11,67 ± 13,49	0,00 ± 0,00
16c595274ffa892bf4c4ec544d801c82	d__Bacteria; p__Acidobacteriota; c__Vicinamibacteria; o__Vicinamibacterales; f__uncultured; g__uncultured	46,67 ± 14,26	17,33 ± 14,38	12,50 ± 14,83	11,33 ± 13,65
92a6b6e04dc9981510e48b3b6eadca01	d__Bacteria; p__Actinobacteriota; c__MB-A2-108; o__MB-A2-108; f__MB-A2-108; g__MB-A2-108; s__uncultured_bacterium	11,50 ± 12,71	12,33 ± 23,13	28,33 ± 16,48	34,00 ± 19,42
d286620a135727d7e9be267f79715350	d__Bacteria; p__Proteobacteria; c__Gammaproteobacteria; o__Steroidobacterales; f__Steroidobacteraceae; g__Steroidobacter	17,66 ± 23,67	10,00 ± 10,97	34,33 ± 18,14	20,33 ± 19,34
1c0dd0bcf6ac1e43a1b15f7a1f658e51	d__Bacteria; p__Bacteroidota; c__Bacteroidia; o__Cytophagales; f__Microscillaceae; g__uncultured; s__Ohtaekwangia_sp.	31,33 ± 15,13	16,33 ± 8,87	11,33 ± 5,85	24,50 ± 17,71
10cb4c14cf1270de41180b6514ff2140	d__Bacteria; p__Gemmatimonadota; c__S0134_terrestrial_group; o__S0134_terrestrial_group; f__S0134_terrestrial_group; g__S0134_terrestrial_group; s__uncultured_Gemmatimonadetes	46,00 ± 12,25	10,83 ± 8,75	4,33 ± 6,74	21,33 ± 14,61
ab2e29c5a90d2cd41fc790409766097d	d__Bacteria; p__Patescibacteria; c__Saccharimonadia; o__Saccharimonadales; f__Saccharimonadales; g__Saccharimonadales; s__uncultured_bacterium	63,33 ± 68,92	9,33 ± 13,95	4,00 ± 4,94	2,33 ± 5,72
6357250461545318c7981a0c6ef2d8c5	d__Bacteria; p__Methylomirabilota; c__Methylomirabilia; o__Rokubacteriales; f__Rokubacteriales; g__Rokubacteriales; s__uncultured_bacterium	28,33 ± 17,43	17,17 ± 18,85	18,00 ± 14,78	25,67 ± 13,72
765feb6b9f709f288be704cd6a110c83	d__Bacteria; p__Verrucomicrobiota; c__Verrucomicrobiae; o__Chthoniobacterales; f__Chthoniobacteraceae; g__Chthoniobacter; s__metagenome	39,50 ± 5,13	17,17 ± 3,43	11,00 ± 9,19	18,33 ± 3,23
346f5796191a071fd5b54d5ac1e90edc	d__Bacteria; p__Gemmatimonadota; c__Gemmatimonadetes; o__Gemmatimonadales; f__Gemmatimonadaceae; g__uncultured; s__metagenome	31,50 ± 6,92	15,67 ± 13,11	19,66 ± 2,57	23,67 ± 8,48
b2757b4179b904c3d89c98ce2b80e222	d__Bacteria; p__Acidobacteriota; c__Vicinamibacteria; o__Vicinamibacterales; f__uncultured; g__uncultured; s__uncultured_bacterium	35,33 ± 14,25	19,67 ± 17,26	11,33 ± 17,63	21,33 ± 15,12
8a95f801bd1aae9f999110ad624725a6	d__Bacteria; p__Acidobacteriota; c__Vicinamibacteria; o__Vicinamibacterales; f__uncultured; g__uncultured	46,33 ± 4,84	17,16 ± 15,73	13,00 ± 14,53	18,00 ± 14,83
cab10ec13342a5685c618c3ea3cd5520	d__Bacteria; p__Proteobacteria; c__Gammaproteobacteria; o__Burkholderiales; f__Methylophilaceae; g__MM2	45,67 ± 1,51	22,17 ± 14,23	3,17 ± 7,76	12,33 ± 13,33
614022120225cc1840d2f4876c2cfd4d	d__Bacteria; p__Bacteroidota; c__Bacteroidia; o__Cytophagales; f__Cyclobacteriaceae; g__Algoriphagus	39,50 ± 7,50	20,00 ± 8,58	14,00 ± 7,38	12,50 ± 10,07
4be1dc4c19b98c72e3e0165431150fe7	d__Bacteria; p__Acidobacteriota; c__Vicinamibacteria; o__Vicinamibacterales; f__uncultured; g__uncultured	33,33 ± 8,59	27,67 ± 4,72	6,83 ± 13,59	20,50 ± 7,18
5512bf126910e80d064d9a47bfaee9df	d__Bacteria; p__Firmicutes; c__Bacilli; o__Bacillales; f__Bacillaceae; g__Bacillus; s__Bacillus_selenatarsenatis	7,00 ± 11,01	30,33 ± 9,11	25,00 ± 8,10	27,17 ± 5,23
9d42ee09d916b7cda5a13c9d0a35a953	d__Bacteria; p__Planctomycetota; c__Planctomycetes; o__Gemmatales; f__Gemmataceae; g__uncultured; s__uncultured_bacterium	12,67 ± 3,61	22,33 ± 7,39	27,67 ± 5,68	23,83 ± 3,92
bb883ea6e2886b2ced0e8772c3a667d9	d__Bacteria; p__Firmicutes; c__Bacilli; o__Bacillales; f__Bacillaceae; g__Bacillus	3,50 ± 8,57	26,33 ± 15,81	28,67 ± 5,28	31,50 ± 6,53
ddc24800091152e698b23d25fa609944	d__Bacteria; p__Proteobacteria; c__Gammaproteobacteria; o__Burkholderiales; f__Oxalobacteraceae; g__Massilia	25,00 ± 13,96	14,83 ± 19,73	10,17 ± 11,25	30,16 ± 16,73
d82c255a8199b2e0d6595d39d3163266	d__Bacteria; p__Proteobacteria; c__Gammaproteobacteria; o__PLTA13; f__PLTA13; g__PLTA13	17,50 ± 10,21	16,33 ± 13,22	21,33 ± 12,71	29,00 ± 6,99
0cf31283ada748fde9366dce52ee281d	d__Bacteria; p__Proteobacteria; c__Alphaproteobacteria; o__Rhizobiales; f__Hyphomicrobiaceae; g__Pedomicrobium	1,83 ± 4,49	28,17 ± 6,18	28,33 ± 16,18	30,16 ± 16,77
ba9c9712462ec0d519b121296187481c	d__Bacteria; p__Bacteroidota; c__Bacteroidia; o__Cytophagales; f__Microscillaceae; g__uncultured	27,33 ± 14,62	16,83 ± 18,77	25,50 ± 5,47	21,33 ± 11,32
c540742e579841dfcf3045b8ea975dbd	d__Bacteria; p__Proteobacteria; c__Gammaproteobacteria; o__Steroidobacterales; f__Steroidobacteraceae; g__uncultured	10,17 ± 11,14	23,67 ± 12,75	22,50 ± 17,58	28,83 ± 9,11
73be04f8a5bf86e72131482112b769a7	d__Bacteria; p__Bacteroidota; c__Bacteroidia; o__Cytophagales; f__Hymenobacteraceae; g__Pontibacter; s__Pontibacter_sp.	30,67 ± 8,14	20,66 ± 16,76	13,83 ± 16,25	24,50 ± 13,71
bd1f323be4ef7fb28ba0f0e88cb01000	d__Bacteria; p__Bacteroidota; c__Bacteroidia; o__Cytophagales; f__Microscillaceae; g__Ohtaekwangia; s__uncultured_bacterium	43,50 ± 14,02	14,00 ± 11,15	14,17 ± 11,14	15,83 ± 12,67
e86b39cdf6e9f90b3690109062827f94	d__Bacteria; p__Gemmatimonadota; c__S0134_terrestrial_group; o__S0134_terrestrial_group; f__S0134_terrestrial_group; g__S0134_terrestrial_group; s__uncultured_bacterium	39,33 ± 8,52	15,50 ± 8,31	9,67 ± 5,96	16,66 ± 16,77
abcccf6da9da8e8e4b1ce26ac1762010	d__Bacteria; p__Bdellovibrionota; c__Bdellovibrionia; o__Bdellovibrionales; f__Bdellovibrionaceae; g__Bdellovibrio; s__uncultured_bacterium	49,83 ± 23,15	9,16 ± 4,77	10,50 ± 7,79	16,33 ± 11,47
5e453430c21d10216928598ba59d5e07	d__Bacteria; p__Acidobacteriota; c__Acidobacteriae; o__Acidobacteriales; f__Koribacteraceae; g__Candidatus_Koribacter; s__uncultured_bacterium	30,33 ± 15,33	14,17 ± 5,67	18,50 ± 7,58	19,67 ± 8,64
95bd212be80fec6f9ca0cd1b8f9b46a3	d__Bacteria; p__Proteobacteria; c__Gammaproteobacteria; o__Burkholderiales; f__Comamonadaceae; g__Hydrogenophaga	31,17 ± 14,85	4,33 ± 13,61	17,00 ± 18,67	21,16 ± 17,61
0409a5afcfa8214f9099b1c788fdb5c2	d__Bacteria; p__Proteobacteria; c__Gammaproteobacteria; o__Pseudomonadales; f__Pseudomonadaceae; g__Pseudomonas	44,83 ± 14,84	4,67 ± 11,43	4,33 ± 6,74	20,83 ± 6,88
107dc9be65e9ad1deb09ab4662440e20	d__Bacteria; p__Planctomycetota; c__Phycisphaerae; o__Tepidisphaerales; f__Tepidisphaerales; g__Tepidisphaerales; s__uncultured_Planctomycetales	40,17 ± 13,56	14,00 ± 2,68	8,00 ± 7,18	18,00 ± 9,59
b344bd96f323032e59f68fdfed4967ad	d__Bacteria; p__Proteobacteria; c__Gammaproteobacteria; o__Burkholderiales; f__SC-I-84; g__SC-I-84	18,33 ± 11,63	19,67 ± 6,92	27,00 ± 10,58	21,50 ± 2,88
1aa8504a7512edca5ead66464f75c98d	d__Bacteria; p__Actinobacteriota; c__Thermoleophilia; o__Solirubrobacterales; f__67-14; g__67-14; s__uncultured_bacterium	5,83 ± 9,17	22,33 ± 11,63	26,17 ± 14,48	31,33 ± 7,58
ed20935a6c2ff2d413dfd2407b208c8f	d__Bacteria; p__Proteobacteria; c__Gammaproteobacteria; o__Steroidobacterales; f__Steroidobacteraceae; g__uncultured	37,16 ± 6,47	15,67 ± 2,94	13,66 ± 17,97	14,50 ± 16,42
5a549d7e75dce01a7eaf12ed80de6b82	d__Bacteria; p__Gemmatimonadota; c__Gemmatimonadetes; o__Gemmatimonadales; f__Gemmatimonadaceae; g__uncultured; s__uncultured_soil	33,00 ± 7,95	7,83 ± 12,14	17,16 ± 16,37	25,16 ± 6,75
48348d1deb8dacce1065917692aa45f5	d__Bacteria; p__Actinobacteriota; c__Actinobacteria; o__Propionibacteriales; f__Nocardioidaceae	9,33 ± 3,44	18,83 ± 4,75	23,67 ± 3,33	28,33 ± 11,34
07fc8a3a4c0c1f7770da04e34f980454	d__Bacteria; p__Proteobacteria; c__Gammaproteobacteria; o__Burkholderiales; f__Comamonadaceae; g__Hydrogenophaga	33,17 ± 7,22	9,17 ± 14,29	16,50 ± 13,19	18,66 ± 17,84
755c13aed61e778e4ca4b61110decc2b	d__Bacteria; p__Proteobacteria; c__Alphaproteobacteria; o__Rhodobacterales; f__Rhodobacteraceae; g__Rubellimicrobium; s__uncultured_bacterium	22,50 ± 4,68	23,83 ± 5,38	18,83 ± 9,95	18,33 ± 11,64
52712e9d5d042608056082b63ccf0050	d__Bacteria; p__Actinobacteriota; c__Acidimicrobiia; o__Microtrichales; f__Ilumatobacteraceae; g__Ilumatobacter	0,00 ± 0,00	27,17 ± 6,65	26,83 ± 17,61	27,00 ± 15,41
657e02e5c3e5c49d6f2f56c0184fc573	d__Bacteria; p__Acidobacteriota; c__Vicinamibacteria; o__Vicinamibacterales; f__Vicinamibacteraceae; g__Vicinamibacteraceae; s__uncultured_bacterium	60,16 ± 13,67	3,17 ± 7,76	0,00 ± 0,00	15,83 ± 17,49
a795301ed9b96053e55da98101e5921d	d__Bacteria; p__Acidobacteriota; c__Vicinamibacteria; o__Vicinamibacterales; f__Vicinamibacteraceae; g__Vicinamibacteraceae	20,66 ± 7,79	23,83 ± 7,57	16,67 ± 4,59	20,00 ± 5,06
720a73b3f78d1a08dc2f8a9b5dbf2494	d__Bacteria; p__Acidobacteriota; c__Vicinamibacteria; o__Vicinamibacterales; f__uncultured; g__uncultured	34,00 ± 11,78	11,83 ± 13,82	12,83 ± 13,26	17,50 ± 14,94
d9f7420ee6056c9bfac72b23bbf236da	d__Bacteria; p__Actinobacteriota; c__Acidimicrobiia; o__Microtrichales; f__Iamiaceae; g__Iamia	6,83 ± 13,96	26,50 ± 3,67	21,00 ± 10,95	27,00 ± 7,80
a29f21f7037c64775d19012f14c8e42c	d__Bacteria; p__Proteobacteria; c__Gammaproteobacteria; o__Burkholderiales; f__Sutterellaceae; g__uncultured	8,83 ± 13,74	21,16 ± 13,67	35,33 ± 23,66	25,17 ± 21,22
3bc5532a26abc0cff18204a6f78863c9	d__Bacteria; p__Acidobacteriota; c__Blastocatellia; o__Blastocatellales; f__Blastocatellaceae	28,67 ± 14,64	8,33 ± 13,29	17,00 ± 19,04	25,50 ± 13,02
547fde65dab2782e3cd9228d659445c8	d__Bacteria; p__Actinobacteriota; c__Actinobacteria; o__Streptomycetales; f__Streptomycetaceae; g__Streptomyces	3,17 ± 7,76	27,50 ± 33,42	23,50 ± 19,43	23,83 ± 13,96
fbe9aed0ab0fe188d6e5ae9b2b691975	d__Bacteria; p__Acidobacteriota; c__Vicinamibacteria; o__Subgroup_17; f__Subgroup_17; g__Subgroup_17	3,67 ± 8,98	25,50 ± 4,81	25,83 ± 14,19	26,66 ± 6,79
b41af2efa76e953b653d58b1573e2d4c	d__Bacteria; p__Gemmatimonadota; c__Longimicrobia; o__Longimicrobiales; f__Longimicrobiaceae; g__Longimicrobiaceae; s__uncultured_bacterium	23,17 ± 15,51	14,00 ± 7,62	14,83 ± 12,59	22,33 ± 3,23
102023c0c8687e1c30994ec98929b345	d__Bacteria; p__Patescibacteria; c__Saccharimonadia; o__Saccharimonadales; f__Saccharimonadales; g__Saccharimonadales; s__uncultured_bacterium	36,00 ± 7,56	9,67 ± 9,44	12,17 ± 4,12	19,00 ± 11,45
5494ebd5b2d0392da8e69c512a390189	d__Bacteria; p__Proteobacteria; c__Alphaproteobacteria; o__Caulobacterales; f__Hyphomonadaceae; g__SWB02	30,00 ± 8,83	14,00 ± 8,32	23,17 ± 6,18	16,33 ± 4,68
a8e43cf047f8dc2c61c7d2515fb0cec5	d__Bacteria; p__Actinobacteriota; c__Actinobacteria; o__Frankiales; f__Geodermatophilaceae; g__Blastococcus	11,83 ± 13,34	19,17 ± 16,23	25,00 ± 13,74	18,83 ± 15,45
2bf6ac89997c768928bfe1e171521956	d__Bacteria; p__Actinobacteriota; c__Actinobacteria; o__Micrococcales; f__Intrasporangiaceae	0,00 ± 0,00	17,67 ± 27,43	19,33 ± 29,96	42,33 ± 33,67
e1178d9aba7e8c59a767ffb07cba19d7	d__Bacteria; p__Proteobacteria; c__Alphaproteobacteria; o__Rhizobiales; f__Rhizobiaceae	0,00 ± 0,00	25,17 ± 14,85	21,83 ± 17,52	28,33 ± 5,89
43387dbd59218a3be6cfde6b53d193c5	d__Bacteria; p__Chloroflexi; c__Chloroflexia; o__Thermomicrobiales; f__JG30-KF-CM45; g__JG30-KF-CM45	11,00 ± 12,51	19,33 ± 12,96	21,17 ± 11,62	27,17 ± 4,45
0f4348a4a2e094fb902e04e0d1753711	d__Bacteria; p__Myxococcota; c__Polyangia; o__Polyangiales; f__BIrii41; g__BIrii41	14,50 ± 11,88	19,00 ± 21,08	23,17 ± 18,35	22,67 ± 13,52
db1aeaf8eb30508f71d1aebf77f0c832	d__Bacteria; p__Bacteroidota; c__Bacteroidia; o__Chitinophagales; f__Saprospiraceae; g__uncultured; s__uncultured_Haliscomenobacter	37,33 ± 9,69	5,83 ± 9,34	13,66 ± 17,75	21,33 ± 8,55
c72dae13d4e8f1ce5056c93c61244799	d__Bacteria; p__Acidobacteriota; c__Acidobacteriae; o__Bryobacterales; f__Bryobacteraceae; g__Bryobacter	17,33 ± 5,57	16,17 ± 8,98	23,00 ± 3,46	22,66 ± 7,57
d91e728263394f2abe3a6d1cb8f09f80	d__Bacteria; p__Actinobacteriota; c__Acidimicrobiia; o__Microtrichales; f__uncultured; g__uncultured; s__uncultured_Acidimicrobiia	10,33 ± 8,98	35,17 ± 12,45	8,33 ± 9,61	21,83 ± 11,37
a4f437d48b2e2d01a9e168502b65f5d0	d__Bacteria; p__Bacteroidota; c__Bacteroidia; o__Chitinophagales; f__Chitinophagaceae; g__uncultured; s__uncultured_Bacteroidetes	42,66 ± 11,57	15,00 ± 13,67	4,16 ± 17,21	16,50 ± 14,34
1e7a7d3f6edc724fbf4a9402199bc737	d__Bacteria; p__Firmicutes; c__Bacilli; o__Brevibacillales; f__Brevibacillaceae; g__Brevibacillus; s__bacterium_YC-LK-LKJ16	3,16 ± 5,67	24,83 ± 13,33	30,17 ± 7,14	22,33 ± 15,53
00c9a22f1320f740f33c83d0d6e564ec	d__Bacteria; p__Bacteroidota; c__Bacteroidia; o__Flavobacteriales; f__Flavobacteriaceae; g__Flavobacterium; s__Flavobacterium_jejuense	31,50 ± 7,56	20,33 ± 19,21	15,83 ± 6,27	7,83 ± 4,88
6dc9aab8ba8539fc0ec4e234dd9ccf5c	d__Bacteria; p__Proteobacteria; c__Gammaproteobacteria; o__Steroidobacterales; f__Steroidobacteraceae; g__Steroidobacter	23,67 ± 31,43	5,66 ± 8,87	16,16 ± 9,74	31,00 ± 7,54
0ea36913618053fc5945b90d7aceb4b0	d__Bacteria; p__Proteobacteria; c__Gammaproteobacteria; o__PLTA13; f__PLTA13; g__PLTA13; s__uncultured_bacterium	39,33 ± 7,15	7,67 ± 12,14	4,16 ± 17,21	24,50 ± 14,87
45b479a077866fb15b213df6d4a73fe0	d__Bacteria; p__Chloroflexi; c__Anaerolineae; o__RBG-13-54-9; f__RBG-13-54-9; g__RBG-13-54-9; s__uncultured_sludge	7,83 ± 6,65	22,67 ± 7,61	22,83 ± 5,71	24,17 ± 2,56
2ada03fc6a1cc11d6b8dee7bd0d4b36b	d__Bacteria; p__Bacteroidota; c__Bacteroidia; o__Cytophagales; f__Microscillaceae; g__uncultured; s__uncultured_Flexibacter	36,33 ± 12,26	13,50 ± 3,83	10,83 ± 7,83	14,00 ± 7,87
3baa10f8ab7e2cea2dd8807807456139	d__Bacteria; p__Acidobacteriota; c__Vicinamibacteria; o__Vicinamibacterales; f__Vicinamibacteraceae; g__Vicinamibacteraceae	38,00 ± 4,56	11,67 ± 12,94	5,66 ± 8,87	13,66 ± 11,67
fce2902133552565707a469844ac7148	d__Bacteria; p__Proteobacteria; c__Gammaproteobacteria; o__Burkholderiales; f__Comamonadaceae; g__Hydrogenophaga	19,50 ± 15,59	5,00 ± 12,25	13,17 ± 14,48	28,00 ± 16,80
cd2e55035c3969351edd08462e20eb70	d__Bacteria; p__Firmicutes; c__Bacilli; o__Bacillales; f__Planococcaceae; g__Domibacillus	11,17 ± 13,26	27,00 ± 21,03	8,33 ± 14,11	30,67 ± 8,14
27b54b7aee50a325f596f07504b3934e	d__Bacteria; p__Acidobacteriota; c__Holophagae; o__Subgroup_7; f__Subgroup_7; g__Subgroup_7	45,67 ± 15,54	8,00 ± 12,46	4,50 ± 7,31	12,50 ± 9,81
84787cd9adfdb974017e76393fed138c	d__Bacteria; p__Firmicutes; c__Bacilli; o__Bacillales; f__Bacillaceae; g__Bacillus	13,17 ± 8,28	23,83 ± 5,85	18,50 ± 5,72	21,83 ± 6,71
c8c27991fc4b9dbaf393e756a8480704	d__Bacteria; p__Firmicutes; c__Clostridia; o__Clostridiales; f__Clostridiaceae; g__Clostridium_sensu_stricto_13; s__Clostridium_estertheticum	8,33 ± 7,61	17,66 ± 17,33	30,50 ± 6,89	23,83 ± 4,96
171696f6aa434d6ab2166df47e6e26c1	d__Bacteria; p__Chloroflexi; c__Chloroflexia; o__Thermomicrobiales; f__JG30-KF-CM45; g__JG30-KF-CM45; s__uncultured_bacterium	9,00 ± 9,12	16,00 ± 14,37	23,00 ± 13,71	28,83 ± 14,65
1d5023231bc3a74ad328eb5b03287e5c	d__Bacteria; p__Proteobacteria; c__Alphaproteobacteria; o__Rhodobacterales; f__Rhodobacteraceae	0,00 ± 0,00	26,16 ± 14,87	21,17 ± 11,53	30,67 ± 9,35
9b9220bfc048ab1b2ada0722d3edb247	d__Bacteria; p__Actinobacteriota; c__Actinobacteria; o__Micrococcales; f__Intrasporangiaceae	0,00 ± 0,00	21,50 ± 4,18	24,17 ± 6,77	32,16 ± 6,47
ca3404e4394bd4717f78505728979eb8	d__Bacteria; p__Planctomycetota; c__Phycisphaerae; o__Tepidisphaerales; f__WD2101_soil_group; g__WD2101_soil_group; s__uncultured_planctomycete	23,67 ± 14,77	11,67 ± 9,42	15,00 ± 11,93	19,50 ± 6,12
ff850518a3da7b49ee4567985714b700	d__Bacteria; p__Acidobacteriota; c__Subgroup_25; o__Subgroup_25; f__Subgroup_25; g__Subgroup_25	51,83 ± 8,31	5,16 ± 8,76	2,00 ± 4,90	16,17 ± 14,93
a65ef5cde5e6cb655c8c406505c28bc0	d__Bacteria; p__Acidobacteriota; c__Vicinamibacteria; o__Subgroup_17; f__Subgroup_17; g__Subgroup_17	16,00 ± 12,60	18,00 ± 15,17	21,50 ± 18,29	29,00 ± 8,02
48335801735a3d6908e175abd1587c82	d__Bacteria; p__Proteobacteria; c__Gammaproteobacteria; o__Alteromonadales; f__Alteromonadaceae; g__Rheinheimera; s__Pararheinheimera_soli	18,83 ± 13,61	0,00 ± 0,00	1,50 ± 3,67	55,83 ± 62,94
89d27e84cfeb92b17dee9f7e44c1689e	d__Bacteria; p__Acidobacteriota; c__Vicinamibacteria; o__Vicinamibacterales; f__Vicinamibacteraceae; g__Vicinamibacteraceae; s__uncultured_Acidobacteria	48,17 ± 24,77	3,00 ± 7,35	4,00 ± 9,80	16,16 ± 19,73
ef2ee696c345f5b5895a374fc650479d	d__Bacteria; p__Bacteroidota; c__Bacteroidia; o__Cytophagales; f__Microscillaceae	31,17 ± 5,42	8,67 ± 9,54	12,00 ± 9,61	25,33 ± 6,71
61b6044e29e486cf37a83feffa1528ac	d__Bacteria; p__Methylomirabilota; c__Methylomirabilia; o__Rokubacteriales; f__Rokubacteriales; g__Rokubacteriales; s__uncultured_bacterium	7,50 ± 8,73	40,17 ± 24,83	16,17 ± 17,96	15,16 ± 12,57
bd17c1f1484c5b9c145ae1399c8f81d0	d__Bacteria; p__Acidobacteriota; c__Vicinamibacteria; o__Vicinamibacterales	16,00 ± 25,08	25,33 ± 29,94	24,83 ± 28,71	17,67 ± 22,79
1a93bc036a2484e8cbc8b107dbbb58a6	d__Bacteria; p__Proteobacteria; c__Alphaproteobacteria; o__Sphingomonadales; f__Sphingomonadaceae; g__Sphingomonas	13,50 ± 11,10	21,00 ± 16,85	18,83 ± 16,52	23,17 ± 13,11
12fb5bf282bee3f6b1e4814db354cc41	d__Bacteria; p__Firmicutes; c__Bacilli; o__Bacillales; f__Bacillaceae; g__Bacillus	10,83 ± 16,79	7,33 ± 11,36	29,17 ± 17,41	21,83 ± 16,19
be06a3631f887ae2376c114a837492e0	d__Bacteria; p__Planctomycetota; c__Planctomycetes; o__Pirellulales; f__Pirellulaceae; g__Pir4_lineage; s__wastewater_metagenome	20,17 ± 7,14	14,50 ± 11,78	22,17 ± 11,69	14,83 ± 11,63
f258d97edbb4a4bc68afae5ed67c25f9	d__Bacteria; p__Planctomycetota; c__Planctomycetes; o__Pirellulales; f__Pirellulaceae; g__Blastopirellula; s__uncultured_Planctomycetaceae	20,33 ± 12,48	22,66 ± 8,57	15,17 ± 9,33	14,00 ± 11,87
16fe1f1d3eebcc13160c1e8befe18384	d__Bacteria; p__Verrucomicrobiota; c__Verrucomicrobiae; o__Pedosphaerales; f__Pedosphaeraceae; g__uncultured; s__metagenome	21,33 ± 23,78	23,00 ± 11,73	16,00 ± 12,41	16,00 ± 13,61
94ef13a613d9f26eeb05d25fc5277b35	d__Bacteria; p__Proteobacteria; c__Gammaproteobacteria; o__Burkholderiales; f__Sutterellaceae; g__uncultured	29,00 ± 14,89	7,50 ± 11,66	9,50 ± 10,54	20,50 ± 16,51
5f699749172a49321ffec4f7a71b5e57	d__Bacteria	8,50 ± 10,37	23,67 ± 14,29	18,17 ± 14,13	28,00 ± 5,02
99e0205bd305fb1ec2525f27e484813b	d__Bacteria; p__Chloroflexi; c__KD4-96; o__KD4-96; f__KD4-96; g__KD4-96	8,67 ± 13,44	20,50 ± 19,53	17,33 ± 19,17	24,66 ± 26,37
d27f2393dc345269e6df3fcb09487608	d__Bacteria; p__Actinobacteriota; c__Thermoleophilia; o__Gaiellales; f__uncultured; g__uncultured	2,33 ± 5,72	23,50 ± 26,21	18,33 ± 14,33	30,33 ± 15,71
19c1bc946bd6a7217792f333cb3fa734	d__Bacteria; p__Acidobacteriota; c__Vicinamibacteria; o__Vicinamibacterales; f__uncultured; g__uncultured	8,00 ± 8,41	22,67 ± 13,38	11,66 ± 16,67	25,50 ± 10,82
55023e2a644692760d85629e3f4ee7cf	d__Bacteria; p__Firmicutes; c__Bacilli; o__Alicyclobacillales; f__Alicyclobacillaceae; g__Tumebacillus; s__uncultured_Tumebacillus	9,17 ± 7,55	24,33 ± 7,31	23,00 ± 12,81	22,83 ± 7,14
e54495cdcb6b8790429166ee7477a81f	d__Bacteria; p__Bacteroidota; c__Bacteroidia; o__Flavobacteriales; f__Flavobacteriaceae; g__Flavobacterium; s__Flavobacterium_aquidurense	23,33 ± 6,44	22,17 ± 19,65	9,00 ± 10,24	15,33 ± 8,39
da807258e7273f866b3082bd5a5d0584	d__Bacteria; p__Bdellovibrionota; c__Oligoflexia; o__0319-6G20; f__0319-6G20; g__0319-6G20; s__uncultured_soil	38,66 ± 13,79	9,33 ± 6,83	5,83 ± 5,95	19,00 ± 8,74
7b67e41baa032c942eadd5b755545d0d	d__Bacteria; p__Patescibacteria; c__Saccharimonadia; o__Saccharimonadales; f__LWQ8; g__LWQ8; s__uncultured_bacterium	20,16 ± 17,32	16,00 ± 6,16	17,67 ± 12,77	13,00 ± 6,96
b6dd664ac94a61cd3c5cc7548ac85eac	d__Bacteria; p__Gemmatimonadota; c__S0134_terrestrial_group; o__S0134_terrestrial_group; f__S0134_terrestrial_group; g__S0134_terrestrial_group; s__uncultured_bacterium	34,33 ± 18,25	4,33 ± 6,83	13,67 ± 7,28	20,17 ± 11,84
0c233788686515572505e0ecc9c171fe	d__Bacteria; p__Actinobacteriota; c__Thermoleophilia; o__Gaiellales; f__Gaiellaceae; g__Gaiella; s__uncultured_actinobacterium	7,67 ± 8,45	21,17 ± 3,25	24,50 ± 6,60	24,50 ± 2,43
4555a8aec00bf358641664a8641793d5	d__Bacteria; p__Bdellovibrionota; c__Bdellovibrionia; o__Bdellovibrionales; f__Bdellovibrionaceae; g__Bdellovibrio; s__uncultured_bacterium	38,17 ± 5,91	6,66 ± 17,63	13,33 ± 7,55	7,33 ± 11,79
fa670af56c555a0bdd2583e6018f035b	d__Bacteria; p__Actinobacteriota; c__Actinobacteria; o__Micrococcales; f__Micrococcaceae; g__Kocuria	0,00 ± 0,00	20,50 ± 22,78	19,33 ± 21,43	34,00 ± 17,09
06ceee7952733dc010bec5a176cf5dba	d__Bacteria; p__Actinobacteriota; c__Thermoleophilia; o__Gaiellales; f__Gaiellaceae; g__Gaiella; s__uncultured_bacterium	7,67 ± 11,94	25,33 ± 15,88	16,67 ± 13,44	20,50 ± 11,33
2b76902787741e82f5cdacf3fca7c462	d__Bacteria; p__Myxococcota; c__Polyangia; o__Haliangiales; f__Haliangiaceae; g__Haliangium	12,50 ± 10,15	17,17 ± 19,15	22,50 ± 25,70	24,17 ± 15,59
018235858b873296b0f901006778f86f	d__Bacteria; p__Chloroflexi; c__Anaerolineae; o__Anaerolineales; f__Anaerolineaceae; g__uncultured	4,33 ± 5,32	18,33 ± 13,69	19,33 ± 9,43	26,67 ± 5,57
3364c19e3c40b305498a220a8adb1c1b	d__Bacteria; p__Planctomycetota; c__Planctomycetes; o__Pirellulales; f__Pirellulaceae; g__uncultured; s__uncultured_Planctomycetaceae	15,33 ± 16,37	12,33 ± 13,65	24,67 ± 9,87	21,67 ± 14,83
d914aee6991944b746d20a8c62619b96	d__Bacteria; p__Actinobacteriota; c__Actinobacteria; o__Propionibacteriales; f__Nocardioidaceae; g__Nocardioides	0,00 ± 0,00	21,17 ± 24,33	22,00 ± 24,76	24,16 ± 27,24
deb40a02d94fdeebcf896eff2038bbe1	d__Bacteria; p__Proteobacteria; c__Gammaproteobacteria; o__Burkholderiales; f__Methylophilaceae; g__Methylotenera; s__uncultured_soil	25,83 ± 7,38	12,83 ± 7,99	17,33 ± 9,63	11,83 ± 16,38
1646a26d18842156aa3c8ae9b1ca7c37	d__Bacteria; p__Actinobacteriota; c__Actinobacteria; o__Propionibacteriales; f__Nocardioidaceae; g__Nocardioides	6,17 ± 5,42	22,67 ± 6,59	17,83 ± 9,75	25,17 ± 5,49
8ad0abc5d77a269d19111fce4e52ea86	d__Bacteria; p__Chloroflexi; c__Anaerolineae; o__Caldilineales; f__Caldilineaceae; g__uncultured; s__uncultured_bacterium	17,83 ± 23,67	7,33 ± 13,32	6,00 ± 14,70	26,33 ± 24,63
10f9f1cacd980968267fa2d0c975671f	d__Bacteria; p__Actinobacteriota; c__Actinobacteria; o__Euzebyales; f__Euzebyaceae; g__uncultured; s__uncultured_bacterium	0,00 ± 0,00	13,66 ± 15,17	29,50 ± 8,92	26,50 ± 17,72
ed91ae6dee0d4ec92e85ae302a51e4da	d__Bacteria; p__Acidobacteriota; c__Subgroup_5; o__Subgroup_5; f__Subgroup_5; g__Subgroup_5; s__uncultured_bacterium	28,67 ± 24,43	17,83 ± 16,34	3,83 ± 9,39	20,00 ± 10,04
eb13d89e961fbe6b73d251c7d446342c	d__Bacteria; p__Actinobacteriota; c__Rubrobacteria; o__Rubrobacterales; f__Rubrobacteriaceae; g__Rubrobacter; s__metagenome	2,50 ± 4,18	14,17 ± 16,42	33,83 ± 6,79	18,33 ± 14,81
78f86ae44a439bdb499dc379ed982591	d__Bacteria; p__Proteobacteria; c__Gammaproteobacteria; o__Burkholderiales; f__Nitrosomonadaceae; g__MND1; s__uncultured_Burkholderiaceae	15,83 ± 3,87	18,33 ± 13,93	22,50 ± 6,09	21,83 ± 3,66
b7b4f0b37653277cabdc65fc01bb6a2f	d__Bacteria; p__Patescibacteria; c__Saccharimonadia; o__Saccharimonadales; f__Saccharimonadales; g__Saccharimonadales; s__uncultured_bacterium	28,50 ± 10,01	16,83 ± 17,12	8,33 ± 6,77	9,83 ± 5,23
48d607641b3379a6d4f405db4ad45464	d__Bacteria; p__Proteobacteria; c__Gammaproteobacteria; o__Burkholderiales; f__TRA3-20; g__TRA3-20	21,83 ± 23,37	14,33 ± 12,31	18,00 ± 15,68	20,66 ± 5,27
65c884f91530f8d37aa5700fbbc74af5	d__Bacteria; p__Chloroflexi; c__Anaerolineae; o__Caldilineales; f__Caldilineaceae; g__uncultured; s__uncultured_bacterium	9,67 ± 6,59	22,00 ± 8,85	20,17 ± 7,65	20,83 ± 4,17
796397c28305930830a6853fe1b7c40c	d__Bacteria; p__Cyanobacteria; c__Cyanobacteriia; o__Geitlerinematales; f__Geitlerinemataceae; g__Geitlerinema; s__Geitlerinema_sp.	13,00 ± 10,55	11,50 ± 9,83	9,17 ± 8,57	39,33 ± 23,93
57889ef100f224bec298a05be34db13b	d__Bacteria; p__Actinobacteriota; c__Acidimicrobiia; o__IMCC26256; f__IMCC26256; g__IMCC26256	16,16 ± 14,72	21,00 ± 23,04	10,67 ± 16,52	30,16 ± 25,73
56869b32886776d6281db1a55f6c3e24	d__Bacteria; p__Chloroflexi; c__Chloroflexia; o__Thermomicrobiales; f__JG30-KF-CM45; g__JG30-KF-CM45; s__uncultured_bacterium	10,17 ± 11,21	4,50 ± 11,02	27,67 ± 13,59	26,33 ± 21,73
134ccf58073d56182d4710914f0d9b16	d__Bacteria; p__Proteobacteria; c__Alphaproteobacteria; o__Rhizobiales; f__Rhizobiaceae	8,67 ± 13,49	21,67 ± 18,45	13,83 ± 21,45	27,00 ± 23,32
516bd90231effb0c530e4b85ce361df3	d__Bacteria; p__Acidobacteriota; c__Vicinamibacteria; o__Vicinamibacterales; f__uncultured; g__uncultured	31,83 ± 3,37	14,17 ± 8,28	7,00 ± 8,20	17,17 ± 9,79
603004f11062955137168c953b601ee2	d__Bacteria; p__Actinobacteriota; c__Thermoleophilia; o__Solirubrobacterales; f__67-14; g__67-14; s__uncultured_bacterium	3,00 ± 7,35	22,67 ± 19,52	26,66 ± 15,74	19,66 ± 17,78
f4cd88278b87f1e2f2d8587adffe0375	d__Bacteria; p__Actinobacteriota; c__Actinobacteria; o__Propionibacteriales; f__Nocardioidaceae; g__Aeromicrobium; s__uncultured_bacterium	9,33 ± 14,46	12,00 ± 14,49	18,50 ± 9,50	26,17 ± 8,86
8d0b6f7f763ff1164685c4baa7911763	d__Bacteria; p__Patescibacteria; c__Saccharimonadia; o__Saccharimonadales; f__Saccharimonadaceae; g__TM7a; s__uncultured_bacterium	10,66 ± 13,67	0,00 ± 0,00	21,17 ± 2,86	16,83 ± 19,13
fedf0afe3e07774890a30d0326b00302	d__Bacteria; p__Chloroflexi; c__Gitt-GS-136; o__Gitt-GS-136; f__Gitt-GS-136; g__Gitt-GS-136	1,83 ± 4,49	20,50 ± 23,02	16,67 ± 19,37	34,50 ± 5,43
3eed711a75bce4c92f9020700096e94b	d__Bacteria; p__Actinobacteriota; c__Actinobacteria; o__Frankiales; f__Geodermatophilaceae; g__Blastococcus; s__uncultured_bacterium	0,00 ± 0,00	24,83 ± 13,44	9,17 ± 14,23	28,83 ± 14,54
b37935a0b24a090159648dc3a006bc04	d__Bacteria; p__Bacteroidota; c__Bacteroidia; o__Chitinophagales; f__Saprospiraceae; g__uncultured; s__uncultured_soil	29,83 ± 8,95	16,83 ± 8,82	12,17 ± 9,47	11,17 ± 13,79
50a70eb44083538aa8178acc39fd3939	d__Bacteria; p__Bacteroidota; c__Bacteroidia; o__Chitinophagales; f__Chitinophagaceae; g__uncultured; s__uncultured_microorganism	5,00 ± 7,77	21,50 ± 17,22	24,33 ± 7,12	17,33 ± 14,45
e3fff63139ffe97e2f89e668b5740093	d__Bacteria; p__Acidobacteriota; c__Thermoanaerobaculia; o__Thermoanaerobaculales; f__Thermoanaerobaculaceae; g__Subgroup_10	9,17 ± 11,36	22,50 ± 4,23	19,50 ± 15,71	12,67 ± 11,66
63784423689e37a469151917e280228a	d__Bacteria; p__Proteobacteria; c__Alphaproteobacteria; o__Rhizobiales; f__Beijerinckiaceae; g__Microvirga	3,33 ± 8,16	22,66 ± 27,37	17,83 ± 19,94	24,00 ± 19,89
2e7536d7ec0b580aea45561725f81334	d__Bacteria; p__Actinobacteriota; c__Thermoleophilia; o__Gaiellales; f__Gaiellaceae; g__Gaiella	0,00 ± 0,00	22,00 ± 11,88	25,67 ± 14,32	25,50 ± 13,58
9eddfee1cc555e749fd0c379fa852b5b	d__Bacteria; p__Chloroflexi; c__Anaerolineae; o__Caldilineales; f__Caldilineaceae; g__uncultured; s__uncultured_bacterium	17,50 ± 12,49	16,17 ± 19,23	7,83 ± 12,24	20,67 ± 13,17
db2e8bfcddde209ca4aa12d1af53fd98	d__Bacteria; p__Chloroflexi; c__Chloroflexia; o__Thermomicrobiales; f__JG30-KF-CM45; g__JG30-KF-CM45; s__uncultured_bacterium	5,17 ± 8,16	28,17 ± 16,15	8,83 ± 21,64	33,67 ± 18,79
fbcc3db7e2fb33ffbf840d5844b21f58	d__Bacteria; p__Gemmatimonadota; c__S0134_terrestrial_group; o__S0134_terrestrial_group; f__S0134_terrestrial_group; g__S0134_terrestrial_group	39,33 ± 7,12	8,33 ± 9,48	2,33 ± 5,72	15,50 ± 9,97
fe29ff2c337dfa086f201c468a5d313c	d__Bacteria; p__Acidobacteriota; c__Vicinamibacteria; o__Vicinamibacterales; f__uncultured; g__uncultured; s__uncultured_bacterium	38,00 ± 6,96	2,17 ± 5,31	10,33 ± 16,99	17,67 ± 19,83
f5c368dd6adc8a495144c3f765fcf2f1	d__Bacteria; p__Proteobacteria; c__Alphaproteobacteria; o__Rhizobiales; f__Rhizobiaceae; g__Ensifer	9,50 ± 10,93	21,50 ± 11,55	10,83 ± 12,29	22,67 ± 14,56
54cd155588e7bd414b61fb862a3ab079	d__Bacteria; p__Chloroflexi; c__Anaerolineae; o__Caldilineales; f__Caldilineaceae; g__uncultured; s__metagenome	0,00 ± 0,00	19,50 ± 15,85	17,17 ± 13,56	30,00 ± 4,20
98f92b00d7b1b763813f28294e7e3dd5	d__Bacteria; p__Bacteroidota; c__Bacteroidia; o__Cytophagales; f__Microscillaceae; g__Ohtaekwangia; s__uncultured_bacterium	29,00 ± 14,75	8,50 ± 7,15	10,00 ± 8,12	17,17 ± 5,42
95dd4f0cccfa23df56af75d2c695346a	d__Bacteria; p__Proteobacteria; c__Gammaproteobacteria; o__Burkholderiales; f__Nitrosomonadaceae; g__MND1	39,00 ± 30,72	10,00 ± 15,61	0,00 ± 0,00	17,67 ± 19,72
1b54d6d07e1019ae66872c0f5843eedf	d__Bacteria; p__Actinobacteriota; c__Actinobacteria; o__Corynebacteriales; f__Nocardiaceae; g__Rhodococcus; s__Rhodococcus_jostii	12,50 ± 10,48	11,17 ± 12,37	12,67 ± 19,62	34,66 ± 21,57
d50c5e29c26e22336618e28e73976304	d__Bacteria; p__Bacteroidota; c__Bacteroidia; o__Chitinophagales; f__Chitinophagaceae; g__Terrimonas	29,83 ± 7,76	21,67 ± 6,44	5,50 ± 8,67	12,00 ± 10,90
0dabee78640c5eb654726d53a5bb15da	d__Bacteria; p__Gemmatimonadota; c__Gemmatimonadetes; o__Gemmatimonadales; f__Gemmatimonadaceae; g__Gemmatimonas	21,83 ± 3,76	14,66 ± 5,75	10,66 ± 9,75	19,33 ± 9,56
8eeef43e352796f8ce938f64c0207e8b	d__Bacteria; p__Actinobacteriota; c__Thermoleophilia; o__Gaiellales; f__Gaiellaceae; g__Gaiella; s__uncultured_actinobacterium	7,33 ± 6,53	20,17 ± 5,91	20,50 ± 3,39	23,67 ± 6,74
b5bbd0037b8d18a6769de3ff953d1004	d__Bacteria; p__Actinobacteriota; c__Actinobacteria; o__Frankiales; f__uncultured; g__uncultured	13,00 ± 11,37	0,00 ± 0,00	17,33 ± 19,25	44,00 ± 4,20
1c277c2c771f54c02797d2880c120309	d__Bacteria; p__Proteobacteria; c__Alphaproteobacteria; o__Rhizobiales; f__Rhizobiales_Incertae_Sedis; g__Nordella	7,33 ± 11,52	18,67 ± 14,47	15,17 ± 16,76	23,67 ± 19,42
ee456d542f5866ebb22a3fdbd45f48ba	d__Bacteria; p__Actinobacteriota; c__Actinobacteria; o__Corynebacteriales; f__Nocardiaceae; g__Nocardia	9,50 ± 7,79	19,50 ± 4,04	14,67 ± 3,88	25,67 ± 7,87
3b6cccf134a1a020abe1ee03fc75d923	d__Bacteria; p__Chloroflexi; c__Anaerolineae; o__Caldilineales; f__Caldilineaceae; g__uncultured; s__metagenome	7,67 ± 11,64	23,67 ± 12,91	4,83 ± 11,84	24,83 ± 5,12
6f7c159fbc55dea440ffea7ef3e26f0a	d__Bacteria; p__Bacteroidota; c__Bacteroidia; o__Sphingobacteriales; f__NS11-12_marine_group; g__NS11-12_marine_group	34,50 ± 17,81	5,50 ± 6,53	7,17 ± 6,77	20,83 ± 14,73
1c4a4c239c7d2f9ee29126637ef4f0f5	d__Bacteria; p__Acidobacteriota; c__Vicinamibacteria; o__Vicinamibacterales; f__Vicinamibacteraceae; g__Vicinamibacteraceae	12,33 ± 6,95	21,67 ± 18,12	10,50 ± 11,62	15,17 ± 8,89
0f3b890b78104c9495e168ad95d8a4f9	d__Bacteria; p__Acidobacteriota; c__Vicinamibacteria; o__Vicinamibacterales; f__uncultured; g__uncultured; s__uncultured_bacterium	18,67 ± 7,42	14,00 ± 7,87	15,00 ± 3,10	18,00 ± 6,00
d36568788c8619fc8cdf1df8f0219ee5	d__Bacteria; p__Verrucomicrobiota; c__Verrucomicrobiae; o__Verrucomicrobiales; f__Verrucomicrobiaceae; g__Roseimicrobium; s__metagenome	20,16 ± 6,78	13,83 ± 2,86	11,33 ± 2,58	18,83 ± 5,27
eecd6e8b04385b3fa55cde2a355f2169	d__Bacteria; p__Firmicutes; c__Bacilli; o__Bacillales; f__Bacillaceae; g__Bacillus	14,66 ± 17,69	14,33 ± 7,55	18,50 ± 10,67	19,67 ± 2,42
39d839b6036785a722407a3c8c465ed7	d__Bacteria; p__Firmicutes; c__Bacilli; o__Bacillales; f__Bacillaceae; g__Bacillus	4,00 ± 6,48	26,50 ± 8,02	21,33 ± 11,98	20,67 ± 2,73
42fa45131cfe8229389e1edc3c3afee5	d__Bacteria; p__Chloroflexi; c__Ktedonobacteria; o__C0119; f__C0119; g__C0119; s__uncultured_soil	8,00 ± 4,38	15,67 ± 4,18	22,17 ± 12,16	19,00 ± 6,03
77fee8163d1b6f6c9ee54d3ca83ddee0	d__Bacteria; p__Planctomycetota; c__Planctomycetes; o__Planctomycetales; f__Rubinisphaeraceae; g__uncultured; s__uncultured_bacterium	26,17 ± 7,39	15,00 ± 10,35	11,33 ± 5,43	9,16 ± 17,53
2dd7e38215ae90135b3e4f87f55a1096	d__Bacteria; p__Planctomycetota; c__Planctomycetes; o__Gemmatales; f__Gemmataceae; g__Gemmata; s__uncultured_bacterium	5,33 ± 6,53	15,33 ± 13,44	26,00 ± 9,17	22,50 ± 10,05
aac5b26cd2adcd5c767ed0bf522c7324	d__Bacteria; p__Planctomycetota; c__Planctomycetes; o__Pirellulales; f__Pirellulaceae; g__Pir4_lineage; s__uncultured_Planctomycetaceae	9,66 ± 11,27	27,00 ± 15,14	20,17 ± 22,13	11,17 ± 17,44
5e6cd6ffb37129acb11e012dfe5c531f	d__Bacteria; p__Proteobacteria; c__Gammaproteobacteria; o__Steroidobacterales; f__Steroidobacteraceae; g__Steroidobacter	4,00 ± 6,32	19,00 ± 13,74	16,17 ± 8,98	23,50 ± 8,67
cbb3966a4c156ae6211cc2eae58df832	d__Bacteria; p__Bacteroidota; c__Bacteroidia; o__Cytophagales; f__Hymenobacteraceae; g__Pontibacter; s__Pontibacter_populi	31,50 ± 6,25	9,16 ± 17,76	13,83 ± 8,33	13,50 ± 11,36
bbee3803aeb88c998f96c5a94d060655	d__Bacteria; p__Bacteroidota; c__Bacteroidia; o__Sphingobacteriales; f__env.OPS_17; g__env.OPS_17; s__uncultured_bacterium	23,00 ± 9,14	5,50 ± 5,32	12,67 ± 7,34	21,50 ± 5,24
dab29ac47ecd1b135a84c2efaf6e092c	d__Bacteria; p__Cyanobacteria; c__Cyanobacteriia; o__Cyanobacteriales; f__Nostocaceae	26,83 ± 29,44	0,00 ± 0,00	0,00 ± 0,00	7,50 ± 11,62
a15381ba477057c8ddcff7888bb438d1	d__Bacteria; p__Proteobacteria; c__Gammaproteobacteria; o__Burkholderiales; f__Nitrosomonadaceae; g__MND1	10,33 ± 11,71	11,33 ± 12,74	15,50 ± 19,31	22,50 ± 11,34
35655c9ca73f2e0e5dbebde55e7047bf	d__Bacteria; p__Proteobacteria; c__Alphaproteobacteria; o__Rhizobiales; f__Beijerinckiaceae; g__Microvirga	10,33 ± 7,12	17,17 ± 9,39	18,50 ± 2,95	16,50 ± 13,65
c0a5aa85eaff4ff1220ecd65e0b4f933	d__Bacteria; p__Actinobacteriota; c__Thermoleophilia; o__Solirubrobacterales; f__Solirubrobacteraceae; g__Solirubrobacter; s__uncultured_bacterium	0,00 ± 0,00	17,50 ± 20,16	23,67 ± 12,69	25,83 ± 15,23
8210b3bb3d8c811fb7f3552849c3efd6	d__Bacteria; p__Proteobacteria; c__Alphaproteobacteria; o__Tistrellales; f__Geminicoccaceae; g__uncultured; s__uncultured_bacterium	0,00 ± 0,00	27,17 ± 6,37	14,16 ± 15,67	25,67 ± 7,94
5049de4ba509d419e19afda1aaa777a7	d__Bacteria; p__Acidobacteriota; c__Vicinamibacteria; o__Vicinamibacterales; f__Vicinamibacteraceae; g__Vicinamibacteraceae; s__uncultured_bacterium	25,50 ± 7,99	16,33 ± 11,93	11,83 ± 9,41	16,00 ± 9,23
ac06a0e8a3a2be7a9521054b9d967cc4	d__Bacteria; p__Proteobacteria; c__Gammaproteobacteria; o__Burkholderiales; f__Sutterellaceae; g__uncultured	22,83 ± 4,49	11,00 ± 9,42	13,17 ± 9,13	16,83 ± 9,95
baaa13a0304b1edb4aa00a11410e7858	d__Bacteria; p__Acidobacteriota; c__Vicinamibacteria; o__Vicinamibacterales; f__Vicinamibacteraceae; g__Vicinamibacteraceae	29,00 ± 12,65	18,17 ± 14,41	11,83 ± 13,63	11,67 ± 6,44
c8c1f0b43591f5c292f087c9204818a9	d__Bacteria; p__Actinobacteriota; c__Actinobacteria; o__Micrococcales; f__Intrasporangiaceae; g__Intrasporangium	2,50 ± 3,89	19,33 ± 4,53	19,50 ± 5,79	19,00 ± 10,58
3dd7c9648daba4bc654de8415cb090f5	d__Bacteria; p__Chloroflexi; c__Anaerolineae; o__Ardenticatenales; f__Ardenticatenaceae; g__uncultured; s__uncultured_bacterium	5,83 ± 4,79	14,50 ± 11,31	21,16 ± 11,72	22,83 ± 11,65
47d9b2c7d35186576ab5a681db904938	d__Bacteria; p__Planctomycetota; c__Phycisphaerae; o__Tepidisphaerales; f__Tepidisphaerales; g__Tepidisphaerales; s__uncultured_Planctomycetales	24,83 ± 7,55	10,17 ± 7,99	10,50 ± 8,89	14,17 ± 4,71
9f6770546997fd7a9c4f06f50eecb7c2	d__Bacteria; p__Cyanobacteria; c__Cyanobacteriia; o__Cyanobacteriales; f__Coleofasciculaceae; g__Microcoleus_Es-Yyy1400	29,50 ± 16,17	8,17 ± 7,28	7,33 ± 13,37	16,67 ± 7,74
6c8e8f15c8b62edfc17dd5fc30ecd8cd	d__Bacteria; p__Actinobacteriota; c__Actinobacteria; o__Streptomycetales; f__Streptomycetaceae; g__Streptomyces	7,00 ± 17,15	7,67 ± 18,78	0,00 ± 0,00	55,67 ± 7,99
8bc7932c963ac9fdc937400f41df0293	d__Bacteria; p__Actinobacteriota; c__Thermoleophilia; o__Solirubrobacterales; f__Solirubrobacteraceae; g__Solirubrobacter; s__uncultured_bacterium	8,50 ± 13,17	12,83 ± 14,76	12,67 ± 11,79	20,83 ± 12,19
24ad7b2e3ed7b275cab7aaa251fe4601	d__Bacteria; p__Bacteroidota; c__Bacteroidia; o__Flavobacteriales; f__Flavobacteriaceae; g__Flavobacterium	28,00 ± 7,38	11,33 ± 13,11	10,33 ± 18,33	13,00 ± 12,46
c1a56e6a9d52ec4161c96724879a2267	d__Bacteria; p__Gemmatimonadota; c__Gemmatimonadetes; o__Gemmatimonadales; f__Gemmatimonadaceae; g__uncultured; s__uncultured_Gemmatimonadales	8,50 ± 10,54	18,50 ± 15,20	14,17 ± 15,55	24,33 ± 14,81
6d775360f27a7fe9b4ee0c1598d2f71c	d__Bacteria; p__Proteobacteria; c__Gammaproteobacteria; o__Xanthomonadales; f__Xanthomonadaceae; g__Lysobacter; s__uncultured_Lysobacter	23,33 ± 18,26	13,83 ± 8,53	6,33 ± 7,12	14,00 ± 7,64
763991beb7f81ffe1171b8b2adec0420	d__Bacteria; p__Actinobacteriota; c__Acidimicrobiia; o__Microtrichales; f__Iamiaceae; g__Iamia	11,50 ± 9,69	12,67 ± 7,71	14,50 ± 5,05	21,17 ± 6,43
c0d922fbda828a7e4e591e9e65630db9	d__Bacteria; p__Proteobacteria; c__Alphaproteobacteria; o__Rhizobiales; f__Beijerinckiaceae	11,67 ± 4,76	16,33 ± 4,46	13,83 ± 7,49	18,50 ± 3,62
1aee4107ef86091576963d73538478b5	d__Bacteria; p__Actinobacteriota; c__Acidimicrobiia; o__Microtrichales; f__Iamiaceae; g__Iamia	8,50 ± 14,75	9,83 ± 15,26	11,17 ± 12,51	35,17 ± 4,49
b8b6e0738f9c37091b9d6d2b0b26cb5b	d__Bacteria; p__Acidobacteriota; c__Vicinamibacteria; o__Subgroup_17; f__Subgroup_17; g__Subgroup_17	0,00 ± 0,00	18,33 ± 9,48	25,00 ± 5,90	22,00 ± 6,32
561703161aafe7bb42d89d02a383efc7	d__Bacteria; p__Armatimonadota; c__Chthonomonadetes; o__Chthonomonadales; f__Chthonomonadaceae; g__Chthonomonas; s__uncultured_bacterium	19,00 ± 7,16	12,17 ± 12,11	9,00 ± 7,13	14,17 ± 11,97
f89cff0cdd2cd885504a33009eb958e0	d__Bacteria; p__Proteobacteria; c__Gammaproteobacteria; o__Xanthomonadales; f__Xanthomonadaceae; g__Lysobacter	19,50 ± 7,53	12,50 ± 5,13	17,00 ± 5,40	12,50 ± 2,35
0efa659327f0d3fa1b0788ec054a632b	d__Bacteria; p__Proteobacteria; c__Gammaproteobacteria; o__Xanthomonadales; f__Rhodanobacteraceae; g__uncultured; s__uncultured_bacterium	11,83 ± 13,86	18,00 ± 9,47	16,83 ± 14,16	22,50 ± 13,46
3cfd5d946ec55af1d857277d0ccbdabc	d__Bacteria; p__Proteobacteria; c__Gammaproteobacteria; o__CCD24; f__CCD24; g__CCD24; s__uncultured_gamma	36,17 ± 7,83	4,50 ± 7,04	2,33 ± 5,72	12,83 ± 13,53
524133d30cf14b9f879d778ba56346c5	d__Bacteria; p__Chloroflexi; c__Chloroflexia; o__Thermomicrobiales; f__AKYG1722; g__AKYG1722; s__uncultured_Alphaproteobacteria	3,50 ± 8,57	23,67 ± 19,28	18,16 ± 27,83	11,00 ± 17,05
899d1a32d863a91eb0f3ad091812922c	d__Bacteria; p__Actinobacteriota; c__Thermoleophilia; o__Gaiellales; f__Gaiellaceae; g__Gaiella	2,50 ± 6,12	13,50 ± 14,84	23,67 ± 13,95	19,33 ± 15,19
87cd7cc1e7a28b8da095a1421e193d20	d__Bacteria; p__Verrucomicrobiota; c__Verrucomicrobiae; o__Pedosphaerales; f__Pedosphaeraceae; g__Pedosphaeraceae	26,50 ± 10,01	15,16 ± 12,77	6,33 ± 7,33	20,83 ± 5,19
5f3de5102cc83ca2338a490caf71b2ff	d__Bacteria; p__Acidobacteriota; c__Vicinamibacteria; o__Vicinamibacterales; f__uncultured; g__uncultured	11,66 ± 6,79	11,50 ± 9,31	18,66 ± 17,11	16,50 ± 8,50
a9f867520487562c631f7eca3aaab12a	d__Bacteria; p__Proteobacteria; c__Gammaproteobacteria; o__Burkholderiales; f__SC-I-84; g__SC-I-84	16,50 ± 9,14	11,17 ± 18,31	16,33 ± 8,83	16,17 ± 13,29
bbdb288266e4e5c74cca432e4bd342f3	d__Bacteria; p__Patescibacteria; c__WWE3; o__WWE3; f__WWE3; g__WWE3; s__bacterium_enrichment	24,33 ± 12,48	20,83 ± 13,17	12,33 ± 9,65	11,00 ± 12,17
18ce191e4ef956314c5ddb2669592958	d__Bacteria; p__Chloroflexi; c__Ktedonobacteria; o__C0119; f__C0119; g__C0119; s__uncultured_soil	11,50 ± 6,60	14,83 ± 3,54	16,83 ± 6,11	18,00 ± 5,33
4dd8637fc3f6dbb55f66b6a29a81a33a	d__Bacteria; p__Bacteroidota; c__Bacteroidia; o__Chitinophagales; f__Chitinophagaceae; g__Flavisolibacter; s__uncultured_soil	20,00 ± 3,16	12,16 ± 7,77	12,83 ± 7,68	17,33 ± 6,41
80acbda1568581792e2bdc6ff970d3dd	d__Bacteria; p__Acidobacteriota; c__Vicinamibacteria; o__Vicinamibacterales; f__uncultured; g__uncultured; s__uncultured_bacterium	21,00 ± 17,05	17,66 ± 11,74	16,00 ± 19,05	10,33 ± 16,99
52be363befd533f25031ea5be65cce4c	d__Bacteria; p__Acidobacteriota; c__Holophagae; o__Subgroup_7; f__Subgroup_7; g__Subgroup_7	22,50 ± 8,38	15,00 ± 17,37	7,33 ± 8,33	11,16 ± 17,25
0ca35a6da10a27ea9f2792c170ec2730	d__Bacteria; p__Chloroflexi; c__Chloroflexia; o__Thermomicrobiales; f__AKYG1722; g__AKYG1722	11,17 ± 12,51	15,50 ± 18,24	4,50 ± 11,02	31,50 ± 17,56
125837c59fd4814b58128c67c17bcfe1	d__Bacteria; p__Acidobacteriota; c__Vicinamibacteria; o__Vicinamibacterales; f__uncultured; g__uncultured	7,67 ± 8,45	12,83 ± 13,96	22,16 ± 17,21	21,50 ± 3,45
79381fc9f41372319a418b64d1eac541	d__Bacteria; p__Acidobacteriota; c__Vicinamibacteria; o__Vicinamibacterales; f__Vicinamibacteraceae; g__Vicinamibacteraceae	3,50 ± 8,57	16,50 ± 18,90	25,33 ± 14,95	22,33 ± 18,12
b28e21a226240ef012274f5d6bbeec8a	d__Bacteria; p__Planctomycetota; c__Planctomycetes; o__Pirellulales; f__Pirellulaceae; g__Pirellula	13,00 ± 7,54	6,83 ± 11,63	18,83 ± 3,76	18,00 ± 9,72
042e691812b52ff70023ee88fb7e2502	d__Bacteria; p__Verrucomicrobiota; c__Verrucomicrobiae; o__Pedosphaerales; f__Pedosphaeraceae; g__Pedosphaeraceae; s__uncultured_subdivision	25,83 ± 9,17	8,83 ± 13,82	8,33 ± 9,56	16,00 ± 9,06
988b52a80af86ce5cdc9d327d10b9249	d__Bacteria; p__Proteobacteria; c__Gammaproteobacteria; o__Burkholderiales; f__Nitrosomonadaceae; g__MND1	18,83 ± 3,19	7,33 ± 11,36	8,33 ± 14,38	21,17 ± 12,17
e935a4e9229615d6259bd8fb252897b4	d__Bacteria; p__Proteobacteria; c__Alphaproteobacteria; o__Sphingomonadales; f__Sphingomonadaceae; g__Novosphingobium; s__uncultured_Sphingomonadaceae	10,50 ± 6,53	16,00 ± 4,73	17,50 ± 13,84	17,67 ± 6,15
2d8070391d434131778215ed745378d6	d__Bacteria; p__Chloroflexi; c__Gitt-GS-136; o__Gitt-GS-136; f__Gitt-GS-136; g__Gitt-GS-136	2,17 ± 5,31	13,67 ± 16,61	15,66 ± 18,37	32,00 ± 5,29
c122b3a7231d3c5429d8678cd90bc0fd	d__Bacteria; p__Gemmatimonadota; c__AKAU4049; o__AKAU4049; f__AKAU4049; g__AKAU4049; s__uncultured_bacterium	21,50 ± 13,69	16,00 ± 17,56	7,66 ± 14,79	17,17 ± 8,45
78264d40bc3a3a50e147faa4bbfbdce4	d__Bacteria; p__Proteobacteria; c__Gammaproteobacteria; o__Pseudomonadales; f__Pseudomonadaceae; g__Pseudomonas; s__Pseudomonas_borbori	9,83 ± 11,11	16,00 ± 19,50	10,33 ± 11,41	18,33 ± 11,34
1c9ea2f7382736d96e30ef07cfc22e08	d__Bacteria; p__Gemmatimonadota; c__AKAU4049; o__AKAU4049; f__AKAU4049; g__AKAU4049; s__uncultured_bacterium	38,00 ± 8,12	0,00 ± 0,00	4,16 ± 17,21	19,17 ± 11,75
a73d4f1dd29d9aa152b9b64645aa658b	d__Bacteria; p__Firmicutes; c__Bacilli; o__Paenibacillales; f__Paenibacillaceae; g__Paenibacillus	0,00 ± 0,00	19,33 ± 18,38	0,00 ± 0,00	12,17 ± 14,16
0e47969148646f965db92a0a3b21bd1f	d__Bacteria; p__Actinobacteriota; c__Thermoleophilia; o__Solirubrobacterales; f__67-14; g__67-14; s__uncultured_bacterium	5,33 ± 8,36	19,50 ± 16,18	20,33 ± 16,27	21,17 ± 11,44
08430274f51b5c9b0224a89d68f34bc6	d__Bacteria; p__Actinobacteriota; c__Actinobacteria; o__0319-7L14; f__0319-7L14; g__0319-7L14	23,00 ± 26,20	13,50 ± 21,31	8,67 ± 21,23	10,50 ± 16,29
89adf1b651f2df65e6ca39d36056e2f5	d__Bacteria; p__Acidobacteriota; c__Vicinamibacteria; o__Vicinamibacterales; f__Vicinamibacteraceae; g__Vicinamibacteraceae	33,00 ± 10,49	9,00 ± 7,27	3,33 ± 8,16	10,00 ± 13,37
dfc23cce6b9ea2278e95f366d184addf	d__Bacteria; p__Chloroflexi; c__JG30-KF-CM66; o__JG30-KF-CM66; f__JG30-KF-CM66; g__JG30-KF-CM66; s__uncultured_bacterium	10,67 ± 13,91	19,17 ± 9,68	13,16 ± 15,75	18,33 ± 15,51
5ea64a5f49066c440c5f77f2621ced0a	d__Bacteria; p__Acidobacteriota; c__Vicinamibacteria; o__Vicinamibacterales; f__uncultured; g__uncultured	14,83 ± 16,74	10,83 ± 16,93	20,83 ± 24,37	19,33 ± 15,33
b5dd189495d6460942ac55d634042064	d__Bacteria; p__Planctomycetota; c__Planctomycetes; o__Pirellulales; f__Pirellulaceae; g__Pir4_lineage	19,33 ± 15,83	10,83 ± 16,79	7,83 ± 13,33	17,83 ± 13,31
1e2bd9c8e7271e2914d9963eab3c80f7	d__Bacteria; p__Proteobacteria; c__Gammaproteobacteria; o__Xanthomonadales; f__Xanthomonadaceae; g__Pseudoxanthomonas; s__Pseudoxanthomonas_mexicana	17,00 ± 11,45	8,50 ± 8,31	17,33 ± 3,53	12,16 ± 11,77
ec41ad995182cb445f27daed528572af	d__Bacteria; p__Bacteroidota; c__Bacteroidia; o__Chitinophagales; f__Chitinophagaceae; g__Lacibacter	29,50 ± 13,20	14,00 ± 11,52	2,50 ± 3,99	8,50 ± 6,69
a8b3d8b2c86f20b1b8ea30c58350f187	d__Bacteria; p__Chloroflexi; c__KD4-96; o__KD4-96; f__KD4-96; g__KD4-96; s__uncultured_bacterium	3,67 ± 8,98	12,00 ± 18,76	20,50 ± 23,43	22,17 ± 17,74
8e24b7b2f72dba2ae784dd566c89732f	d__Bacteria; p__Actinobacteriota; c__MB-A2-108; o__MB-A2-108; f__MB-A2-108; g__MB-A2-108; s__Actinobacteria_bacterium	4,00 ± 4,56	16,50 ± 14,08	21,67 ± 6,31	22,67 ± 4,89
e6cdc42f340e1de3ebdb2c766f9d9372	d__Bacteria; p__Bacteroidota; c__Bacteroidia; o__Chitinophagales; f__Chitinophagaceae; g__Terrimonas	25,50 ± 10,05	13,50 ± 4,04	4,00 ± 6,23	11,50 ± 6,66
1c6299ff1428cffada64b1dce683609e	d__Bacteria; p__Proteobacteria; c__Gammaproteobacteria; o__KF-JG30-C25; f__KF-JG30-C25; g__KF-JG30-C25; s__uncultured_bacterium	19,67 ± 5,82	10,50 ± 9,25	7,66 ± 6,72	18,67 ± 7,94
04e20b7117d3f460b1a2074a29ad9877	d__Bacteria; p__Acidobacteriota; c__Subgroup_25; o__Subgroup_25; f__Subgroup_25; g__Subgroup_25; s__uncultured_bacterium	23,83 ± 6,34	3,67 ± 8,98	12,66 ± 17,19	16,67 ± 13,23
c5ac4c27336482ab48a4cb6efe6dabe9	d__Bacteria; p__Proteobacteria; c__Gammaproteobacteria; o__Burkholderiales; f__Oxalobacteraceae; g__Massilia	18,33 ± 5,65	9,50 ± 14,75	12,00 ± 9,44	11,50 ± 14,05
098f7a85da3c53ca3288e4f0cfd03b81	d__Bacteria; p__Actinobacteriota; c__Actinobacteria; o__Propionibacteriales; f__Nocardioidaceae; g__Nocardioides	9,00 ± 5,22	15,50 ± 10,33	12,67 ± 7,71	20,66 ± 3,57
e6e17c8bb564c3ab81f9b6c459f8b55a	d__Bacteria; p__Acidobacteriota; c__Blastocatellia; o__Pyrinomonadales; f__Pyrinomonadaceae; g__RB41	34,67 ± 12,61	7,33 ± 8,39	1,50 ± 3,67	15,50 ± 13,07
e8012da5bbf6ecc9e4453721b2eee218	d__Bacteria; p__Actinobacteriota; c__Actinobacteria; o__Propionibacteriales; f__Nocardioidaceae; g__Nocardioides	7,66 ± 6,79	14,33 ± 12,27	13,50 ± 7,31	20,67 ± 3,98
7fb1ab618626263239f1b1b6d57c4448	d__Bacteria; p__Verrucomicrobiota; c__Verrucomicrobiae; o__Verrucomicrobiales; f__Rubritaleaceae; g__Luteolibacter; s__Luteolibacter_sp.	11,00 ± 8,32	13,33 ± 16,86	15,50 ± 14,63	13,33 ± 11,55
39c34d7417dda888a734c612f1c61e36	d__Bacteria; p__Acidobacteriota; c__Vicinamibacteria; o__Vicinamibacterales; f__uncultured; g__uncultured	15,16 ± 17,17	15,33 ± 16,81	9,33 ± 16,35	13,67 ± 15,19
37731e2f4db9c15f14085bb00a45a334	d__Bacteria; p__Patescibacteria; c__Saccharimonadia; o__Saccharimonadales; f__WWH38; g__WWH38; s__uncultured_soil	21,33 ± 8,48	13,83 ± 6,37	11,17 ± 6,55	10,16 ± 7,75
9a1d0ecd2ccbdf2bd2c1c1d7497dbb02	d__Bacteria; p__Verrucomicrobiota; c__Verrucomicrobiae; o__Pedosphaerales; f__Pedosphaeraceae; g__RS25G; s__metagenome	35,50 ± 14,10	7,33 ± 8,33	5,83 ± 9,93	6,33 ± 9,81
808f3a2de824aa477ed6d081e6d1c3aa	d__Bacteria; p__Actinobacteriota; c__Actinobacteria; o__Propionibacteriales; f__Propionibacteriaceae; g__Microlunatus; s__uncultured_bacterium	0,00 ± 0,00	24,17 ± 18,99	19,50 ± 15,51	17,17 ± 19,56
001ad6137d5b0fad817d64e52a63b79e	d__Bacteria; p__Proteobacteria; c__Alphaproteobacteria; o__Defluviicoccales; f__Defluviicoccaceae; g__Defluviicoccus; s__uncultured_bacterium	0,83 ± 2,34	16,67 ± 13,91	21,50 ± 17,59	21,83 ± 13,32
91eb2da494855bf87af490016cf85d54	d__Bacteria; p__Acidobacteriota; c__Blastocatellia; o__11-24; f__11-24; g__11-24	30,83 ± 7,41	7,50 ± 11,62	4,33 ± 6,83	11,00 ± 10,08
0ed43e85865f789efa03809453e1838a	d__Bacteria; p__Acidobacteriota; c__Holophagae; o__Subgroup_7; f__Subgroup_7; g__Subgroup_7; s__uncultured_bacterium	24,16 ± 27,68	8,00 ± 12,96	9,67 ± 15,19	21,67 ± 12,32
5c8d164b57cdf8418c56f6b71e0e622a	d__Bacteria; p__Planctomycetota; c__Planctomycetes; o__Pirellulales; f__Pirellulaceae; g__Pirellula	16,00 ± 8,79	22,67 ± 13,14	12,83 ± 9,99	8,33 ± 7,39
88e73d1c7aaa665fe0e39740bd4edfc9	d__Bacteria; p__Planctomycetota; c__Planctomycetes; o__Pirellulales; f__Pirellulaceae; g__Pirellula; s__uncultured_bacterium	16,50 ± 9,75	4,50 ± 7,15	13,00 ± 11,03	17,50 ± 10,23
c00f222dd1f6a691784c8f22a64d1c22	d__Bacteria; p__Actinobacteriota; c__MB-A2-108; o__MB-A2-108; f__MB-A2-108; g__MB-A2-108; s__uncultured_bacterium	5,17 ± 4,88	16,16 ± 17,57	14,33 ± 7,71	22,67 ± 6,89
f1909cb5a74326136f70a80558e38442	d__Bacteria; p__Bacteroidota; c__Bacteroidia; o__Chitinophagales; f__Chitinophagaceae; g__Flavisolibacter	9,33 ± 11,39	14,50 ± 12,85	11,66 ± 17,48	18,33 ± 3,93
e69f7a0ab7b150a2c2dc131bb6e35ca7	d__Bacteria; p__Chloroflexi; c__Chloroflexia; o__Thermomicrobiales; f__JG30-KF-CM45; g__JG30-KF-CM45; s__uncultured_bacterium	15,00 ± 8,07	9,16 ± 17,98	14,83 ± 13,53	18,00 ± 9,65
4655a1aa6f694c35c49dc50e677ede67	d__Bacteria; p__Proteobacteria; c__Gammaproteobacteria; o__PLTA13; f__PLTA13; g__PLTA13; s__uncultured_gamma	15,00 ± 8,29	12,67 ± 14,33	15,00 ± 11,83	14,33 ± 11,94
b2590cf23c4659c016d0f5c45c8092f3	d__Bacteria; p__Verrucomicrobiota; c__Verrucomicrobiae; o__Chthoniobacterales; f__Chthoniobacteraceae; g__Chthoniobacter; s__uncultured_bacterium	5,67 ± 13,88	16,50 ± 18,15	12,83 ± 13,93	13,17 ± 14,92
766a4604444a8a5ba819e7a0f6fbf414	d__Bacteria; p__Bacteroidota; c__Bacteroidia; o__Chitinophagales; f__Chitinophagaceae; g__uncultured	43,00 ± 9,32	5,50 ± 13,47	0,00 ± 0,00	14,33 ± 15,76
33a34c6032f15609afc3cc7bfdddb1dc	d__Bacteria; p__Verrucomicrobiota; c__Verrucomicrobiae; o__Opitutales; f__Opitutaceae; g__Lacunisphaera; s__Lacunisphaera_limnophila	25,33 ± 11,83	11,17 ± 12,62	8,33 ± 9,18	11,33 ± 13,39
99f051edd43166e18f1e9fab89d14bff	d__Bacteria; p__Proteobacteria; c__Alphaproteobacteria; o__Rhizobiales; f__Xanthobacteraceae; g__Rhodoplanes	8,00 ± 8,92	13,50 ± 11,27	14,33 ± 11,23	14,83 ± 12,73
5228476b4cb739efc64401d7232570b9	d__Bacteria; p__Proteobacteria; c__Gammaproteobacteria; o__Xanthomonadales; f__Xanthomonadaceae; g__Lysobacter	19,33 ± 13,42	9,33 ± 11,23	13,33 ± 15,56	12,00 ± 9,65
6e251750fc8dd83f4c091ca1ff84d37f	d__Bacteria; p__Proteobacteria; c__Alphaproteobacteria; o__Rhizobiales; f__Rhizobiaceae; g__Ensifer	10,83 ± 5,74	15,33 ± 9,91	18,33 ± 4,93	15,67 ± 7,76
bdcd3b75e8205081daefbcea50751281	d__Bacteria; p__Proteobacteria; c__Gammaproteobacteria; o__Burkholderiales; f__Methylophilaceae; g__Methylobacillus; s__uncultured_bacterium	35,66 ± 17,82	5,33 ± 7,76	4,17 ± 5,27	8,00 ± 7,56
217e3909d24ba8df1ad65c36473d7c69	d__Bacteria; p__Gemmatimonadota; c__Gemmatimonadetes; o__Gemmatimonadales; f__Gemmatimonadaceae; g__uncultured; s__uncultured_Gemmatimonadaceae	36,67 ± 23,92	6,00 ± 9,32	0,00 ± 0,00	18,16 ± 7,75
3b79f2b1c3430a262754e72404c96b93	d__Bacteria; p__Proteobacteria; c__Gammaproteobacteria; o__Burkholderiales; f__TRA3-20; g__TRA3-20; s__uncultured_bacterium	26,66 ± 3,57	7,50 ± 9,89	9,16 ± 9,67	15,33 ± 8,73
a0bf61154033d4be8ca74f58cb9ebdcd	d__Bacteria; p__Proteobacteria; c__Alphaproteobacteria; o__Azospirillales; f__Azospirillaceae; g__Azospirillum	0,00 ± 0,00	0,00 ± 0,00	0,00 ± 0,00	62,17 ± 68,71
e80ad402e9c78ef7b2f903124f9875ae	d__Bacteria; p__Bacteroidota; c__Bacteroidia; o__Sphingobacteriales; f__Sphingobacteriaceae; g__Pedobacter	4,33 ± 6,83	17,67 ± 8,76	16,00 ± 10,26	18,67 ± 4,13
d2d35f1f2ba26d20c5017774a718b198	d__Bacteria; p__Nitrospirota; c__Nitrospiria; o__Nitrospirales; f__Nitrospiraceae; g__Nitrospira; s__Nitrospira_bacterium	12,00 ± 8,44	18,00 ± 5,73	13,33 ± 7,37	16,00 ± 9,14
8e6a6385b18d2d40fa29dbf49877827e	d__Bacteria; p__Actinobacteriota; c__Acidimicrobiia; o__Actinomarinales; f__Actinomarinales; g__Actinomarinales; s__uncultured_bacterium	6,33 ± 7,63	15,67 ± 12,48	18,67 ± 15,65	17,33 ± 19,65
beac44b18c362a8cd1a29c9c811b73c4	d__Bacteria; p__Firmicutes; c__Bacilli; o__Bacillales; f__Bacillaceae; g__Bacillus	3,83 ± 9,39	16,66 ± 26,27	20,33 ± 11,43	14,50 ± 17,75
e35939eed4f6d4ed8d5379c722aee9ac	d__Bacteria; p__Proteobacteria; c__Gammaproteobacteria; o__Burkholderiales; f__A21b; g__A21b; s__uncultured_bacterium	15,17 ± 9,85	9,00 ± 7,46	11,00 ± 8,90	16,33 ± 9,61
c926d9ba02961f47c3c70afba3ae8199	d__Bacteria; p__Acidobacteriota; c__Subgroup_25; o__Subgroup_25; f__Subgroup_25; g__Subgroup_25; s__uncultured_bacterium	31,33 ± 8,85	6,00 ± 9,63	10,66 ± 12,74	8,83 ± 13,36
47ea53d55b71c317e76655718e050d74	d__Bacteria; p__Actinobacteriota; c__Acidimicrobiia; o__Microtrichales; f__uncultured; g__uncultured; s__uncultured_bacterium	20,50 ± 3,62	9,00 ± 10,12	6,17 ± 6,82	17,67 ± 7,47
b30fc08411bde755f7ed55a350c81e67	d__Bacteria; p__Proteobacteria; c__Gammaproteobacteria; o__Burkholderiales; f__TRA3-20; g__TRA3-20	6,50 ± 15,92	12,17 ± 13,39	3,67 ± 8,98	19,67 ± 11,98
42526aff6081ae0ee352167712fdf546	d__Bacteria; p__Proteobacteria; c__Gammaproteobacteria; o__Burkholderiales; f__Nitrosomonadaceae; g__MND1; s__uncultured_bacterium	11,17 ± 11,92	13,50 ± 15,36	16,50 ± 15,24	14,50 ± 9,99
93181b4ecb0bc0a40f7ddea12c5777e0	d__Bacteria; p__Acidobacteriota; c__Vicinamibacteria; o__Vicinamibacterales; f__uncultured; g__uncultured; s__uncultured_bacterium	24,33 ± 13,62	5,50 ± 13,47	0,00 ± 0,00	16,33 ± 18,98
c888b464eb6b79f8ccd7ed4bf8e4f542	d__Bacteria; p__Actinobacteriota; c__Acidimicrobiia; o__Microtrichales	2,50 ± 3,89	21,83 ± 17,38	10,67 ± 16,72	17,00 ± 19,88
1046b884149f598da8a461368c379a1f	d__Bacteria; p__Bdellovibrionota; c__Oligoflexia; o__0319-6G20; f__0319-6G20; g__0319-6G20	15,17 ± 5,56	11,50 ± 9,44	7,17 ± 11,46	18,50 ± 6,47
17e41dcd0e58a3ce57996cc4110f1944	d__Bacteria; p__Gemmatimonadota; c__Gemmatimonadetes; o__Gemmatimonadales; f__Gemmatimonadaceae; g__uncultured	47,83 ± 24,31	0,00 ± 0,00	0,00 ± 0,00	12,50 ± 13,79
d8bf9dbbc560521684feea3b32cf35a6	d__Bacteria; p__Acidobacteriota; c__Vicinamibacteria; o__Vicinamibacterales; f__Vicinamibacteraceae; g__Vicinamibacteraceae	16,33 ± 23,52	13,00 ± 14,34	4,33 ± 13,61	26,50 ± 14,20
bdbf08a9789832429217b499e1b0ba3f	d__Bacteria; p__Acidobacteriota; c__Vicinamibacteria; o__Vicinamibacterales; f__Vicinamibacteraceae; g__Vicinamibacteraceae; s__uncultured_Acidobacteriaceae	18,00 ± 2,76	10,83 ± 6,37	9,67 ± 7,55	12,66 ± 7,79
30119737f6730c93e137645885940ef0	d__Bacteria; p__Chloroflexi; c__Ktedonobacteria; o__C0119; f__C0119; g__C0119; s__uncultured_soil	5,00 ± 7,85	10,50 ± 16,63	10,00 ± 11,45	22,83 ± 12,38
bbfba4e94757c324c00ae1d2c797572e	d__Bacteria; p__Acidobacteriota; c__Vicinamibacteria; o__Vicinamibacterales; f__uncultured; g__uncultured; s__uncultured_bacterium	33,33 ± 15,32	6,17 ± 15,11	0,00 ± 0,00	9,66 ± 17,69
b940a05da87a05246c406492993359d5	d__Bacteria; p__Actinobacteriota; c__Actinobacteria; o__Micrococcales; f__Microbacteriaceae; g__Agromyces	8,16 ± 9,57	13,83 ± 12,34	12,00 ± 9,63	19,33 ± 13,33
9e5ff0149bccf486b7aaf4f7f628328a	d__Bacteria; p__Chloroflexi; c__KD4-96; o__KD4-96; f__KD4-96; g__KD4-96	9,66 ± 17,67	14,17 ± 15,65	14,00 ± 15,81	22,17 ± 13,85
fc1ebdb598d52073e8b27f267bc8ec9b	d__Bacteria; p__Gemmatimonadota; c__Gemmatimonadetes; o__Gemmatimonadales; f__Gemmatimonadaceae; g__uncultured; s__uncultured_bacterium	11,00 ± 6,84	15,17 ± 7,47	11,66 ± 9,75	17,33 ± 8,31
28c850f48eeec1916d6bf216deaef888	d__Bacteria; p__Proteobacteria; c__Gammaproteobacteria; o__Burkholderiales; f__Comamonadaceae; g__Hydrogenophaga	31,17 ± 24,56	0,00 ± 0,00	7,83 ± 19,19	20,83 ± 17,75
d233a85313b9fd5774d23d48c4c105e6	d__Bacteria; p__Acidobacteriota; c__Blastocatellia; o__Blastocatellales; f__Blastocatellaceae	17,00 ± 13,62	19,67 ± 16,31	13,17 ± 14,46	9,83 ± 15,32
89fdfe65dd080ade42c11f7bc30ce4b3	d__Bacteria; p__Bacteroidota; c__Bacteroidia; o__Chitinophagales; f__Chitinophagaceae; g__Puia	27,17 ± 6,82	11,83 ± 13,46	6,17 ± 9,81	9,67 ± 7,55
3691b14061e70662d4f3571c2e32e63e	d__Bacteria; p__Chloroflexi; c__KD4-96; o__KD4-96; f__KD4-96; g__KD4-96	8,00 ± 12,79	17,16 ± 14,47	12,33 ± 14,81	21,83 ± 16,22
92223cde9efb184550b6fbf00b183773	d__Bacteria; p__Proteobacteria; c__Alphaproteobacteria; o__Rhizobiales; f__Xanthobacteraceae; g__Pseudolabrys	6,00 ± 9,32	13,50 ± 15,15	16,00 ± 12,98	16,50 ± 9,44
8a1516bf6b7cef4689338090683358a3	d__Bacteria; p__Proteobacteria; c__Gammaproteobacteria; o__Xanthomonadales; f__uncultured; g__uncultured; s__uncultured_Xanthomonadaceae	8,83 ± 13,86	19,17 ± 15,25	8,16 ± 9,67	11,16 ± 12,57
0bdba5a673ef607a20b43cd10190a1bc	d__Bacteria; p__Acidobacteriota; c__Vicinamibacteria; o__Vicinamibacterales; f__uncultured; g__uncultured	11,50 ± 12,41	15,67 ± 12,23	16,00 ± 18,01	5,33 ± 8,36
f93e70a2ef281112d08ee6c3ec662e9d	d__Bacteria; p__Bdellovibrionota; c__Bdellovibrionia; o__Bdellovibrionales; f__Bdellovibrionaceae; g__Bdellovibrio; s__uncultured_bacterium	31,33 ± 19,62	3,33 ± 3,78	5,67 ± 4,59	12,00 ± 7,80
b7cb68f90e4d9a7107149a843df020d8	d__Bacteria; p__Actinobacteriota; c__Acidimicrobiia; o__Microtrichales; f__uncultured; g__uncultured	6,50 ± 10,11	10,00 ± 15,70	14,66 ± 16,77	19,50 ± 17,05
81b96c05ca05423adc027aa25505d4df	d__Bacteria; p__Cyanobacteria; c__Sericytochromatia; o__Sericytochromatia; f__Sericytochromatia; g__Sericytochromatia; s__uncultured_bacterium	10,00 ± 12,21	20,83 ± 4,26	7,33 ± 6,32	16,33 ± 3,78
04954f2399ff661dcb49175477adb4f5	d__Bacteria; p__Proteobacteria; c__Alphaproteobacteria; o__Rhizobiales; f__KF-JG30-B3; g__KF-JG30-B3; s__uncultured_bacterium	25,33 ± 8,29	12,66 ± 17,37	3,83 ± 9,39	13,00 ± 10,62
27e40d9c4eaac787224ad239b9e4c9be	d__Bacteria; p__Verrucomicrobiota; c__Verrucomicrobiae; o__Chthoniobacterales; f__Chthoniobacteraceae; g__Chthoniobacter	24,50 ± 13,61	11,00 ± 3,22	5,33 ± 6,15	11,16 ± 9,72
dbac5f0a8c79c0c6a4879ea77e1a389b	d__Bacteria; p__Firmicutes; c__Bacilli; o__Bacillales; f__Bacillaceae; g__Fictibacillus	7,33 ± 8,29	12,67 ± 7,26	13,16 ± 17,23	15,33 ± 5,23
a2c416549fa9080057688b2ae31b7b35	d__Bacteria; p__Bacteroidota; c__Bacteroidia; o__Chitinophagales; f__Chitinophagaceae	20,83 ± 4,43	11,16 ± 17,72	7,67 ± 6,35	13,83 ± 5,53
81bc24a0210395c8a97ae088179dab95	d__Bacteria; p__Acidobacteriota; c__Vicinamibacteria; o__Vicinamibacterales; f__Vicinamibacteraceae; g__Vicinamibacteraceae	17,83 ± 9,95	11,67 ± 2,42	7,33 ± 6,38	14,50 ± 2,81
b1a9ad4c713f2f9483d529a832544eac	d__Bacteria; p__Proteobacteria; c__Alphaproteobacteria; o__Rhizobiales; f__Rhizobiales_Incertae_Sedis; g__Bauldia	15,00 ± 4,56	12,83 ± 11,23	12,67 ± 8,24	12,67 ± 6,95
f9e23432061a2f0d2c1e17295ba97b7a	d__Bacteria; p__Proteobacteria; c__Gammaproteobacteria; o__Legionellales; f__Legionellaceae; g__Legionella	22,83 ± 13,88	6,50 ± 10,46	4,83 ± 5,64	19,67 ± 6,77
08fdeb80e60ef65ab01517d90a1e11a0	d__Bacteria; p__Acidobacteriota; c__Vicinamibacteria; o__Vicinamibacterales; f__Vicinamibacteraceae; g__Vicinamibacteraceae	41,50 ± 12,68	0,00 ± 0,00	0,00 ± 0,00	15,50 ± 17,13
91248b85d5115d864f8de714a95b78f0	d__Bacteria; p__Verrucomicrobiota; c__Verrucomicrobiae; o__Opitutales; f__Opitutaceae; g__Opitutus; s__Verrucomicrobia_bacterium	26,00 ± 11,82	7,67 ± 9,24	6,17 ± 7,22	8,17 ± 6,43
620766bd8769dcfca838f39fc196eea3	d__Bacteria; p__Acidobacteriota; c__Vicinamibacteria; o__Vicinamibacterales; f__uncultured; g__uncultured; s__uncultured_bacterium	17,67 ± 3,88	8,00 ± 9,23	6,83 ± 7,73	19,17 ± 4,79
b9af23343a91f979016be4a6c3888a62	d__Bacteria; p__Verrucomicrobiota; c__Verrucomicrobiae; o__Opitutales; f__Opitutaceae; g__Lacunisphaera	30,83 ± 16,47	1,83 ± 4,49	12,50 ± 10,88	6,67 ± 7,34
0caef74c174ac42a9fdab2317f576b31	d__Bacteria; p__Cyanobacteria; c__Cyanobacteriia; o__Chloroplast; f__Chloroplast; g__Chloroplast	7,67 ± 11,89	18,67 ± 3,78	0,00 ± 0,00	24,83 ± 23,61
a84d5752fac3c4eef6bfc30ef6e60773	d__Bacteria; p__Proteobacteria; c__Alphaproteobacteria; o__Sphingomonadales; f__Sphingomonadaceae; g__Ellin6055	9,17 ± 15,18	10,00 ± 24,49	10,33 ± 25,31	19,66 ± 22,78
b54dd63129ca6440f27ad7ea72f153f3	d__Bacteria; p__Proteobacteria; c__Alphaproteobacteria; o__Rhizobiales; f__Rhizobiaceae	6,33 ± 6,95	15,67 ± 7,87	16,50 ± 11,22	17,50 ± 7,71
80ff9963443994c6a8c94556420ebc2b	d__Bacteria; p__Acidobacteriota; c__Blastocatellia; o__DS-100; f__DS-100; g__DS-100; s__uncultured_bacterium	6,83 ± 7,81	13,00 ± 9,27	17,33 ± 13,46	12,66 ± 16,57
cc0fd51e8d81aced42bba7f375591500	d__Bacteria; p__Desulfobacterota; c__uncultured; o__uncultured; f__uncultured; g__uncultured; s__uncultured_sludge	2,17 ± 5,31	14,33 ± 11,98	17,17 ± 8,73	15,66 ± 8,74
4fc75475c3d0d6f78fcbcd1c670d5a3a	d__Bacteria; p__Chloroflexi; c__OLB14; o__OLB14; f__OLB14; g__OLB14; s__uncultured_bacterium	10,33 ± 8,12	13,16 ± 17,94	15,17 ± 12,11	14,33 ± 8,78
f30b10957de3d6c3fb9f2e230c1991f9	d__Bacteria; p__Myxococcota; c__Myxococcia; o__Myxococcales; f__Anaeromyxobacteraceae; g__Anaeromyxobacter; s__uncultured_bacterium	0,00 ± 0,00	15,50 ± 8,46	20,33 ± 4,53	17,67 ± 3,72
e22d15588df436bac6f0ad75de87d769	d__Bacteria; p__Planctomycetota; c__Phycisphaerae; o__Tepidisphaerales; f__Tepidisphaerales; g__Tepidisphaerales; s__uncultured_Planctomycetales	30,17 ± 5,34	2,67 ± 6,53	6,00 ± 6,69	12,33 ± 7,26
373fb4bd03cb1309ec68d413a737607c	d__Bacteria; p__Acidobacteriota; c__Vicinamibacteria; o__Vicinamibacterales; f__Vicinamibacteraceae; g__Vicinamibacteraceae	15,67 ± 6,25	6,66 ± 16,57	11,67 ± 12,86	14,33 ± 9,56
a6d103bdad822570a8ecd481bc4870a1	d__Bacteria; p__Actinobacteriota; c__Acidimicrobiia; o__IMCC26256; f__IMCC26256; g__IMCC26256; s__uncultured_Ferrimicrobium	6,17 ± 9,56	4,33 ± 13,61	17,50 ± 13,75	27,83 ± 14,52
07068cba141422a213fb9fb508be8eb3	d__Bacteria; p__Bacteroidota; c__Bacteroidia; o__Flavobacteriales; f__Flavobacteriaceae; g__Flavobacterium	37,50 ± 16,26	7,50 ± 11,73	0,00 ± 0,00	6,83 ± 13,96
ea5e9fcd603d8a40c0f2dc3317b1574b	d__Bacteria; p__Actinobacteriota; c__Acidimicrobiia; o__Microtrichales; f__Iamiaceae; g__Iamia; s__uncultured_bacterium	4,83 ± 11,84	15,00 ± 36,74	11,00 ± 26,94	24,83 ± 33,44
24fe8d7ef1c065baa78cf68a99afa943	d__Bacteria; p__Acidobacteriota; c__Blastocatellia; o__Pyrinomonadales; f__Pyrinomonadaceae; g__RB41	47,00 ± 52,33	4,50 ± 11,02	0,00 ± 0,00	0,00 ± 0,00
5776c6e54e980a4e3ad25ac4b34752d8	d__Bacteria; p__Proteobacteria; c__Alphaproteobacteria; o__Rhodobacterales; f__Rhodobacteraceae; g__Amaricoccus; s__uncultured_bacterium	0,00 ± 0,00	16,67 ± 23,75	35,00 ± 10,94	3,83 ± 9,39
1d7f449680d23d4a3d143c062a1ef39d	d__Bacteria; p__Acidobacteriota; c__Vicinamibacteria; o__Vicinamibacterales; f__Vicinamibacteraceae; g__Vicinamibacteraceae	29,00 ± 15,65	10,66 ± 9,79	3,50 ± 5,50	9,33 ± 11,17
9f250d6a99c04c479ba300cbc3eeba67	d__Bacteria; p__Actinobacteriota; c__Actinobacteria; o__Propionibacteriales; f__Propionibacteriaceae	6,50 ± 7,15	9,00 ± 14,17	18,33 ± 9,52	14,83 ± 16,76
0b3b119c0f50ee9c01b40fd7b39aa8fd	d__Bacteria; p__Firmicutes; c__Bacilli; o__Bacillales; f__Bacillaceae; g__Bacillus	1,50 ± 3,67	11,33 ± 13,35	24,33 ± 6,12	15,17 ± 8,91
14d6427f0578168e7ce8a3295b7d9479	d__Bacteria; p__Acidobacteriota; c__Blastocatellia; o__Pyrinomonadales; f__Pyrinomonadaceae; g__RB41; s__uncultured_Acidobacteriaceae	30,83 ± 18,81	3,33 ± 8,16	0,00 ± 0,00	14,33 ± 12,14
bd6a73719ac838aed595ac256c0cbef5	d__Bacteria; p__Bdellovibrionota; c__Oligoflexia; o__0319-6G20; f__0319-6G20; g__0319-6G20; s__uncultured_Syntrophobacteraceae	23,83 ± 5,98	9,50 ± 10,46	5,83 ± 9,34	8,00 ± 8,97
91817edabd5d2aeddb1fa1507a0bcf3b	d__Bacteria; p__Proteobacteria; c__Alphaproteobacteria; o__Caulobacterales; f__Caulobacteraceae; g__Brevundimonas	16,50 ± 14,63	6,50 ± 10,11	6,33 ± 9,83	13,50 ± 7,04
31d741f6b49eaa70b29576c64724ffe4	d__Bacteria; p__Cyanobacteria; c__Cyanobacteriia; o__Oxyphotobacteria_Incertae_Sedis; f__Unknown_Family; g__Pseudanabaena_NgrPSln22; s__Pseudanabaenaceae_cyanobacterium	10,33 ± 2,66	10,67 ± 4,84	4,00 ± 3,41	25,66 ± 17,91
3fdc0344362530e0e2fe89d7cafc7aea	d__Bacteria; p__Firmicutes; c__Bacilli; o__Paenibacillales; f__Paenibacillaceae; g__Paenibacillus; s__Paenibacillus_cellulosilyticus	3,83 ± 6,31	19,67 ± 11,29	7,33 ± 11,38	24,17 ± 13,47
66741e462736afb2adbf10ab3482a449	d__Bacteria; p__Proteobacteria; c__Alphaproteobacteria; o__Rhizobiales; f__Devosiaceae; g__Devosia	14,33 ± 12,23	3,50 ± 8,57	11,17 ± 8,66	14,00 ± 8,12
6facb4a6d531f14c944336095e3add8a	d__Bacteria; p__Proteobacteria; c__Alphaproteobacteria; o__Rhizobiales; f__Rhizobiales_Incertae_Sedis; g__Nordella	2,83 ± 6,94	15,33 ± 13,62	14,33 ± 13,36	19,00 ± 3,69
fbfb80cf6954dd3fe16ce0ee44466feb	d__Bacteria; p__Acidobacteriota; c__Vicinamibacteria; o__Vicinamibacterales; f__uncultured; g__uncultured; s__uncultured_Acidobacteriaceae	11,83 ± 7,33	11,67 ± 7,58	10,00 ± 8,20	14,50 ± 8,12
fdac5306030171442506a2874a7ed4d2	d__Bacteria; p__Acidobacteriota; c__Vicinamibacteria; o__Vicinamibacterales; f__uncultured; g__uncultured; s__uncultured_bacterium	18,83 ± 14,19	6,83 ± 11,36	13,00 ± 14,53	16,00 ± 12,44
419363d6c01e0530014c2969b7098bbe	d__Bacteria; p__Proteobacteria; c__Alphaproteobacteria; o__Sphingomonadales; f__Sphingomonadaceae; g__Sphingopyxis	15,83 ± 9,39	10,00 ± 2,61	6,50 ± 5,17	15,67 ± 4,68
9c1777f678bb4bc83f946616ffa234fe	d__Bacteria; p__Bacteroidota; c__Bacteroidia; o__Cytophagales; f__Microscillaceae; g__uncultured	17,66 ± 14,71	4,83 ± 11,84	15,33 ± 12,19	11,67 ± 13,46
b18f542c3a3b946ae84981f9b5cab5f5	d__Bacteria; p__Acidobacteriota; c__Subgroup_25; o__Subgroup_25; f__Subgroup_25; g__Subgroup_25; s__uncultured_bacterium	22,83 ± 19,39	3,17 ± 5,15	10,83 ± 8,53	12,16 ± 9,77
f96da8bdec8ff6f21c319dc43ea8bd50	d__Bacteria; p__Chloroflexi; c__Chloroflexia; o__Thermomicrobiales; f__JG30-KF-CM45; g__JG30-KF-CM45; s__uncultured_Chloroflexi	7,33 ± 8,83	13,83 ± 16,67	4,83 ± 11,84	20,33 ± 17,63
33f29cd2cac6c5b1996fc9b50e44bde7	d__Bacteria; p__Bacteroidota; c__Bacteroidia; o__Sphingobacteriales; f__AKYH767; g__AKYH767; s__uncultured_bacterium	20,83 ± 6,11	8,33 ± 3,67	9,33 ± 2,34	8,33 ± 5,61
752ef402fd888b0511abcbe0a4951273	d__Bacteria; p__Patescibacteria; c__Saccharimonadia; o__Saccharimonadales; f__Saccharimonadales; g__Saccharimonadales	17,50 ± 9,71	7,50 ± 6,02	10,00 ± 5,83	12,17 ± 7,22
28c1fdaf77795a49184cdd86272bf67f	d__Bacteria; p__Methylomirabilota; c__Methylomirabilia; o__Rokubacteriales; f__Rokubacteriales; g__Rokubacteriales; s__uncultured_bacterium	13,33 ± 14,84	0,00 ± 0,00	5,50 ± 13,47	28,50 ± 34,09
722cc07f3072103c05514eaea52899d4	d__Bacteria; p__Proteobacteria; c__Alphaproteobacteria; o__Reyranellales; f__Reyranellaceae; g__uncultured; s__uncultured_bacterium	16,00 ± 8,46	7,17 ± 5,98	8,33 ± 4,83	13,50 ± 7,01
8381a5c7b78ef5900ddf7ad48b99717d	d__Bacteria; p__Planctomycetota; c__Phycisphaerae; o__Tepidisphaerales; f__WD2101_soil_group; g__WD2101_soil_group; s__uncultured_bacterium	25,33 ± 5,16	2,17 ± 5,31	7,17 ± 8,28	10,33 ± 6,39
f25457764af74f3e0ebc78456a94c3b5	d__Bacteria; p__Chloroflexi; c__Dehalococcoidia; o__S085; f__S085; g__S085; s__metagenome	5,50 ± 13,47	7,67 ± 18,78	18,67 ± 21,59	22,33 ± 18,73
eae5c787ab811d46f098a4f2cff382ed	d__Bacteria; p__Acidobacteriota; c__Vicinamibacteria; o__Vicinamibacterales; f__uncultured; g__uncultured	12,50 ± 6,35	13,67 ± 7,76	12,67 ± 6,98	13,00 ± 6,48
c077e79cbd855ad20c5cf82b3daf68de	d__Bacteria; p__Acidobacteriota; c__Acidobacteriae; o__Bryobacterales; f__Bryobacteraceae; g__Bryobacter; s__uncultured_Solibacteraceae	25,17 ± 6,62	0,00 ± 0,00	13,16 ± 17,91	12,50 ± 6,95
8d12caa75c12cedd14d30da58c96a543	d__Bacteria; p__Desulfobacterota; c__Desulfuromonadia; o__Desulfuromonadia; f__Desulfuromonadaceae; g__Desulfuromonadaceae	19,50 ± 10,80	6,83 ± 8,16	15,67 ± 1,63	9,66 ± 11,47
7cdae1c7b1f413342eb14e1439483192	d__Bacteria; p__Actinobacteriota; c__Thermoleophilia; o__Solirubrobacterales; f__67-14; g__67-14; s__uncultured_bacterium	1,83 ± 2,86	14,83 ± 5,19	16,33 ± 3,31	15,83 ± 9,33
0f158c3384b7c78868e54a526e9f41f4	d__Bacteria; p__NB1-j; c__NB1-j; o__NB1-j; f__NB1-j; g__NB1-j	9,83 ± 5,71	7,67 ± 7,31	15,66 ± 3,78	15,50 ± 9,87
59d3514f2ac9c3b9260e2c57062a6007	d__Bacteria; p__Acidobacteriota; c__Vicinamibacteria; o__Vicinamibacterales; f__Vicinamibacteraceae; g__Vicinamibacteraceae; s__uncultured_bacterium	35,83 ± 12,88	0,00 ± 0,00	0,00 ± 0,00	3,17 ± 7,76
9e35ceb9ed85a46079428e9b9b1c1e9d	d__Bacteria; p__Bacteroidota; c__Bacteroidia; o__Chitinophagales; f__Saprospiraceae; g__uncultured; s__uncultured_soil	21,00 ± 7,40	11,16 ± 8,77	6,67 ± 7,63	9,00 ± 10,81
33be70f0d962364cb48e8e0e3490b865	d__Bacteria; p__Planctomycetota; c__Planctomycetes; o__Pirellulales; f__Pirellulaceae; g__uncultured; s__uncultured_Planctomycetaceae	5,33 ± 8,48	15,50 ± 13,17	10,50 ± 11,62	10,17 ± 11,36
521de4bee3d572c6a0f34c23e7b9083e	d__Bacteria; p__Verrucomicrobiota; c__Verrucomicrobiae; o__Verrucomicrobiales; f__Rubritaleaceae; g__Luteolibacter	27,00 ± 22,16	10,00 ± 11,87	0,00 ± 0,00	16,33 ± 9,11
28315a10228c8a585572aaf3a4402218	d__Bacteria; p__Proteobacteria; c__Gammaproteobacteria; o__Cellvibrionales; f__Cellvibrionaceae; g__Cellvibrio; s__metagenome	0,00 ± 0,00	32,83 ± 39,87	13,17 ± 15,65	7,17 ± 8,11
8d2a29d23de2d1b6cada06bf85915274	d__Bacteria; p__Proteobacteria; c__Alphaproteobacteria; o__Sphingomonadales; f__Sphingomonadaceae; g__Sphingomonas	5,50 ± 8,80	12,67 ± 14,61	11,00 ± 8,85	20,50 ± 5,09
c8ec97ff8333849d8f0a00e81303852e	d__Bacteria; p__Proteobacteria; c__Gammaproteobacteria; o__Burkholderiales; f__Nitrosomonadaceae; g__MND1	19,83 ± 19,54	0,00 ± 0,00	0,00 ± 0,00	16,50 ± 13,23
02f200e9ce4becf728f39eac653b8cd9	d__Bacteria; p__Proteobacteria; c__Alphaproteobacteria; o__Rhizobiales; f__Hyphomicrobiaceae; g__Pedomicrobium	19,00 ± 2,76	10,50 ± 11,98	9,00 ± 7,43	13,00 ± 7,27
69ff47b08d6056f49a75a007c2719d3d	d__Bacteria; p__Proteobacteria; c__Gammaproteobacteria; o__Oceanospirillales; f__Halomonadaceae; g__HdN1; s__gamma_proteobacterium	14,17 ± 9,89	5,33 ± 5,57	3,33 ± 3,67	23,33 ± 26,13
ba02c014fbb4cfee0119a48c459137b8	d__Bacteria; p__Bacteroidota; c__Bacteroidia; o__Cytophagales; f__Microscillaceae; g__uncultured; s__uncultured_Ohtaekwangia	7,50 ± 10,19	8,00 ± 8,92	16,33 ± 4,68	15,50 ± 5,89
a9c68d0e44a039b7a0b3f0610b964ce3	d__Bacteria; p__Proteobacteria; c__Gammaproteobacteria; o__Xanthomonadales; f__Xanthomonadaceae; g__Lysobacter	7,67 ± 12,29	16,00 ± 8,69	9,17 ± 11,62	15,00 ± 8,07
a86aac042748222c6461f83d22ce9e47	d__Bacteria; p__Proteobacteria; c__Gammaproteobacteria; o__Burkholderiales; f__Sutterellaceae; g__uncultured	22,50 ± 14,38	0,00 ± 0,00	7,67 ± 12,29	8,67 ± 11,45
6f6773bfd05ed9334a435a4871889708	d__Bacteria; p__Acidobacteriota; c__Subgroup_5; o__Subgroup_5; f__Subgroup_5; g__Subgroup_5	26,33 ± 13,98	3,00 ± 7,35	11,17 ± 9,85	2,33 ± 5,72
541fea0c9ca54c1d730e2c26b2bfe405	d__Bacteria; p__Firmicutes; c__Bacilli; o__Bacillales; f__Bacillaceae; g__Terribacillus; s__Terribacillus_goriensis	6,00 ± 6,69	16,67 ± 5,99	14,33 ± 8,91	15,17 ± 5,67
dd815769038e173dfa8d7a073c6e9c35	d__Bacteria; p__Proteobacteria; c__Gammaproteobacteria; o__Burkholderiales; f__Nitrosomonadaceae; g__MND1	10,50 ± 16,94	5,33 ± 8,36	13,00 ± 10,73	20,00 ± 11,22
a0b9e8bb765cc0aced033ed4d1d37203	d__Bacteria; p__Proteobacteria; c__Gammaproteobacteria; o__Burkholderiales; f__Comamonadaceae; g__Ramlibacter	7,00 ± 10,86	3,00 ± 7,35	18,66 ± 27,12	20,00 ± 10,66
65183350ede417c8dc284b7141725646	d__Bacteria; p__Bacteroidota; c__Bacteroidia; o__Chitinophagales; f__Saprospiraceae; g__uncultured; s__uncultured_soil	21,33 ± 6,38	6,33 ± 5,85	3,50 ± 3,89	13,17 ± 2,48
2f826d4d295e5df2a9093bc696c05036	d__Bacteria; p__Actinobacteriota; c__Actinobacteria; o__Propionibacteriales; f__Nocardioidaceae; g__Nocardioides	0,00 ± 0,00	15,67 ± 17,51	13,50 ± 15,04	19,00 ± 15,18
d55d15d4bbf0aa007af896b02afd047c	d__Bacteria; p__Planctomycetota; c__Pla4_lineage; o__Pla4_lineage; f__Pla4_lineage; g__Pla4_lineage; s__metagenome	20,66 ± 17,69	5,67 ± 8,78	1,66 ± 4,78	13,67 ± 11,64
2a2300b5eb89681c4c5871d461e2f554	d__Bacteria; p__Gemmatimonadota; c__Gemmatimonadetes; o__Gemmatimonadales; f__Gemmatimonadaceae; g__uncultured; s__metagenome	22,00 ± 7,95	7,17 ± 8,91	0,00 ± 0,00	12,83 ± 13,36
370328967a13aa82cbd7845bbf607b03	d__Bacteria; p__SAR324_clade(Marine_group_B); c__SAR324_clade(Marine_group_B); o__SAR324_clade(Marine_group_B); f__SAR324_clade(Marine_group_B); g__SAR324_clade(Marine_group_B); s__uncultured_bacterium	16,67 ± 8,71	8,33 ± 4,41	6,83 ± 4,49	10,83 ± 6,21
c4922624145fdea83e4f2773427430ca	d__Bacteria; p__Acidobacteriota; c__Vicinamibacteria; o__Vicinamibacterales; f__Vicinamibacteraceae; g__uncultured; s__uncultured_bacterium	2,33 ± 5,72	20,33 ± 12,66	14,67 ± 13,41	14,50 ± 13,07
489c24d224daf7a420e9791f4ddbead3	d__Bacteria; p__Proteobacteria; c__Alphaproteobacteria; o__Caulobacterales; f__Caulobacteraceae; g__Brevundimonas	24,33 ± 18,93	10,33 ± 8,26	2,33 ± 5,72	10,50 ± 8,78
12327b9fb6c9627d8e0ded2cf8c7e845	d__Bacteria; p__Actinobacteriota; c__Acidimicrobiia; o__IMCC26256; f__IMCC26256; g__IMCC26256	14,33 ± 18,35	0,00 ± 0,00	12,17 ± 13,48	16,00 ± 13,04
bc33b466aa5105c71240586e1c60ac03	d__Bacteria; p__Actinobacteriota; c__Acidimicrobiia; o__Microtrichales; f__Iamiaceae; g__Iamia; s__uncultured_Acidimicrobiales	9,50 ± 10,65	6,50 ± 10,07	16,83 ± 13,78	13,50 ± 15,59
7f2b72f2604380d3a61a33500a10d6b2	d__Bacteria; p__Gemmatimonadota; c__Gemmatimonadetes; o__Gemmatimonadales; f__Gemmatimonadaceae; g__uncultured	41,83 ± 8,42	0,00 ± 0,00	4,16 ± 17,21	5,33 ± 8,48
414053dfb19eb4880453413e6148601f	d__Bacteria; p__Actinobacteriota; c__Thermoleophilia; o__Solirubrobacterales; f__67-14; g__67-14	2,17 ± 5,31	17,83 ± 19,79	8,83 ± 13,86	22,33 ± 17,87
e2455f7c4898be5be78409803a95bc3f	d__Bacteria; p__Proteobacteria; c__Gammaproteobacteria; o__Burkholderiales; f__SC-I-84; g__SC-I-84; s__uncultured_bacterium	15,83 ± 8,68	12,83 ± 14,23	10,50 ± 11,62	12,00 ± 10,20
11c30fedb74dc6e7d7afacf6eb0c17e1	d__Bacteria; p__Acidobacteriota; c__Vicinamibacteria; o__Vicinamibacterales; f__Vicinamibacteraceae; g__Vicinamibacteraceae; s__uncultured_bacterium	31,33 ± 13,85	0,00 ± 0,00	9,50 ± 15,28	5,17 ± 12,66
90f44f59b9bb237c2ac2c1c4ad957a29	d__Bacteria; p__Bacteroidota; c__Bacteroidia; o__Sphingobacteriales; f__env.OPS_17; g__env.OPS_17	26,00 ± 8,76	8,66 ± 4,87	1,33 ± 3,27	5,66 ± 4,57
a6585d510cb47aad18921eb47c82c9a4	d__Bacteria; p__Armatimonadota; c__Chthonomonadetes; o__Chthonomonadales; f__Chthonomonadales; g__Chthonomonadales; s__uncultured_bacterium	15,50 ± 8,94	14,50 ± 3,56	7,83 ± 6,31	10,67 ± 5,61
9469c6ef017e85b1f1e38bac12f518e5	d__Bacteria; p__Acidobacteriota; c__Vicinamibacteria; o__Vicinamibacterales; f__uncultured; g__uncultured	7,00 ± 7,69	13,33 ± 7,66	9,67 ± 8,41	14,00 ± 3,58
cd095d6fdf771b5189529466d0d59893	d__Bacteria; p__Acidobacteriota; c__Vicinamibacteria; o__Vicinamibacterales; f__Vicinamibacteraceae; g__Vicinamibacteraceae	3,00 ± 7,35	7,50 ± 11,83	15,33 ± 12,39	18,83 ± 13,36
d67ce2cfe33d57a4b188381dd3079380	d__Bacteria; p__Acidobacteriota; c__Vicinamibacteria; o__Vicinamibacterales; f__uncultured; g__uncultured; s__uncultured_bacterium	18,00 ± 6,32	4,50 ± 7,15	6,00 ± 7,04	16,33 ± 9,69
bbedbc7feaea8e8193758a038fc95c89	d__Bacteria; p__Chloroflexi; c__TK10; o__TK10; f__TK10; g__TK10; s__uncultured_bacterium	1,83 ± 4,49	14,66 ± 16,17	6,50 ± 15,92	22,50 ± 14,05
7c342699f32d8b0e086877ef2a652c80	d__Bacteria; p__Proteobacteria; c__Gammaproteobacteria; o__Steroidobacterales; f__Steroidobacteraceae; g__Steroidobacter	3,00 ± 4,82	19,00 ± 18,83	9,50 ± 10,60	11,33 ± 9,93
9c8fe4f590ed08b997a8ca49bb3bb647	d__Bacteria; p__Actinobacteriota; c__Actinobacteria; o__Corynebacteriales; f__Nocardiaceae; g__Rhodococcus	6,33 ± 3,72	12,17 ± 7,19	9,33 ± 5,28	15,83 ± 2,23
a2ee5c0918169469f3955828f76fd7fe	d__Bacteria; p__Proteobacteria; c__Gammaproteobacteria; o__Xanthomonadales; f__Xanthomonadaceae; g__Lysobacter	4,33 ± 6,83	10,00 ± 7,97	14,17 ± 7,68	14,83 ± 8,66
e09afb9e2d89eccf06a47e7ddcf30c5d	d__Bacteria; p__Actinobacteriota; c__Actinobacteria; o__Propionibacteriales; f__Nocardioidaceae; g__Nocardioides	6,66 ± 17,35	11,67 ± 12,88	3,83 ± 9,39	15,50 ± 17,54
3965fe4ccf04ecc5101e7f19bf3e52ba	d__Bacteria; p__Acidobacteriota; c__Subgroup_25; o__Subgroup_25; f__Subgroup_25; g__Subgroup_25; s__uncultured_bacterium	24,67 ± 12,55	11,00 ± 9,10	6,50 ± 10,07	7,67 ± 13,46
5254b2a9cdcf5eec47f1424c3a894bed	d__Bacteria; p__Firmicutes; c__Bacilli; o__Paenibacillales; f__Paenibacillaceae; g__Ammoniphilus; s__uncultured_bacterium	0,00 ± 0,00	17,17 ± 18,83	11,17 ± 17,94	21,16 ± 12,76
88fb80732e363c0026d679e1d9aea5c4	d__Bacteria; p__Desulfobacterota; c__Desulfobulbia; o__Desulfobulbales; f__Desulfocapsaceae; g__uncultured	10,00 ± 11,71	12,67 ± 11,71	8,67 ± 7,94	10,00 ± 11,17
4eba4738f085fb39988a7a8e9e8682ec	d__Bacteria; p__Bacteroidota; c__Bacteroidia; o__Cytophagales; f__Hymenobacteraceae; g__Adhaeribacter; s__uncultured_bacterium	25,00 ± 9,65	10,83 ± 7,11	1,33 ± 3,27	5,67 ± 6,35
915aafb87ae8159a13ea2bb90dffebe6	d__Bacteria; p__Planctomycetota; c__Planctomycetes; o__Planctomycetales; f__Rubinisphaeraceae; g__SH-PL14; s__uncultured_Planctomycetaceae	5,00 ± 12,25	9,50 ± 23,27	12,33 ± 19,11	22,50 ± 18,17
fd598ed6e1a391e7245cbab3b1f8aaf0	d__Bacteria; p__Proteobacteria; c__Alphaproteobacteria; o__Rhodobacterales; f__Rhodobacteraceae; g__Amaricoccus; s__uncultured_bacterium	0,00 ± 0,00	23,33 ± 19,27	0,00 ± 0,00	17,83 ± 19,64
3a06b811da8c4484b3068a81bae5313d	d__Bacteria; p__Proteobacteria; c__Gammaproteobacteria; o__Salinisphaerales; f__Solimonadaceae; g__Panacagrimonas; s__uncultured_bacterium	13,00 ± 10,51	2,50 ± 6,12	15,00 ± 13,43	8,17 ± 9,52
1230aadda09b5fbdeb9251a2b492ce93	d__Bacteria; p__Actinobacteriota; c__Acidimicrobiia; o__Actinomarinales; f__uncultured; g__uncultured	3,33 ± 8,16	10,67 ± 11,89	12,66 ± 11,27	17,00 ± 14,11
079f7a6b2a367373681c66ff25ae2f00	d__Bacteria; p__Acidobacteriota; c__Vicinamibacteria; o__Vicinamibacterales; f__Vicinamibacteraceae; g__Vicinamibacteraceae; s__uncultured_bacterium	17,17 ± 18,94	0,00 ± 0,00	0,00 ± 0,00	15,50 ± 17,03
5ce7ce35271fe40b07d6688815cb7ef1	d__Bacteria; p__Actinobacteriota; c__Actinobacteria; o__Pseudonocardiales; f__Pseudonocardiaceae; g__Saccharothrix	1,50 ± 3,67	9,50 ± 7,50	10,83 ± 13,33	11,00 ± 8,92
2241221c40ac3ada36f6e1a97a15e2f8	d__Bacteria; p__Gemmatimonadota; c__Gemmatimonadetes; o__Gemmatimonadales; f__Gemmatimonadaceae; g__uncultured	8,50 ± 13,79	15,83 ± 18,49	5,50 ± 13,47	14,17 ± 15,65
fc672ff88dc475b143532167712d4329	d__Bacteria; p__Proteobacteria; c__Alphaproteobacteria; o__Caulobacterales; f__Caulobacteraceae; g__Caulobacter	0,00 ± 0,00	2,00 ± 4,90	0,00 ± 0,00	0,00 ± 0,00
61213cd287e2a472cd4f0b9485446862	d__Bacteria; p__Planctomycetota; c__Planctomycetes; o__Gemmatales; f__Gemmataceae; g__Gemmata; s__uncultured_bacterium	12,33 ± 8,73	6,33 ± 13,13	12,83 ± 7,47	10,67 ± 9,18
219cbdfe6b89bfae64a97dc80b2eedc8	d__Bacteria; p__Actinobacteriota; c__Thermoleophilia; o__Solirubrobacterales; f__Solirubrobacteraceae; g__Solirubrobacter; s__uncultured_bacterium	7,33 ± 12,44	3,00 ± 7,35	9,17 ± 14,29	19,66 ± 17,78
43a607545d64a8689e6f3bb0a873b16c	d__Bacteria; p__Actinobacteriota; c__Thermoleophilia; o__Solirubrobacterales; f__67-14; g__67-14; s__uncultured_actinobacterium	6,83 ± 13,73	10,50 ± 16,34	18,16 ± 26,77	13,17 ± 23,21
9f364af714eb3243819866ee0a1fd199	d__Bacteria; p__Actinobacteriota; c__Thermoleophilia; o__Gaiellales	10,00 ± 6,32	14,50 ± 14,31	10,67 ± 8,71	13,33 ± 13,76
d8e861d696bf8d845fe1986761028206	d__Bacteria; p__Entotheonellaeota; c__Entotheonellia; o__Entotheonellales; f__Entotheonellaceae; g__Entotheonellaceae; s__uncultured_bacterium	0,83 ± 2,34	8,33 ± 9,18	17,50 ± 9,01	21,66 ± 4,78
6c68fc39b59cd8e1f634d97f1e8c0954	d__Bacteria; p__Cyanobacteria; c__Cyanobacteriia; o__Cyanobacteriales; f__Phormidiaceae; g__Tychonema_CCAP_1459-11B	1,66 ± 4,78	20,16 ± 16,87	0,00 ± 0,00	25,17 ± 16,98
68a85d70e8f2528b0b548cbc8e8135c0	d__Bacteria; p__Firmicutes; c__Bacilli; o__Alicyclobacillales; f__Alicyclobacillaceae; g__Tumebacillus	0,00 ± 0,00	10,00 ± 15,50	14,83 ± 23,24	20,67 ± 16,79
c64b552bee81919d0ddb16ec614349a4	d__Bacteria; p__Proteobacteria; c__Alphaproteobacteria; o__Azospirillales; f__Azospirillaceae; g__Skermanella	0,00 ± 0,00	14,67 ± 16,32	20,83 ± 11,72	12,67 ± 8,64
1a1838aa1500db813804d34076bfb07b	d__Bacteria; p__Proteobacteria; c__Gammaproteobacteria; o__Cellvibrionales; f__Cellvibrionaceae; g__Cellvibrio	6,50 ± 10,11	41,33 ± 38,48	0,00 ± 0,00	0,00 ± 0,00
cd91da02a28352c84e55c24a7be88bd4	d__Bacteria; p__Acidobacteriota; c__Vicinamibacteria; o__Vicinamibacterales; f__Vicinamibacteraceae; g__Vicinamibacteraceae	23,00 ± 15,79	0,00 ± 0,00	4,67 ± 7,47	9,83 ± 11,32
1e52e99ae0d0934761563cff80ab78db	d__Bacteria; p__Patescibacteria; c__Saccharimonadia; o__Saccharimonadales; f__LWQ8; g__LWQ8; s__uncultured_bacterium	20,33 ± 16,98	3,67 ± 8,98	2,50 ± 6,12	3,17 ± 7,76
837d1f2022eec05790fcc41e95e3534a	d__Bacteria; p__Nitrospirota; c__Nitrospiria; o__Nitrospirales; f__Nitrospiraceae; g__Nitrospira; s__uncultured_Nitrospiraceae	12,00 ± 3,52	8,83 ± 7,44	9,16 ± 17,44	12,67 ± 3,33
3da23f77a51053c3ce121734a7a3ec18	d__Bacteria; p__Proteobacteria; c__Gammaproteobacteria; o__EPR3968-O8a-Bc78; f__EPR3968-O8a-Bc78; g__EPR3968-O8a-Bc78	20,83 ± 11,75	5,17 ± 5,67	2,33 ± 5,72	12,83 ± 8,33
932e1accc279db03a15f95d00e79bd34	d__Bacteria; p__NB1-j; c__NB1-j; o__NB1-j; f__NB1-j; g__NB1-j	4,17 ± 4,75	12,17 ± 6,94	12,67 ± 7,23	16,17 ± 9,39
9ff7efaff98954cc084cb4da2aa6e7dc	d__Bacteria; p__Actinobacteriota; c__Thermoleophilia; o__Solirubrobacterales; f__Solirubrobacteraceae; g__Solirubrobacter; s__uncultured_bacterium	0,00 ± 0,00	15,50 ± 13,92	14,00 ± 13,01	12,66 ± 17,88
8efa3f65dee562c5d39097b13922e503	d__Bacteria; p__Proteobacteria; c__Gammaproteobacteria; o__Steroidobacterales; f__Steroidobacteraceae; g__Steroidobacter	8,83 ± 21,64	10,00 ± 15,70	8,67 ± 13,66	13,67 ± 15,19
3a9d6dd2870e5ddb24afd7224d9b60c5	d__Bacteria; p__Acidobacteriota; c__Blastocatellia; o__11-24; f__11-24; g__11-24	24,83 ± 6,68	8,00 ± 9,32	1,00 ± 2,45	5,67 ± 9,14
391feb5d84a7c22530c32753e5d69b7a	d__Bacteria; p__Actinobacteriota; c__Actinobacteria; o__Propionibacteriales; f__Nocardioidaceae; g__Nocardioides	6,17 ± 9,56	13,83 ± 11,32	13,67 ± 11,34	7,00 ± 10,39
ef05bd39dacc858acf31da4c12b4ad6f	d__Bacteria; p__Verrucomicrobiota; c__Verrucomicrobiae; o__Verrucomicrobiales; f__Rubritaleaceae; g__Luteolibacter; s__uncultured_bacterium	5,67 ± 7,94	8,67 ± 9,67	18,17 ± 5,78	4,83 ± 11,84
8c0df71ed05808cdd97988985efa2663	d__Bacteria; p__Myxococcota; c__Myxococcia; o__Myxococcales; f__Myxococcaceae	1,33 ± 3,27	5,67 ± 9,33	16,83 ± 9,39	19,00 ± 10,04
58aa9a64b0421ed224200949ba9b5c8b	d__Bacteria; p__Acidobacteriota; c__Subgroup_21; o__Subgroup_21; f__Subgroup_21; g__Subgroup_21; s__uncultured_bacterium	22,17 ± 11,46	6,83 ± 5,63	1,66 ± 4,78	5,67 ± 8,98
a6b3120cb9d28622802142264c33823f	d__Bacteria; p__Acidobacteriota; c__Vicinamibacteria; o__Vicinamibacterales; f__Vicinamibacteraceae; g__Vicinamibacteraceae; s__uncultured_bacterium	4,33 ± 3,93	4,33 ± 13,61	17,83 ± 15,33	11,00 ± 11,83
7f0e39a69acb7f0df0ed664f61559a62	d__Bacteria; p__Proteobacteria; c__Alphaproteobacteria; o__Sphingomonadales; f__Sphingomonadaceae; g__Sphingomonas	14,50 ± 17,01	6,67 ± 16,33	4,67 ± 11,43	20,67 ± 16,75
a039177b29278df212a5f458bd92e9d6	d__Bacteria; p__Latescibacterota; c__Latescibacterota; o__Latescibacterota; f__Latescibacterota; g__Latescibacterota; s__uncultured_bacterium	10,17 ± 6,85	6,50 ± 7,37	11,17 ± 6,18	11,16 ± 7,67
2b69189cb891a822d8b063ca46b48e34	d__Bacteria; p__Actinobacteriota; c__Thermoleophilia; o__Solirubrobacterales; f__67-14; g__67-14; s__uncultured_bacterium	6,50 ± 10,88	0,00 ± 0,00	10,50 ± 16,34	29,33 ± 15,12
719f531cb0056151a06aea63fd3c3600	d__Bacteria; p__Acidobacteriota; c__Thermoanaerobaculia; o__Thermoanaerobaculales; f__Thermoanaerobaculaceae; g__Subgroup_10; s__uncultured_bacterium	2,17 ± 3,49	15,50 ± 5,58	15,17 ± 4,22	11,33 ± 7,79
cdd71428d0fe17002e0832a012dbbc6d	d__Bacteria; p__Proteobacteria; c__Alphaproteobacteria; o__uncultured; f__uncultured; g__uncultured; s__uncultured_bacterium	19,83 ± 5,49	7,83 ± 4,79	3,00 ± 4,65	9,67 ± 5,72
72f20fdf0fd2eff82d786155d00bda73	d__Bacteria; p__Chloroflexi; c__Anaerolineae; o__Caldilineales; f__Caldilineaceae; g__uncultured; s__uncultured_bacterium	15,50 ± 7,79	6,00 ± 9,32	2,67 ± 6,53	13,83 ± 2,23
c27e5c978767dc6859e5851c9fe2f1d4	d__Bacteria; p__Planctomycetota; c__Phycisphaerae; o__Tepidisphaerales; f__WD2101_soil_group; g__WD2101_soil_group	14,83 ± 7,36	8,83 ± 9,68	8,67 ± 9,83	8,33 ± 13,31
ae9a4cfcb40d7a5b5d0647bcc0097795	d__Bacteria; p__Acidobacteriota; c__Vicinamibacteria; o__Vicinamibacterales; f__uncultured; g__uncultured; s__uncultured_Acidobacteriaceae	19,50 ± 11,22	6,00 ± 9,32	5,67 ± 6,65	11,50 ± 10,39
398538efd54164b01def0107b31f8057	d__Bacteria; p__Acidobacteriota; c__Vicinamibacteria; o__Vicinamibacterales; f__uncultured; g__uncultured; s__uncultured_Acidobacteriaceae	11,00 ± 9,80	10,33 ± 8,45	6,67 ± 7,63	10,50 ± 9,44
ff5f492f7d2808d72091a7181eccedb9	d__Bacteria; p__Actinobacteriota; c__Acidimicrobiia; o__Microtrichales; f__Ilumatobacteraceae; g__Ilumatobacter	1,83 ± 4,49	9,83 ± 13,83	13,00 ± 15,27	18,16 ± 22,76
f5d2ade95ab8b3cd2b94132ec6c2461d	d__Bacteria; p__Firmicutes; c__Bacilli; o__Paenibacillales; f__Paenibacillaceae; g__Paenibacillus	0,00 ± 0,00	18,67 ± 14,83	18,83 ± 17,14	5,33 ± 13,36
10937deb80b7cbe3b1a6cd943fb6fb32	d__Bacteria; p__Actinobacteriota; c__Actinobacteria; o__Micromonosporales; f__Micromonosporaceae; g__Allocatelliglobosispora; s__Allocatelliglobosispora_scoriae	1,33 ± 3,27	2,50 ± 6,12	11,50 ± 9,27	25,00 ± 20,61
337706fae6cdc4ea8eb04208b421bfa8	d__Bacteria; p__Chloroflexi; c__Dehalococcoidia; o__S085; f__S085; g__S085; s__metagenome	15,50 ± 17,55	11,17 ± 17,65	0,00 ± 0,00	6,33 ± 15,51
d674575313efea42b07342a1f7bd5cd6	d__Bacteria; p__Actinobacteriota; c__Thermoleophilia; o__Gaiellales; f__uncultured; g__uncultured	4,50 ± 7,04	9,00 ± 14,17	13,67 ± 11,22	14,83 ± 16,33
6492281a34f97299338222926655b0ca	d__Bacteria; p__Chloroflexi; c__Gitt-GS-136; o__Gitt-GS-136; f__Gitt-GS-136; g__Gitt-GS-136	5,17 ± 12,66	7,17 ± 11,21	17,83 ± 9,15	10,67 ± 11,84
958e2f0bea233bd6fe99c2db01835632	d__Bacteria; p__Acidobacteriota; c__Blastocatellia; o__Pyrinomonadales; f__Pyrinomonadaceae; g__RB41	33,67 ± 18,18	0,00 ± 0,00	0,00 ± 0,00	11,66 ± 12,87
18d5cbcf7309642f57ce875559146fbb	d__Bacteria; p__Bdellovibrionota; c__Bdellovibrionia; o__Bacteriovoracales; f__Bacteriovoracaceae; g__Peredibacter; s__uncultured_bacterium	30,00 ± 21,70	3,00 ± 4,82	2,83 ± 4,67	5,00 ± 5,62
a7044340ceda612575e6725ce4c7a57d	d__Bacteria; p__Proteobacteria; c__Alphaproteobacteria; o__Sphingomonadales; f__Sphingomonadaceae; g__Sphingomonas	7,83 ± 12,17	7,83 ± 12,34	9,50 ± 14,75	14,50 ± 16,37
4193d896202672ae24826e95e01928bb	d__Bacteria; p__Elusimicrobiota; c__Elusimicrobia; o__Lineage_IV; f__Lineage_IV; g__Lineage_IV; s__uncultured_bacterium	13,33 ± 9,87	5,00 ± 5,48	6,50 ± 5,65	14,67 ± 9,63
a8d2e6b39af16602c39ec640d8480473	d__Bacteria; p__Verrucomicrobiota; c__Verrucomicrobiae; o__Pedosphaerales; f__Pedosphaeraceae; g__Pedosphaeraceae; s__uncultured_bacterium	33,00 ± 6,69	1,17 ± 2,86	1,50 ± 3,67	5,33 ± 8,48
eff4075314d785322583a849959c20ee	d__Bacteria; p__Acidobacteriota; c__Blastocatellia; o__Pyrinomonadales; f__Pyrinomonadaceae; g__RB41; s__uncultivated_soil	10,16 ± 12,47	2,67 ± 6,53	10,00 ± 11,24	13,83 ± 11,86
beac744a7ec676e49e33998458d17469	d__Bacteria; p__Planctomycetota; c__Planctomycetes; o__Planctomycetales; f__Rubinisphaeraceae; g__SH-PL14; s__uncultured_bacterium	9,00 ± 10,24	6,00 ± 6,66	9,00 ± 10,00	14,50 ± 7,77
fbd10a04e6ecb8d57a6c65f8ca5f3ca0	d__Bacteria; p__Firmicutes; c__Bacilli; o__Bacillales; f__Planococcaceae; g__Jeotgalibacillus; s__Jeotgalibacillus_malaysiensis	5,17 ± 6,49	11,33 ± 5,82	11,50 ± 5,68	14,00 ± 1,26
d45e8c9c3e4149ab605d49633fd54d44	d__Bacteria; p__Proteobacteria; c__Gammaproteobacteria; o__Xanthomonadales; f__Xanthomonadaceae	18,83 ± 13,32	3,50 ± 6,80	8,17 ± 13,12	8,50 ± 9,69
d7aebc8360445d673258e139860a8fe0	d__Bacteria; p__Proteobacteria; c__Gammaproteobacteria; o__CCD24; f__CCD24; g__CCD24	2,67 ± 6,53	7,17 ± 11,11	16,33 ± 8,21	7,67 ± 11,89
154feb65f180352ea3448b63608b249c	d__Bacteria; p__Proteobacteria; c__Alphaproteobacteria; o__Rhizobiales; f__Xanthobacteraceae; g__uncultured	7,33 ± 8,14	7,00 ± 10,86	5,17 ± 8,73	13,33 ± 11,24
9b7c610df5c1a16870f20882f8e4bd66	d__Bacteria; p__Gemmatimonadota; c__BD2-11_terrestrial_group; o__BD2-11_terrestrial_group; f__BD2-11_terrestrial_group; g__BD2-11_terrestrial_group; s__metagenome	13,33 ± 16,52	3,17 ± 7,76	6,83 ± 13,63	21,00 ± 2,45
441724764fa78ad0690f876ea8c2a8f9	d__Bacteria; p__Firmicutes; c__Bacilli; o__Bacillales; f__Bacillaceae; g__Bacillus	0,00 ± 0,00	15,83 ± 13,34	10,33 ± 11,67	13,50 ± 11,57
64c72c51e8b2538a2d461a015143f087	d__Bacteria; p__Actinobacteriota; c__Thermoleophilia; o__Solirubrobacterales; f__Solirubrobacteraceae; g__Solirubrobacter; s__uncultured_bacterium	0,00 ± 0,00	19,83 ± 22,43	8,67 ± 13,43	15,50 ± 17,01
9108fccb34662371d8225fd9524ac5e6	d__Bacteria; p__Actinobacteriota; c__Acidimicrobiia; o__Microtrichales; f__uncultured; g__uncultured; s__uncultured_Acidimicrobiia	2,17 ± 5,31	8,67 ± 14,14	13,50 ± 15,59	19,66 ± 17,95
16fba3d0d3ea402d3aaf6265d050cfcb	d__Bacteria; p__Myxococcota; c__bacteriap25; o__bacteriap25; f__bacteriap25; g__bacteriap25; s__uncultured_Syntrophobacterales	9,33 ± 11,24	9,33 ± 7,71	6,00 ± 6,57	11,66 ± 6,72
53e83738c073b1451ceb46c4c3c8251b	d__Bacteria; p__Verrucomicrobiota; c__Verrucomicrobiae; o__Chthoniobacterales; f__Chthoniobacteraceae; g__Chthoniobacter; s__uncultured_bacterium	9,00 ± 10,12	8,17 ± 12,84	8,17 ± 12,69	11,33 ± 13,68
2d804b833f7e8a24b74798eff39d5542	d__Bacteria; p__Patescibacteria; c__Saccharimonadia; o__Saccharimonadales; f__Saccharimonadaceae; g__TM7a; s__uncultured_bacterium	9,83 ± 13,83	0,00 ± 0,00	0,00 ± 0,00	3,16 ± 6,71
73d32361fa1e00db840f4e6b3b1dd5c0	d__Bacteria; p__Proteobacteria; c__Gammaproteobacteria; o__Cellvibrionales; f__Cellvibrionaceae; g__Cellvibrio	43,83 ± 23,85	0,00 ± 0,00	0,00 ± 0,00	0,00 ± 0,00
17e77c2b79803ee25357d34a086eda3e	d__Bacteria; p__Proteobacteria; c__Gammaproteobacteria; o__Salinisphaerales; f__Solimonadaceae; g__Polycyclovorans; s__uncultured_bacterium	22,83 ± 6,91	4,83 ± 8,26	0,00 ± 0,00	9,83 ± 8,38
9c0a123a6a0d7248466668ff98f55473	d__Bacteria; p__Gemmatimonadota; c__S0134_terrestrial_group; o__S0134_terrestrial_group; f__S0134_terrestrial_group; g__S0134_terrestrial_group; s__uncultured_Gemmatimonadales	14,83 ± 13,75	5,83 ± 6,55	7,83 ± 6,49	13,00 ± 8,90
67c89799d2a2d29f6084472c5848944b	d__Bacteria; p__Actinobacteriota; c__Acidimicrobiia; o__Microtrichales; f__Ilumatobacteraceae; g__uncultured	8,83 ± 13,86	0,00 ± 0,00	9,67 ± 23,68	19,33 ± 21,82
62569ca8552f4760154cf295c4700bcd	d__Bacteria; p__Actinobacteriota; c__Thermoleophilia; o__Solirubrobacterales; f__Solirubrobacteraceae; g__Solirubrobacter; s__uncultured_bacterium	5,17 ± 6,65	9,50 ± 10,58	14,33 ± 11,81	11,83 ± 9,83
1820e79a78dfdff6f8e766ffe648df0f	d__Bacteria; p__Proteobacteria; c__Gammaproteobacteria; o__Burkholderiales; f__Comamonadaceae; g__Piscinibacter; s__uncultured_bacterium	24,66 ± 4,73	2,50 ± 6,12	2,83 ± 6,94	10,00 ± 11,51
afb56f3dff8fae27366542cf45e05700	d__Bacteria; p__Chloroflexi; c__Anaerolineae; o__Anaerolineales; f__Anaerolineaceae; g__UTCFX1; s__uncultured_bacterium	15,33 ± 8,55	6,33 ± 9,83	6,17 ± 11,63	12,83 ± 13,13
085a5edefbd65f5b493f54d67cbc5793	d__Bacteria; p__Cyanobacteria; c__Cyanobacteriia; o__Cyanobacteriales; f__Nostocaceae; g__Nostoc_PCC-7524; s__Nostoc_sp.	0,00 ± 0,00	12,17 ± 19,29	31,33 ± 34,97	0,00 ± 0,00
33adb159426b4816c7a9ce59fa2112c5	d__Bacteria; p__Acidobacteriota; c__Vicinamibacteria; o__Vicinamibacterales; f__uncultured; g__uncultured; s__uncultured_Acidobacteriaceae	17,67 ± 19,37	0,00 ± 0,00	9,00 ± 9,92	13,33 ± 14,83
2f93c96cc98d34c1e262ca9427e24198	d__Bacteria; p__Patescibacteria; c__Parcubacteria	23,83 ± 14,32	4,83 ± 3,13	4,33 ± 3,72	5,17 ± 4,49
b5740b69fce617d0897481f8264e6431	d__Bacteria; p__Acidobacteriota; c__Vicinamibacteria; o__Vicinamibacterales; f__Vicinamibacteraceae; g__Vicinamibacteraceae	3,67 ± 8,98	17,50 ± 27,42	12,50 ± 19,80	9,33 ± 14,95
b9ae089da759a45831f6252477a0c553	d__Bacteria; p__Actinobacteriota; c__Thermoleophilia; o__Gaiellales; f__uncultured; g__uncultured	0,00 ± 0,00	8,83 ± 11,84	15,83 ± 13,67	18,33 ± 9,61
7982bc792e652119873ef7b392c7d95e	d__Bacteria; p__Acidobacteriota; c__Acidobacteriae; o__Bryobacterales; f__Bryobacteraceae; g__Bryobacter	3,17 ± 4,92	6,33 ± 9,83	15,67 ± 13,65	17,83 ± 13,89
6bfa668189b9022dc9976223f15d5123	d__Bacteria; p__Proteobacteria; c__Gammaproteobacteria; o__Burkholderiales; f__Comamonadaceae; g__Hydrogenophaga	13,33 ± 14,73	0,00 ± 0,00	8,50 ± 9,50	16,00 ± 17,74
7d60d96529ec94c95d8238ae6ca45ca3	d__Bacteria; p__Actinobacteriota; c__Actinobacteria; o__0319-7L14; f__0319-7L14; g__0319-7L14; s__uncultured_Actinomycetales	5,66 ± 8,87	16,83 ± 19,44	3,33 ± 8,16	9,33 ± 15,32
84649579682ca52dcbc6172f6b3d10e6	d__Bacteria; p__Patescibacteria; c__Saccharimonadia; o__Saccharimonadales; f__Saccharimonadaceae; g__TM7a; s__uncultured_bacterium	19,33 ± 4,37	5,00 ± 5,73	1,83 ± 2,86	9,67 ± 7,81
223f4adf3cd846ecb799c695063dfb3c	d__Bacteria; p__Bacteroidota; c__Bacteroidia; o__Cytophagales; f__Microscillaceae; g__uncultured; s__metagenome	10,67 ± 11,69	12,50 ± 9,95	8,33 ± 12,97	7,33 ± 11,79
94dfaf598c50b5958d9aab189a48f794	d__Bacteria; p__Acidobacteriota; c__Vicinamibacteria; o__Vicinamibacterales; f__Vicinamibacteraceae; g__Vicinamibacteraceae	17,17 ± 9,52	5,33 ± 8,29	6,50 ± 7,64	9,17 ± 4,71
d14e5543021fb4669ad486e9c33f5bc6	d__Bacteria; p__Proteobacteria; c__Alphaproteobacteria; o__Rhizobiales; f__Rhizobiaceae; g__Mesorhizobium	4,00 ± 6,48	14,50 ± 11,83	5,00 ± 7,77	14,17 ± 11,96
c5ea01631758577549bee309e4a88f39	d__Bacteria; p__Proteobacteria; c__Gammaproteobacteria; o__PLTA13; f__PLTA13; g__PLTA13	13,17 ± 14,57	2,50 ± 6,12	6,17 ± 9,68	13,50 ± 10,77
59a143bfb2fc93e35b7e7f65f044843f	d__Bacteria; p__Chloroflexi; c__TK10; o__TK10; f__TK10; g__TK10	6,50 ± 8,24	11,00 ± 17,97	4,33 ± 13,61	11,00 ± 10,08
5b944ba41f3daf5c3230613337157ea5	d__Bacteria; p__Chloroflexi; c__TK10; o__TK10; f__TK10; g__TK10; s__uncultured_Chloroflexus	12,50 ± 13,71	4,16 ± 17,21	4,00 ± 9,80	16,83 ± 23,38
de0a58023bce694c517f500cba4d917e	d__Bacteria; p__Actinobacteriota; c__Actinobacteria; o__Micrococcales; f__Micrococcaceae	5,67 ± 13,88	0,00 ± 0,00	0,00 ± 0,00	25,17 ± 27,79
c5330d02acc099677bb1358c9490178c	d__Bacteria; p__Proteobacteria; c__Gammaproteobacteria; o__Pseudomonadales; f__Pseudomonadaceae; g__Pseudomonas; s__Pseudomonas_borbori	12,33 ± 13,72	27,66 ± 37,66	0,00 ± 0,00	2,50 ± 6,12
221010f863d19cdcf450abbd0bd4e165	d__Bacteria; p__Chloroflexi; c__Chloroflexia; o__Thermomicrobiales; f__JG30-KF-CM45; g__JG30-KF-CM45	20,33 ± 17,92	6,50 ± 15,92	0,00 ± 0,00	15,66 ± 27,41
a64e39b78086747c85008146bd6f8860	d__Bacteria; p__Actinobacteriota; c__Actinobacteria; o__Corynebacteriales; f__Mycobacteriaceae; g__Mycobacterium	4,16 ± 5,67	15,33 ± 4,89	7,33 ± 8,57	13,83 ± 8,86
7f5a5b7a172fc4b8d5ee46a4d72a3c08	d__Bacteria; p__Bdellovibrionota; c__Oligoflexia; o__0319-6G20; f__0319-6G20; g__0319-6G20	25,17 ± 9,85	4,16 ± 5,67	2,00 ± 4,90	7,17 ± 6,94
ab86bace26645fa242131c7a6f4eb3ea	d__Bacteria; p__Planctomycetota; c__Planctomycetes; o__Gemmatales; f__Gemmataceae; g__Fimbriiglobus; s__uncultured_bacterium	5,66 ± 4,57	6,83 ± 7,55	14,00 ± 9,06	9,83 ± 9,28
b1bb9a783abcb380e37c0f4b263feadd	d__Bacteria; p__Actinobacteriota; c__Actinobacteria; o__Propionibacteriales; f__Propionibacteriaceae	1,33 ± 3,27	16,67 ± 13,23	4,33 ± 13,61	18,17 ± 9,68
c35d403086a0cc752b813c545db239fa	d__Bacteria; p__Verrucomicrobiota; c__Chlamydiae; o__Chlamydiales; f__cvE6; g__cvE6	20,50 ± 5,86	5,50 ± 6,89	2,33 ± 5,72	12,33 ± 13,69
419e5de16b3527251820b63612419f48	d__Bacteria; p__Acidobacteriota; c__Acidobacteriae; o__Bryobacterales; f__Bryobacteraceae; g__Bryobacter; s__uncultured_bacterium	0,00 ± 0,00	12,33 ± 19,27	11,50 ± 18,04	18,33 ± 17,17
df9277873d7f3d886e87db9e5c8d176c	d__Bacteria; p__Acidobacteriota; c__Vicinamibacteria; o__Vicinamibacterales; f__Vicinamibacteraceae; g__Vicinamibacteraceae	26,66 ± 23,71	2,67 ± 6,53	2,00 ± 4,90	10,83 ± 11,94
6a42d52c065f0bd93a9cb5198472c5f2	d__Bacteria; p__Acidobacteriota; c__Vicinamibacteria; o__Vicinamibacterales; f__uncultured; g__uncultured	23,66 ± 19,72	5,50 ± 13,47	0,00 ± 0,00	12,83 ± 14,43
98a1ec05fa35479651393806cce7fb10	d__Bacteria; p__Actinobacteriota; c__Acidimicrobiia; o__Microtrichales; f__uncultured; g__uncultured; s__uncultured_bacterium	2,00 ± 4,90	7,50 ± 12,13	12,50 ± 14,00	20,00 ± 5,62
2271bf9af0e963cdc12077545d2c5afa	d__Bacteria; p__Acidobacteriota; c__Vicinamibacteria; o__Vicinamibacterales; f__uncultured; g__uncultured; s__metagenome	10,50 ± 11,86	8,00 ± 12,54	9,67 ± 7,97	7,83 ± 8,73
9241fd27929ad2f526b15c62be7df35e	d__Bacteria; p__Acidobacteriota; c__Thermoanaerobaculia; o__Thermoanaerobaculales; f__Thermoanaerobaculaceae; g__Subgroup_10; s__uncultured_bacterium	9,00 ± 7,75	14,33 ± 8,37	7,00 ± 11,71	11,50 ± 9,38
d5085ecf6d3f9b33330e601067aea4e8	d__Bacteria; p__Fibrobacterota; c__Fibrobacteria; o__Fibrobacterales; f__Fibrobacteraceae; g__possible_genus_04; s__uncultured_bacterium	15,83 ± 12,73	6,33 ± 15,51	4,16 ± 17,21	9,33 ± 14,51
b0de489fb87b0fe867c3c762944c4cb1	d__Bacteria; p__Bacteroidota; c__Bacteroidia; o__Chitinophagales; f__Saprospiraceae; g__uncultured; s__uncultured_Haliscomenobacter	21,67 ± 17,78	5,16 ± 8,76	2,33 ± 5,72	10,16 ± 8,37
a16464813677bdf24a8610a64e61899a	d__Bacteria; p__Chloroflexi; c__Chloroflexia; o__Thermomicrobiales; f__JG30-KF-CM45; g__JG30-KF-CM45; s__uncultured_Chloroflexi	8,83 ± 13,19	5,83 ± 9,17	6,83 ± 7,52	15,50 ± 9,01
e02c36e22f9a00012c8f49d050e0c192	d__Bacteria; p__Methylomirabilota; c__Methylomirabilia; o__Rokubacteriales; f__Rokubacteriales; g__Rokubacteriales; s__uncultured_bacterium	9,17 ± 14,37	7,00 ± 11,30	7,33 ± 12,44	18,16 ± 11,75
93d6de0012bb625acdd7ff6c3bdf874a	d__Bacteria; p__Actinobacteriota; c__Thermoleophilia; o__Solirubrobacterales; f__67-14; g__67-14; s__uncultured_bacterium	0,00 ± 0,00	19,66 ± 17,56	8,50 ± 9,59	11,67 ± 9,16
54302f069c300c42880ad35c70ced4dc	d__Bacteria; p__Bdellovibrionota; c__Bdellovibrionia; o__Bdellovibrionales; f__Bdellovibrionaceae; g__OM27_clade; s__uncultured_bacterium	12,16 ± 17,57	5,00 ± 12,25	3,67 ± 8,98	15,50 ± 18,02
7f867e0084dd97a9416bd66e148bc3b5	d__Bacteria; p__Actinobacteriota; c__Thermoleophilia; o__Gaiellales; f__uncultured; g__uncultured; s__metagenome	3,17 ± 7,76	12,17 ± 14,62	13,33 ± 14,67	12,83 ± 13,17
4b823f2d306b5eb34fe25344f721a821	d__Bacteria; p__Verrucomicrobiota; c__Verrucomicrobiae; o__Chthoniobacterales; f__Chthoniobacteraceae; g__Chthoniobacter; s__uncultured_bacterium	0,00 ± 0,00	16,83 ± 5,15	7,16 ± 12,77	12,83 ± 11,57
66fe8941a14c55506406b7beb3bdec63	d__Bacteria; p__Acidobacteriota; c__Blastocatellia; o__Blastocatellales; f__Blastocatellaceae; g__Stenotrophobacter; s__Stenotrophobacter_namibiensis	11,16 ± 6,47	16,17 ± 9,54	3,67 ± 5,99	8,83 ± 5,12
df51c27e0b3954d5a4eb00f4e38c6b7b	d__Bacteria; p__Planctomycetota; c__Planctomycetes; o__Planctomycetales; f__Rubinisphaeraceae; g__SH-PL14; s__uncultured_bacterium	8,83 ± 14,73	4,83 ± 11,84	5,00 ± 12,25	5,83 ± 14,29
4971cc783420c91c6ade15d34f2d0556	d__Bacteria; p__Patescibacteria; c__Saccharimonadia; o__Saccharimonadales; f__LWQ8; g__LWQ8; s__uncultured_bacterium	8,50 ± 7,50	0,00 ± 0,00	9,50 ± 7,53	10,83 ± 8,43
d1e4600f22e32c28e9fef967ca91c8ae	d__Bacteria; p__Bacteroidota; c__Bacteroidia; o__Chitinophagales; f__Chitinophagaceae; g__UTBCD1; s__uncultured_bacterium	0,83 ± 2,34	9,33 ± 6,12	10,83 ± 2,32	14,67 ± 2,58
d45404b0162179436b4059278d0f965b	d__Bacteria; p__Verrucomicrobiota; c__Verrucomicrobiae; o__Opitutales; f__Opitutaceae	18,66 ± 17,75	5,00 ± 5,90	10,50 ± 10,91	3,33 ± 5,23
ff7f370088e298ecd66ff61aaea06881	d__Bacteria; p__Firmicutes; c__Bacilli; o__Paenibacillales; f__Paenibacillaceae; g__Paenibacillus; s__Paenibacillus_alginolyticus	0,00 ± 0,00	10,83 ± 17,28	12,17 ± 18,85	18,17 ± 22,47
ca1b66337d891d7eb3a2907f0deafd1b	d__Bacteria; p__Chloroflexi; c__Anaerolineae; o__Caldilineales; f__Caldilineaceae; g__uncultured; s__uncultured_bacterium	8,16 ± 9,57	11,17 ± 12,46	15,33 ± 8,31	6,50 ± 11,13
2cfc53c616435848a8cb876920cb0b62	d__Bacteria; p__Verrucomicrobiota; c__Verrucomicrobiae; o__Pedosphaerales; f__Pedosphaeraceae; g__ADurb.Bin063-1; s__uncultured_Verrucomicrobia	16,50 ± 15,59	5,16 ± 8,57	7,33 ± 11,98	3,83 ± 5,95
1398826403980968a96a72ad24c98616	d__Bacteria; p__Chloroflexi; c__Dehalococcoidia; o__SAR202_clade; f__SAR202_clade; g__SAR202_clade; s__uncultured_bacterium	12,33 ± 11,55	5,17 ± 6,24	8,33 ± 1,75	10,33 ± 4,63
040aa9443bc28bb44369c4ce3aee8d86	d__Bacteria; p__Bacteroidota; c__Bacteroidia; o__Chitinophagales; f__Chitinophagaceae; g__Lacibacter; s__uncultured_bacterium	18,00 ± 6,36	1,00 ± 2,45	4,66 ± 5,27	16,00 ± 11,95
b7bc81686e7519cd149e6a8251baa31a	d__Bacteria; p__Proteobacteria; c__Gammaproteobacteria; o__Burkholderiales; f__Oxalobacteraceae; g__Massilia	18,50 ± 13,31	10,83 ± 17,14	0,00 ± 0,00	10,33 ± 11,48
219147747941e8242f33517d888ad444	d__Bacteria; p__Cyanobacteria; c__Cyanobacteriia; o__Chloroplast; f__Chloroplast; g__Chloroplast	2,00 ± 4,90	14,50 ± 16,00	5,33 ± 8,29	17,50 ± 19,76
43157aaea9f3b8ae6269082da0605cda	d__Bacteria; p__Acidobacteriota; c__Subgroup_22; o__Subgroup_22; f__Subgroup_22; g__Subgroup_22; s__uncultured_Acidobacteria	7,33 ± 11,79	15,33 ± 9,93	5,00 ± 7,77	10,17 ± 11,23
4435fa0ee1a43a576991cba66dddf19f	d__Bacteria; p__Bacteroidota; c__Bacteroidia; o__Cytophagales; f__Hymenobacteraceae; g__Pontibacter	16,17 ± 4,22	7,66 ± 9,79	4,83 ± 5,38	9,83 ± 5,88
8938360c5c985430cad19bf24bb07d7d	d__Bacteria; p__Acidobacteriota; c__Acidobacteriae; o__Bryobacterales; f__Bryobacteraceae; g__Bryobacter	2,00 ± 4,90	7,00 ± 11,30	16,50 ± 10,77	6,50 ± 10,46
08278846213d3b0d2b1d287ac23516b0	d__Bacteria; p__Acidobacteriota; c__Vicinamibacteria; o__Vicinamibacterales; f__Vicinamibacteraceae; g__Vicinamibacteraceae	14,33 ± 11,47	10,50 ± 12,45	7,50 ± 12,13	8,50 ± 9,38
4d0d4a5823e4e6bfb02374d79e17102e	d__Bacteria; p__Bacteroidota; c__Bacteroidia; o__Flavobacteriales; f__Crocinitomicaceae; g__Fluviicola	12,17 ± 14,16	6,33 ± 6,98	7,00 ± 7,85	3,50 ± 5,43
b7e6b8c062cebfcd5fd7afcaf8dbabab	d__Bacteria; p__Acidobacteriota; c__Vicinamibacteria; o__Vicinamibacterales; f__uncultured; g__uncultured	20,83 ± 7,83	0,00 ± 0,00	3,50 ± 5,86	10,50 ± 9,07
2def120ce59ae641abfbfd919449f238	d__Bacteria; p__Acidobacteriota; c__Vicinamibacteria; o__Vicinamibacterales; f__uncultured; g__uncultured	23,33 ± 23,33	0,00 ± 0,00	4,83 ± 11,84	12,67 ± 19,79
0e062cf152608a6d71c81be30fb568be	d__Bacteria; p__Actinobacteriota; c__Thermoleophilia; o__Gaiellales; f__uncultured; g__uncultured; s__uncultured_bacterium	0,00 ± 0,00	13,67 ± 7,79	7,83 ± 9,33	13,66 ± 17,98
ec11b454d22a2d7e2b924d2fb8977326	d__Bacteria; p__Actinobacteriota; c__Actinobacteria; o__Glycomycetales; f__Glycomycetaceae; g__Glycomyces; s__Glycomyces_algeriensis	6,83 ± 3,71	9,83 ± 8,38	7,50 ± 5,92	12,33 ± 6,59
203094316a773d3f308632b112d7632e	d__Bacteria; p__Acidobacteriota; c__Vicinamibacteria; o__Vicinamibacterales; f__Vicinamibacteraceae; g__Vicinamibacteraceae	9,83 ± 7,22	2,83 ± 4,43	6,00 ± 9,82	9,33 ± 8,34
ea6971064e28b5b7e0e082fd1d0646b9	d__Bacteria; p__Proteobacteria; c__Gammaproteobacteria; o__Burkholderiales; f__Sutterellaceae; g__uncultured	4,33 ± 6,12	14,50 ± 12,69	9,50 ± 10,60	12,00 ± 13,49
fc48acb400c055fe2fc91ffdc263bc76	d__Bacteria; p__Bacteroidota; c__Bacteroidia; o__Chitinophagales; f__Chitinophagaceae; g__uncultured	23,83 ± 12,83	5,17 ± 5,88	2,33 ± 5,72	3,17 ± 7,76
abd617dcd6cabbe3c2ff8ba0f9c49272	d__Bacteria; p__Proteobacteria; c__Alphaproteobacteria; o__Rhodospirillales; f__Magnetospirillaceae; g__Magnetospirillum; s__uncultured_bacterium	40,33 ± 44,44	0,00 ± 0,00	0,00 ± 0,00	0,00 ± 0,00
1fc35746c7bf09f82186724941aabed7	d__Bacteria; p__Proteobacteria; c__Alphaproteobacteria; o__Elsterales; f__uncultured; g__uncultured; s__uncultured_Alphaproteobacteria	20,17 ± 13,56	4,67 ± 11,43	0,00 ± 0,00	5,50 ± 8,53
3253ec40cd0f492a90aa5bb9de15fbcd	d__Bacteria; p__Proteobacteria; c__Alphaproteobacteria; o__Caulobacterales; f__Hyphomonadaceae; g__Hirschia; s__uncultured_bacterium	3,33 ± 5,32	12,00 ± 9,40	10,00 ± 5,22	10,67 ± 6,31
ebf6fbd01a037556b4085dfe44da3cf5	d__Bacteria; p__Acidobacteriota; c__Vicinamibacteria; o__Vicinamibacterales; f__uncultured; g__uncultured; s__uncultured_Acidobacteriaceae	20,00 ± 13,70	2,67 ± 4,18	0,00 ± 0,00	7,33 ± 8,24
ee94e6abb27c5c1fb5acfc5df5ba36de	d__Bacteria; p__Actinobacteriota; c__Thermoleophilia; o__Solirubrobacterales; f__67-14; g__67-14; s__uncultured_bacterium	7,50 ± 11,62	3,50 ± 8,57	6,83 ± 13,73	17,33 ± 11,64
b07f0f3bbdaa20f67f60e4869ee46b7b	d__Bacteria; p__Planctomycetota; c__Planctomycetes; o__Planctomycetales; f__Rubinisphaeraceae; g__SH-PL14; s__uncultured_Planctomycetaceae	12,67 ± 19,71	14,67 ± 23,15	4,83 ± 11,84	7,83 ± 19,19
7f8670196c9f53dfbaf7eb66e332db7c	d__Bacteria; p__Desulfobacterota; c__uncultured; o__uncultured; f__uncultured; g__uncultured	3,67 ± 4,13	8,83 ± 7,33	17,17 ± 4,36	8,33 ± 6,62
47474248cd68809c9ccacb5900d724a8	d__Bacteria; p__Methylomirabilota; c__Methylomirabilia; o__Rokubacteriales; f__Rokubacteriales; g__Rokubacteriales; s__uncultured_bacterium	15,67 ± 18,14	0,00 ± 0,00	3,67 ± 8,98	17,50 ± 19,31
ed179cf4ae440cafa7dd6b5196667883	d__Bacteria; p__Actinobacteriota; c__Thermoleophilia; o__Gaiellales; f__Gaiellaceae; g__Gaiella	0,00 ± 0,00	11,50 ± 13,08	7,83 ± 9,72	17,83 ± 13,82
ca2c8a00e6568ac9c76fe86171921e50	d__Bacteria; p__Acidobacteriota; c__Vicinamibacteria; o__Vicinamibacterales; f__uncultured; g__uncultured	19,50 ± 15,69	9,50 ± 15,28	4,33 ± 13,61	6,17 ± 15,11
6523c9eb0589f46105c0f16a4ee1514f	d__Bacteria; p__Bacteroidota; c__Bacteroidia; o__Flavobacteriales; f__Flavobacteriaceae; g__Flavobacterium	20,00 ± 6,54	2,33 ± 4,41	7,00 ± 8,20	6,00 ± 9,32
70e17e0e6eceda5c622e92fc1bbcd8e9	d__Bacteria; p__Myxococcota; c__Polyangia; o__Polyangiales; f__Sandaracinaceae; g__uncultured	0,00 ± 0,00	13,83 ± 11,55	12,00 ± 9,82	9,00 ± 7,59
4e9a6612d13db7d385bdd8bed46b190d	d__Bacteria; p__Bacteroidota; c__Bacteroidia; o__Flavobacteriales; f__Flavobacteriaceae; g__Flavobacterium	33,50 ± 14,36	2,50 ± 6,12	0,00 ± 0,00	0,00 ± 0,00
f6fdf529d57a18eff1bdd852ea30aca8	d__Bacteria; p__Acidobacteriota; c__Vicinamibacteria; o__Subgroup_9; f__Subgroup_9; g__Subgroup_9; s__uncultured_bacterium	6,17 ± 9,68	9,50 ± 15,28	0,00 ± 0,00	14,16 ± 15,97
f0dd898d076915b8beb00d9aa83c6539	d__Bacteria; p__Proteobacteria; c__Alphaproteobacteria; o__Rhizobiales; f__Rhizobiaceae; g__Mesorhizobium	10,83 ± 12,43	0,00 ± 0,00	13,00 ± 15,38	6,17 ± 9,81
7286c8e8425d8b07deda5f2a70db3f5a	d__Bacteria; p__Chloroflexi; c__Anaerolineae; o__Ardenticatenales; f__uncultured; g__uncultured; s__uncultured_Litorilinea	15,00 ± 8,29	0,00 ± 0,00	4,00 ± 9,80	13,83 ± 11,37
774e4e828666c0a6b086bce56f60c225	d__Bacteria; p__Firmicutes; c__Bacilli; o__Bacillales; f__Bacillaceae; g__Bacillus	0,00 ± 0,00	11,17 ± 12,62	17,83 ± 9,37	7,50 ± 8,29
62360453f7464aca58674bbad3972d77	d__Bacteria; p__Chloroflexi; c__Dehalococcoidia; o__S085; f__S085; g__S085	9,50 ± 7,89	7,83 ± 8,95	4,50 ± 6,98	14,67 ± 11,89
b0c7ed99d8277746f9279ae03b245b54	d__Bacteria; p__Acidobacteriota; c__Acidobacteriae; o__Bryobacterales; f__Bryobacteraceae; g__Bryobacter	0,00 ± 0,00	5,67 ± 9,14	13,33 ± 11,13	13,50 ± 7,53
244f93af89a548b8b39c761c547ee18f	d__Bacteria; p__Proteobacteria; c__Gammaproteobacteria; o__Steroidobacterales; f__Steroidobacteraceae; g__uncultured	3,67 ± 8,98	13,67 ± 3,14	5,50 ± 8,53	12,33 ± 3,98
34928a9ccd17e80eff57df2517e97077	d__Bacteria; p__Proteobacteria; c__Alphaproteobacteria; o__Rhizobiales; f__uncultured; g__uncultured	4,50 ± 5,05	6,00 ± 7,46	10,33 ± 6,35	13,00 ± 7,40
dc8d6df0fa184627f76381f53ea10207	d__Bacteria; p__Chloroflexi; c__JG30-KF-CM66; o__JG30-KF-CM66; f__JG30-KF-CM66; g__JG30-KF-CM66; s__uncultured_bacterium	9,00 ± 7,54	9,00 ± 7,46	13,33 ± 13,58	7,67 ± 9,22
0bc3c23e57b20daded3844e0bb714326	d__Bacteria; p__Actinobacteriota; c__Thermoleophilia; o__Solirubrobacterales; f__67-14; g__67-14	0,00 ± 0,00	9,16 ± 17,25	8,17 ± 12,75	18,33 ± 4,53
153cf05423569d00759025899308ee04	d__Bacteria; p__Acidobacteriota; c__Holophagae; o__Subgroup_7; f__Subgroup_7; g__Subgroup_7; s__metagenome	23,83 ± 6,55	2,67 ± 6,53	3,17 ± 7,76	0,00 ± 0,00
9629a9923cc9f528857083bff23348f9	d__Bacteria; p__Actinobacteriota; c__Acidimicrobiia; o__Microtrichales; f__Ilumatobacteraceae; g__Ilumatobacter; s__uncultured_actinobacterium	0,00 ± 0,00	6,00 ± 14,70	12,50 ± 13,69	17,33 ± 14,94
4cceda6712e68ae6b84b426b14336845	d__Bacteria; p__Acidobacteriota; c__Vicinamibacteria; o__Vicinamibacterales; f__Vicinamibacteraceae; g__Vicinamibacteraceae; s__uncultured_bacterium	5,00 ± 7,77	9,66 ± 17,91	6,00 ± 9,63	18,00 ± 14,23
6a48244d39432553fe1338c32d3cfa73	d__Bacteria; p__Patescibacteria; c__ABY1; o__Candidatus_Uhrbacteria; f__Candidatus_Uhrbacteria; g__Candidatus_Uhrbacteria; s__Candidatus_Uhrbacteria	20,00 ± 6,51	2,17 ± 5,31	1,17 ± 2,86	9,17 ± 7,73
b998cfef28916546574d570a5a12e99a	d__Bacteria; p__Bdellovibrionota; c__Bdellovibrionia; o__Bdellovibrionales; f__Bdellovibrionaceae; g__Bdellovibrio; s__Bdellovibrio_exovorus	6,50 ± 10,65	7,50 ± 9,33	7,00 ± 7,75	10,67 ± 12,63
68a26b76f466220463612e1628960b09	d__Bacteria; p__Acidobacteriota; c__Vicinamibacteria; o__Vicinamibacterales; f__Vicinamibacteraceae; g__Vicinamibacteraceae	16,00 ± 5,93	8,66 ± 8,72	7,00 ± 9,03	6,83 ± 5,56
acff8b1a4156c0b535cc521e6cbb1d01	d__Bacteria; p__Patescibacteria; c__Parcubacteria; o__Candidatus_Kaiserbacteria; f__Candidatus_Kaiserbacteria; g__Candidatus_Kaiserbacteria; s__uncultured_bacterium	21,00 ± 17,85	5,33 ± 6,15	2,83 ± 3,37	0,67 ± 1,63
d263538ac88ced789765cc15c561036c	d__Bacteria; p__Gemmatimonadota; c__BD2-11_terrestrial_group; o__BD2-11_terrestrial_group; f__BD2-11_terrestrial_group; g__BD2-11_terrestrial_group; s__metagenome	16,33 ± 9,39	4,00 ± 7,62	7,33 ± 9,33	9,17 ± 4,88
d7767693084e420fcc5819f8ab6166d3	d__Bacteria; p__Planctomycetota; c__Planctomycetes; o__Pirellulales; f__Pirellulaceae; g__Pirellula	13,66 ± 17,67	0,00 ± 0,00	5,50 ± 9,46	11,83 ± 9,73
f5b172439ff18bac953397b885abc1af	d__Bacteria; p__Proteobacteria; c__Gammaproteobacteria; o__R7C24; f__R7C24; g__R7C24; s__uncultured_gamma	18,00 ± 14,23	0,00 ± 0,00	6,17 ± 9,68	10,00 ± 11,19
ee9977825136e7d6c0b935f79037a72d	d__Bacteria; p__Acidobacteriota; c__Vicinamibacteria; o__Vicinamibacterales; f__uncultured; g__uncultured	16,50 ± 9,73	4,50 ± 6,98	5,33 ± 6,32	9,66 ± 5,75
1b1921e16c0fce1424cc04068544b37f	d__Bacteria; p__Myxococcota; c__Myxococcia; o__Myxococcales; f__Anaeromyxobacteraceae; g__Anaeromyxobacter	4,33 ± 6,83	4,16 ± 17,21	11,17 ± 12,38	16,00 ± 13,19
8e62a727be4d7e9a231a6ce0d785de0d	d__Bacteria; p__Proteobacteria; c__Gammaproteobacteria; o__Diplorickettsiales; f__Diplorickettsiaceae; g__Aquicella; s__uncultured_bacterium	23,83 ± 7,99	1,83 ± 4,49	1,17 ± 2,86	6,17 ± 6,79
7e2047bd352cda44c513b02e4c856ff7	d__Bacteria; p__Proteobacteria; c__Gammaproteobacteria; o__Xanthomonadales; f__Xanthomonadaceae; g__Arenimonas; s__uncultured_bacterium	30,67 ± 15,91	0,00 ± 0,00	0,00 ± 0,00	7,67 ± 11,89
2385cdf77c0c27aec2f90866e0984395	d__Bacteria; p__Gemmatimonadota; c__Gemmatimonadetes; o__Gemmatimonadales; f__Gemmatimonadaceae; g__uncultured; s__uncultured_Gemmatimonadales	22,17 ± 3,92	0,00 ± 0,00	0,00 ± 0,00	5,00 ± 7,85
ad0477a416ead5db06934cf936de6018	d__Bacteria; p__Actinobacteriota; c__Actinobacteria; o__Micromonosporales; f__Micromonosporaceae; g__Micromonospora	0,00 ± 0,00	16,66 ± 47,82	0,00 ± 0,00	21,33 ± 34,38
df6f66596702e6f768fb3d9e3e7f0949	d__Bacteria; p__Patescibacteria; c__Saccharimonadia; o__Saccharimonadales; f__Saccharimonadales; g__Saccharimonadales	19,50 ± 12,76	0,00 ± 0,00	0,00 ± 0,00	2,67 ± 4,13
acd41ddf25ceed1ea6c4b97938ec506e	d__Bacteria; p__Actinobacteriota; c__Thermoleophilia; o__Solirubrobacterales; f__67-14; g__67-14; s__uncultured_bacterium	0,00 ± 0,00	11,33 ± 17,96	6,33 ± 15,51	15,00 ± 17,50
fe8501e5a2d8f8256cbb000764203d7a	d__Bacteria; p__Myxococcota; c__Myxococcia; o__Myxococcales; f__Vulgatibacteraceae; g__Vulgatibacter; s__uncultured_Hyalangium	1,66 ± 4,78	13,83 ± 12,83	2,67 ± 6,53	14,17 ± 7,55
8ee326277de094926c8f7296c8233ee3	d__Bacteria; p__Gemmatimonadota; c__Gemmatimonadetes; o__Gemmatimonadales; f__Gemmatimonadaceae; g__uncultured	14,50 ± 9,07	5,00 ± 5,80	1,17 ± 2,86	9,17 ± 4,83
48f205e31d9edafd0b602c96f555e4c3	d__Bacteria; p__Planctomycetota; c__Phycisphaerae; o__Tepidisphaerales; f__WD2101_soil_group; g__WD2101_soil_group; s__uncultured_planctomycete	12,17 ± 6,91	7,83 ± 4,37	7,83 ± 6,43	6,33 ± 7,81
6ce2bb08ae1ff64185c9dea48f45988f	d__Bacteria; p__Patescibacteria; c__Parcubacteria; o__Parcubacteria; f__Parcubacteria; g__Parcubacteria; s__uncultured_bacterium	18,66 ± 7,79	5,17 ± 4,79	1,67 ± 2,66	6,67 ± 4,55
32635726ba265d483d8c077df026349a	d__Bacteria; p__Acidobacteriota; c__Vicinamibacteria; o__Vicinamibacterales; f__uncultured; g__uncultured	6,16 ± 7,67	4,50 ± 11,02	6,17 ± 15,11	12,17 ± 19,44
97906408499fb88aacd0830118bbea17	d__Bacteria; p__Actinobacteriota; c__Thermoleophilia; o__Gaiellales; f__Gaiellaceae; g__Gaiella	2,50 ± 6,12	16,16 ± 8,77	4,33 ± 13,61	14,66 ± 12,87
f63137a13fd200b78883d7e2c1003ab6	d__Bacteria; p__Gemmatimonadota; c__BD2-11_terrestrial_group; o__BD2-11_terrestrial_group; f__BD2-11_terrestrial_group; g__BD2-11_terrestrial_group; s__uncultured_soil	10,50 ± 8,67	6,33 ± 13,76	6,00 ± 9,38	14,83 ± 13,68
d00cc3b14905b15bb144e955f1c3c349	d__Bacteria; p__Acidobacteriota; c__Subgroup_22; o__Subgroup_22; f__Subgroup_22; g__Subgroup_22; s__uncultured_Acidobacteria	14,33 ± 2,66	4,17 ± 6,46	5,00 ± 7,97	8,83 ± 6,97
1af49d938cba1e4b923073535cf2124f	d__Bacteria; p__Gemmatimonadota; c__Gemmatimonadetes; o__Gemmatimonadales; f__Gemmatimonadaceae; g__uncultured; s__uncultured_Nitrospira	11,00 ± 12,39	12,00 ± 13,78	5,33 ± 13,36	9,17 ± 11,39
505c3edf5525f95788f93f680ecc80c9	d__Bacteria; p__Bacteroidota; c__Kryptonia; o__Kryptoniales; f__BSV26; g__BSV26; s__uncultured_bacterium	25,83 ± 7,83	2,17 ± 2,48	1,33 ± 2,37	4,00 ± 5,18
42844843f38e8c6cdb2cbe26608213b1	d__Bacteria; p__Chloroflexi; c__Chloroflexia; o__Thermomicrobiales; f__JG30-KF-CM45; g__JG30-KF-CM45; s__uncultured_Chloroflexi	8,83 ± 13,86	2,67 ± 6,53	10,00 ± 11,08	15,83 ± 19,13
854cbeb9276fd12d7b876c196916afd6	d__Bacteria; p__Bacteroidota; c__Bacteroidia; o__Cytophagales; f__MWH-CFBk5; g__MWH-CFBk5; s__Bacteroidetes_bacterium	21,33 ± 12,45	1,17 ± 2,86	2,00 ± 3,35	9,83 ± 5,56
a8b146dffed19c2c488a2890034a2e1d	d__Bacteria; p__Patescibacteria; c__Saccharimonadia; o__Saccharimonadales; f__S32; g__TM7; s__uncultured_bacterium	23,67 ± 24,99	0,00 ± 0,00	1,00 ± 2,45	11,83 ± 13,27
d7e7ff281b7280086b45945f28acef65	d__Bacteria; p__Myxococcota; c__Polyangia; o__Haliangiales; f__Haliangiaceae; g__Haliangium; s__uncultured_bacterium	7,50 ± 12,55	12,33 ± 13,53	5,00 ± 12,25	12,33 ± 14,11
ce8e57b044fe9cd5a4042e15732ee9ab	d__Bacteria; p__Myxococcota; c__Polyangia; o__Polyangiales; f__Sandaracinaceae; g__uncultured; s__uncultured_bacterium	1,67 ± 2,66	11,50 ± 9,61	7,83 ± 8,98	11,67 ± 7,26
62b5721e9cc4dabf9ea2b3c2a4d3cef5	d__Bacteria; p__Acidobacteriota; c__Holophagae; o__Subgroup_7; f__Subgroup_7; g__Subgroup_7; s__uncultured_Acidobacterium	17,00 ± 5,76	3,83 ± 5,95	1,33 ± 3,27	11,50 ± 2,88
d767da98507b652bde66dc8cd0bf2ee9	d__Bacteria; p__Proteobacteria; c__Gammaproteobacteria; o__Xanthomonadales; f__Xanthomonadaceae; g__Lysobacter	7,67 ± 3,78	10,50 ± 2,07	6,33 ± 5,16	9,33 ± 2,37
d4577f65f12f93de56caaa310c99e7c4	d__Bacteria; p__Proteobacteria; c__Alphaproteobacteria; o__uncultured; f__uncultured; g__uncultured	9,16 ± 6,71	7,00 ± 6,13	6,00 ± 4,94	8,67 ± 9,75
b4dddfe8c095a2ace65ca0a96e319176	d__Bacteria; p__Proteobacteria; c__Alphaproteobacteria; o__Sphingomonadales; f__Sphingomonadaceae; g__Sphingobium	15,16 ± 8,57	7,33 ± 8,14	7,67 ± 6,74	0,00 ± 0,00
2b4713c58aace0c3e218b42040891163	d__Bacteria; p__Proteobacteria; c__Gammaproteobacteria; o__Burkholderiales; f__Nitrosomonadaceae; g__MND1	4,50 ± 7,04	6,83 ± 13,73	11,67 ± 14,28	14,00 ± 12,02
3f91470f114d9133c8a9aa312f5b4a0a	d__Bacteria; p__Patescibacteria; c__Saccharimonadia; o__Saccharimonadales; f__LWQ8; g__LWQ8; s__uncultured_bacterium	14,00 ± 12,66	5,50 ± 6,06	1,50 ± 3,67	16,00 ± 14,10
6bd99f3181b7d33618d6d40e444ed115	d__Bacteria; p__Bdellovibrionota; c__Bdellovibrionia; o__Bacteriovoracales; f__Bacteriovoracaceae; g__Peredibacter; s__Peredibacter_starrii	20,50 ± 11,95	0,00 ± 0,00	8,33 ± 9,27	5,83 ± 9,68
af2e09d784574acdc1c33c3b984054fb	d__Bacteria; p__Firmicutes; c__Clostridia; o__Peptostreptococcales-Tissierellales; f__Peptostreptococcaceae; g__Romboutsia	2,00 ± 3,16	11,16 ± 12,37	5,33 ± 8,29	11,66 ± 16,79
408988ba82e5bed929e58142eb2370d1	d__Bacteria; p__Chloroflexi; c__Dehalococcoidia; o__S085; f__S085; g__S085; s__metagenome	12,50 ± 7,31	10,83 ± 9,58	4,50 ± 7,15	9,00 ± 10,12
8984cd9a4d3c1305f3bdd7e03fd3be7b	d__Bacteria; p__Proteobacteria; c__Gammaproteobacteria; o__Xanthomonadales; f__Xanthomonadaceae; g__Luteimonas; s__uncultured_Lysobacter	4,17 ± 4,67	9,50 ± 7,61	6,66 ± 8,87	11,33 ± 8,21
18b88f75277c7d29954f5da063d1f6ee	d__Bacteria; p__Proteobacteria; c__Alphaproteobacteria; o__Rhodobacterales; f__Rhodobacteraceae; g__Limibaculum; s__uncultured_bacterium	0,00 ± 0,00	12,83 ± 14,62	9,00 ± 14,17	14,83 ± 17,27
fd2a4e4491beeca0455b30577eb1230c	d__Bacteria; p__Cyanobacteria; c__Cyanobacteriia; o__Cyanobacteriales; f__Nostocaceae; g__Sphaerospermopsis_BCCUSP55; s__uncultured_bacterium	8,33 ± 9,53	2,50 ± 6,12	7,67 ± 8,62	1,66 ± 4,78
385daa97c396797eabd5e2860257b1cf	d__Bacteria; p__Acidobacteriota; c__Acidobacteriae; o__Subgroup_15; f__Subgroup_15; g__Subgroup_15; s__uncultured_bacterium	18,67 ± 11,67	2,00 ± 4,90	6,00 ± 7,13	7,16 ± 6,78
4a68b7b54f923c33ff32527f87b3ba81	d__Bacteria; p__Proteobacteria; c__Gammaproteobacteria; o__Xanthomonadales; f__Rhodanobacteraceae; g__Ahniella; s__uncultured_bacterium	5,33 ± 4,37	7,67 ± 4,13	8,00 ± 8,29	13,83 ± 4,22
c57c9017ed7120e8983faf0b220d5edb	d__Bacteria; p__Bacteroidota; c__Bacteroidia; o__Cytophagales; f__Microscillaceae; g__uncultured; s__uncultured_soil	16,66 ± 17,76	2,50 ± 6,12	5,50 ± 6,63	7,33 ± 6,41
ae6abcf640da5b12c2f32ab78c6bb7e5	d__Bacteria; p__Chloroflexi; c__KD4-96; o__KD4-96; f__KD4-96; g__KD4-96; s__uncultured_bacterium	2,50 ± 6,12	15,50 ± 25,28	8,50 ± 13,79	9,83 ± 15,24
f621c549ce312f198454424d73ecc7a9	d__Bacteria; p__Chloroflexi; c__KD4-96; o__KD4-96; f__KD4-96; g__KD4-96; s__uncultured_bacterium	3,33 ± 5,32	11,00 ± 12,39	7,17 ± 11,11	12,50 ± 9,95
87c892a8994544e89aad22d84795a77a	d__Bacteria; p__Actinobacteriota; c__Actinobacteria; o__Propionibacteriales; f__Nocardioidaceae; g__Nocardioides; s__Nocardioides_dilutus	1,00 ± 2,45	10,83 ± 9,32	11,17 ± 1,72	13,33 ± 7,76
02382fa08852cc6ec8c2ec02111199cb	d__Bacteria; p__Firmicutes; c__Clostridia; o__Clostridiales; f__Clostridiaceae; g__Clostridium_sensu_stricto_1	7,17 ± 11,46	12,17 ± 18,98	5,50 ± 13,47	11,50 ± 18,44
70e326639cea469f832c6b2032825e38	d__Bacteria; p__Gemmatimonadota; c__Gemmatimonadetes; o__Gemmatimonadales; f__Gemmatimonadaceae; g__uncultured; s__uncultured_bacterium	20,17 ± 4,49	2,17 ± 5,31	4,83 ± 5,38	5,83 ± 6,52
fa6a9f98d042e8668f3d736005ea6bf2	d__Bacteria; p__Proteobacteria; c__Gammaproteobacteria; o__Burkholderiales; f__Comamonadaceae; g__Methylibium; s__uncultured_bacterium	6,17 ± 5,81	4,16 ± 17,21	11,00 ± 5,97	8,83 ± 9,22
48480f972779c0ec627a0ef1c628e38c	d__Bacteria; p__Verrucomicrobiota; c__Verrucomicrobiae; o__Verrucomicrobiales; f__Rubritaleaceae; g__Luteolibacter; s__uncultured_bacterium	36,16 ± 47,68	0,00 ± 0,00	0,00 ± 0,00	0,00 ± 0,00
a5e80b86e1c0d5b01ed43c119e021686	d__Bacteria; p__Actinobacteriota; c__Actinobacteria; o__Frankiales; f__Sporichthyaceae; g__Sporichthya; s__Sporichthya_polymorpha	6,83 ± 7,55	1,50 ± 3,67	9,16 ± 17,55	10,50 ± 8,17
cd95db41a56d6597badb7169af971f06	d__Bacteria; p__Actinobacteriota; c__Thermoleophilia; o__Solirubrobacterales; f__67-14; g__67-14	0,00 ± 0,00	12,83 ± 14,48	14,50 ± 16,27	8,67 ± 13,44
9bab2f4800d7353881e97353b92cce5f	d__Bacteria; p__Bacteroidota; c__Bacteroidia; o__Cytophagales; f__Microscillaceae; g__uncultured	22,17 ± 13,76	4,16 ± 17,21	0,00 ± 0,00	4,83 ± 7,49
0c658f38bbd0e662fb90bae4b101c1de	d__Bacteria; p__Proteobacteria; c__Gammaproteobacteria; o__Gammaproteobacteria; f__Gammaproteobacteria; g__Gammaproteobacteria; s__uncultured_bacterium	18,83 ± 6,43	1,00 ± 2,45	5,50 ± 6,44	5,50 ± 4,42
4b99ad56f40ba79af2391f1a19b5d9cf	d__Bacteria; p__Actinobacteriota; c__Actinobacteria; o__Propionibacteriales; f__Nocardioidaceae; g__Nocardioides	0,00 ± 0,00	8,17 ± 12,69	10,17 ± 16,45	10,33 ± 12,27
bef76613ae9c764ce207ca75e006cead	d__Bacteria; p__Verrucomicrobiota; c__Verrucomicrobiae; o__Pedosphaerales; f__Pedosphaeraceae; g__Pedosphaeraceae; s__uncultured_bacterium	8,83 ± 8,16	3,17 ± 4,92	8,50 ± 6,98	11,33 ± 3,88
649c51f645220fa8fc9faefdfe3dbbd5	d__Bacteria; p__Actinobacteriota; c__Actinobacteria; o__Propionibacteriales; f__Nocardioidaceae; g__Nocardioides	0,83 ± 2,34	13,83 ± 3,43	1,00 ± 2,45	14,67 ± 5,24
d750e5e2071ed7222fd7577f9c8088c4	d__Bacteria; p__NB1-j; c__NB1-j; o__NB1-j; f__NB1-j; g__NB1-j; s__uncultured_Myxococcales	1,83 ± 2,86	6,17 ± 7,22	12,67 ± 8,38	9,17 ± 7,88
dc432999120ffdf4b4002a397132cb83	d__Bacteria; p__Myxococcota; c__Myxococcia; o__Myxococcales; f__Myxococcaceae; g__Archangium; s__Archangium_gephyra	0,00 ± 0,00	8,50 ± 13,47	21,50 ± 24,31	5,50 ± 13,47
58ce182f50d5e696915534bebba459e0	d__Bacteria; p__Proteobacteria; c__Gammaproteobacteria; o__Burkholderiales; f__Oxalobacteraceae; g__Noviherbaspirillum	19,67 ± 5,28	2,17 ± 5,31	1,17 ± 2,86	7,83 ± 6,74
cce36925f5fcd43d5f5f818ca67d1152	d__Bacteria; p__Proteobacteria; c__Alphaproteobacteria; o__Rhodobacterales; f__Rhodobacteraceae; g__Amaricoccus; s__uncultured_bacterium	9,33 ± 14,51	7,50 ± 11,62	5,33 ± 8,85	9,00 ± 11,30
8740ecbe2e9a8d86ef65a06af2b5f63c	d__Bacteria; p__Acidobacteriota; c__Vicinamibacteria; o__Subgroup_9; f__Subgroup_9; g__Subgroup_9; s__uncultured_bacterium	3,83 ± 9,39	3,50 ± 8,57	19,00 ± 15,58	9,00 ± 13,96
80ef9254eb02690c9f79a26d6adb083b	d__Bacteria; p__Acidobacteriota; c__Vicinamibacteria; o__Vicinamibacterales; f__uncultured; g__uncultured; s__uncultured_bacterium	21,17 ± 12,98	0,00 ± 0,00	3,33 ± 8,16	8,16 ± 14,71
136d6d2858859e603e3d72e0bdaa1091	d__Bacteria; p__Actinobacteriota; c__Actinobacteria; o__Frankiales; f__Geodermatophilaceae; g__Blastococcus; s__Blastococcus_sp.	3,50 ± 5,86	1,83 ± 4,49	6,66 ± 11,67	16,33 ± 18,37
9ea9d507ee7361bff4e7bbbb2d98113b	d__Bacteria; p__Chloroflexi; c__Ktedonobacteria; o__C0119; f__C0119; g__C0119; s__uncultured_soil	4,83 ± 5,88	13,83 ± 9,36	3,67 ± 5,99	7,66 ± 9,67
09978c0810045af33e732b3ca5a048c5	d__Bacteria; p__Proteobacteria; c__Gammaproteobacteria; o__JG36-GS-52; f__JG36-GS-52; g__JG36-GS-52	13,67 ± 3,72	6,67 ± 5,57	5,00 ± 8,15	9,50 ± 5,75
26d27c4342f0386fe8d5f217290adba7	d__Bacteria; p__Desulfobacterota; c__Desulfobulbia; o__Desulfobulbales; f__Desulfocapsaceae; g__uncultured	9,83 ± 11,43	6,16 ± 17,67	4,67 ± 7,23	9,66 ± 17,97
70a5d9485f51eb68746042135303ea33	d__Bacteria; p__Proteobacteria; c__Gammaproteobacteria; o__Burkholderiales; f__TRA3-20; g__TRA3-20	21,83 ± 17,58	6,33 ± 15,51	6,66 ± 17,41	0,00 ± 0,00
70364654abc6931923834bc31adf30ba	d__Bacteria; p__Acidobacteriota; c__Vicinamibacteria; o__Vicinamibacterales; f__Vicinamibacteraceae; g__Vicinamibacteraceae	19,00 ± 9,72	0,00 ± 0,00	10,00 ± 24,49	3,50 ± 8,57
c51ccb08326c24441d0f81818c9b2156	d__Bacteria; p__Chloroflexi; c__Chloroflexia; o__Thermomicrobiales; f__JG30-KF-CM45; g__JG30-KF-CM45; s__uncultured_bacterium	4,00 ± 6,32	8,67 ± 9,79	1,66 ± 4,78	14,67 ± 11,72
e5123fb9ddb9385f3253e8725a165f77	d__Bacteria; p__Patescibacteria; c__Saccharimonadia; o__Saccharimonadales; f__Saccharimonadales; g__Saccharimonadales; s__uncultured_bacterium	23,17 ± 24,54	1,50 ± 3,67	5,67 ± 6,41	4,33 ± 6,98
e709dee5c7ab05618f531e2cc4530a26	d__Bacteria; p__Actinobacteriota; c__Thermoleophilia; o__Gaiellales; f__Gaiellaceae; g__Gaiella	3,00 ± 4,65	15,67 ± 17,81	5,67 ± 13,88	10,33 ± 16,36
0016f5fca4c0ad943052b2fc134abf54	d__Bacteria; p__Planctomycetota; c__Planctomycetes; o__Pirellulales; f__Pirellulaceae; g__Pir4_lineage; s__uncultured_Planctomycetaceae	3,83 ± 9,39	5,83 ± 14,29	9,83 ± 15,53	11,67 ± 18,47
0c95590fe0442e6da5cd26e397f03e0e	d__Bacteria; p__Proteobacteria; c__Gammaproteobacteria; o__Salinisphaerales; f__Solimonadaceae; g__Polycyclovorans; s__uncultured_Xanthomonadales	7,33 ± 6,36	8,83 ± 5,88	3,33 ± 3,78	9,17 ± 6,62
a294366b12f9a0cd4868fda12eb670b9	d__Bacteria; p__Acidobacteriota; c__Vicinamibacteria; o__Vicinamibacterales; f__uncultured; g__uncultured	13,83 ± 5,64	3,83 ± 6,31	5,67 ± 7,23	6,00 ± 6,78
43d9d3e5045757bfd2fa3aa3fb017791	d__Bacteria; p__Planctomycetota; c__Planctomycetes; o__Pirellulales; f__Pirellulaceae; g__Rhodopirellula; s__uncultured_Planctomycetaceae	6,67 ± 5,99	7,83 ± 6,74	8,17 ± 9,68	7,83 ± 6,18
ec0fee528b2763164536cad7a8314eaf	d__Bacteria; p__Acidobacteriota; c__Subgroup_25; o__Subgroup_25; f__Subgroup_25; g__Subgroup_25; s__uncultured_bacterium	26,00 ± 7,64	3,83 ± 6,31	2,17 ± 5,31	0,00 ± 0,00
2734c1c5b0881d0f29b0198ee5b9bae4	d__Bacteria; p__Chloroflexi; c__KD4-96; o__KD4-96; f__KD4-96; g__KD4-96; s__uncultured_Chloroflexi	0,00 ± 0,00	5,50 ± 13,47	12,67 ± 14,19	12,66 ± 17,54
5d0a649577524445dfacf72645183ccb	d__Bacteria; p__Dependentiae; c__Babeliae; o__Babeliales; f__Vermiphilaceae; g__Vermiphilaceae	16,17 ± 4,71	7,66 ± 6,57	4,50 ± 3,83	4,17 ± 6,52
15dbef735f023edcb7e24c4dd4c2d78b	d__Bacteria; p__Planctomycetota; c__Planctomycetes; o__Pirellulales; f__Pirellulaceae; g__Rhodopirellula; s__uncultured_bacterium	8,66 ± 17,88	8,67 ± 7,17	3,16 ± 5,67	9,33 ± 6,35
be02570607ed30d547a621418f2d8d6f	d__Bacteria; p__Chloroflexi; c__TK10; o__TK10; f__TK10; g__TK10	4,50 ± 5,21	8,17 ± 6,71	6,16 ± 7,73	11,00 ± 3,74
22008867944f15e1390894737693984e	d__Bacteria; p__Actinobacteriota; c__Thermoleophilia; o__Gaiellales; f__Gaiellaceae; g__Gaiella; s__uncultured_bacterium	9,83 ± 17,46	9,16 ± 14,27	12,83 ± 14,15	2,17 ± 5,31
4f1bba22cee6ca4be1a74f44b6dc8168	d__Bacteria; p__Chloroflexi; c__Anaerolineae; o__Caldilineales; f__Caldilineaceae; g__uncultured; s__uncultured_bacterium	0,83 ± 2,34	9,33 ± 13,54	6,66 ± 17,35	11,67 ± 9,14
657e55e280cebfe0d7268732d54c009a	d__Bacteria; p__Firmicutes; c__Bacilli; o__Bacillales; f__Bacillaceae; g__Bacillus; s__Bacillus_alkalitelluris	1,83 ± 4,49	9,50 ± 7,69	7,16 ± 8,71	11,16 ± 17,67
a1d5cc93bf8b938cd5710d8931c37348	d__Bacteria; p__Acidobacteriota; c__Vicinamibacteria; o__Vicinamibacterales; f__Vicinamibacteraceae; g__Vicinamibacteraceae	8,00 ± 6,66	5,17 ± 8,16	0,00 ± 0,00	17,00 ± 10,58
209411ab44cef43abd7c94bd85800f36	d__Bacteria; p__Latescibacterota; c__Latescibacterota; o__Latescibacterota; f__Latescibacterota; g__Latescibacterota; s__uncultured_Pelobacter	15,83 ± 13,15	3,00 ± 4,65	4,50 ± 3,67	5,50 ± 6,32
13c23576e4ac5c61fd0f6c40fb18ae34	d__Bacteria; p__Acidobacteriota; c__Vicinamibacteria; o__Vicinamibacterales; f__uncultured; g__uncultured	12,83 ± 14,73	5,33 ± 13,36	11,00 ± 17,33	4,50 ± 11,02
4a39e5915574ada040356dd6dded3d6d	d__Bacteria; p__Firmicutes; c__Symbiobacteriia; o__Symbiobacteriales; f__Symbiobacteraceae; g__uncultured; s__uncultured_bacterium	1,66 ± 4,78	20,83 ± 16,27	4,50 ± 11,02	6,66 ± 17,41
4f8240ac8210e41053c7c586f396a181	d__Bacteria; p__Proteobacteria; c__Gammaproteobacteria; o__Acidiferrobacterales; f__Acidiferrobacteraceae; g__Sulfurifustis; s__Sulfuricaulis_limicola	12,50 ± 4,55	4,16 ± 7,75	7,00 ± 8,58	8,00 ± 7,27
2b591e8e817b21be4346f0f5cd8d524e	d__Bacteria; p__Chloroflexi; c__Chloroflexia; o__Chloroflexales; f__Roseiflexaceae; g__uncultured; s__uncultured_bacterium	2,17 ± 5,31	2,50 ± 6,12	7,16 ± 8,47	11,33 ± 9,33
b1965aeb74a4af3edfb674b9b07461a7	d__Bacteria; p__Verrucomicrobiota; c__Verrucomicrobiae; o__Verrucomicrobiales; f__Rubritaleaceae; g__Luteolibacter; s__uncultured_Verrucomicrobiales	4,33 ± 4,93	5,50 ± 8,80	0,00 ± 0,00	23,83 ± 23,43
823df02a5b057851553aa013db225a41	d__Bacteria; p__Actinobacteriota; c__Actinobacteria; o__Streptomycetales; f__Streptomycetaceae; g__Streptomyces	2,50 ± 6,12	11,00 ± 13,25	3,67 ± 8,98	12,83 ± 13,73
4ab213efd859c16bb9ea922512284bbf	d__Bacteria; p__Myxococcota; c__Polyangia; o__Blfdi19; f__Blfdi19; g__Blfdi19; s__uncultured_delta	27,83 ± 25,95	2,33 ± 2,73	0,50 ± 1,22	2,16 ± 4,72
886095468b53e45f15be627ab0557b0f	d__Bacteria; p__Acidobacteriota; c__Vicinamibacteria; o__Vicinamibacterales; f__Vicinamibacteraceae; g__Vicinamibacteraceae; s__uncultured_organism	27,17 ± 17,61	3,50 ± 8,57	0,00 ± 0,00	0,00 ± 0,00
db9028d91aa4e4f61c944c8bf552a0a8	d__Bacteria; p__Actinobacteriota; c__Acidimicrobiia; o__Microtrichales; f__Iamiaceae; g__Iamia	3,83 ± 4,92	6,50 ± 8,09	5,50 ± 6,12	16,17 ± 4,26
ae0b1ccd1293149b64a4fd4387cd6923	d__Bacteria; p__Firmicutes; c__Bacilli; o__Alicyclobacillales; f__Alicyclobacillaceae; g__Tumebacillus; s__uncultured_bacterium	2,33 ± 5,72	5,50 ± 8,67	9,67 ± 18,44	15,83 ± 13,19
a4d3cc6f58aad9eb32f91b7123e2dc99	d__Bacteria; p__MBNT15; c__MBNT15; o__MBNT15; f__MBNT15; g__MBNT15; s__uncultured_bacterium	11,00 ± 9,27	2,83 ± 4,49	4,17 ± 6,65	9,50 ± 8,17
66a1fcfd6327d4a7150d325203ffd17c	d__Bacteria; p__Latescibacterota; c__Latescibacteria; o__Latescibacterales; f__Latescibacteraceae; g__Latescibacteraceae; s__uncultured_Latescibacteria	8,50 ± 5,28	6,83 ± 5,88	6,67 ± 5,79	7,00 ± 6,26
d8c3049c4f7f4e0976a934fc7402b0a2	d__Bacteria; p__Bacteroidota; c__Bacteroidia; o__Flavobacteriales; f__Flavobacteriaceae; g__Flavobacterium	13,67 ± 7,66	3,50 ± 8,57	6,83 ± 13,73	3,67 ± 8,98
45f51befd14c747e49e88ed893ce1dbd	d__Bacteria; p__Proteobacteria; c__Gammaproteobacteria; o__Salinisphaerales; f__Solimonadaceae; g__Polycyclovorans; s__uncultured_bacterium	9,33 ± 22,86	7,83 ± 19,19	16,16 ± 25,76	0,00 ± 0,00
6dc43c1be5aa7ee808da7e80713184bd	d__Bacteria; p__Proteobacteria; c__Alphaproteobacteria; o__Rhodobacterales; f__Rhodobacteraceae; g__Limibaculum; s__uncultured_bacterium	4,33 ± 7,42	3,50 ± 8,57	0,00 ± 0,00	13,66 ± 17,97
ab263622f97feabff28dfa95d205bfd2	d__Bacteria; p__Proteobacteria; c__Gammaproteobacteria; o__Burkholderiales; f__Methylophilaceae; g__Methylotenera	19,17 ± 21,11	0,00 ± 0,00	3,17 ± 7,76	0,00 ± 0,00
2a3bb4b0605a29f789b7beebb36eab02	d__Bacteria; p__Acidobacteriota; c__Subgroup_11; o__Subgroup_11; f__Subgroup_11; g__Subgroup_11; s__uncultured_bacterium	14,17 ± 12,72	4,50 ± 7,04	1,83 ± 4,49	8,33 ± 9,43
0101cc090aff266e7276f27d147bec92	d__Bacteria; p__Firmicutes; c__Clostridia; o__Clostridiales; f__Clostridiaceae; g__Clostridium_sensu_stricto_8; s__uncultured_bacterium	2,17 ± 3,49	8,83 ± 13,94	14,00 ± 10,30	8,16 ± 17,52
5ea39980e144a8ea0a2f69b7203ca8b8	d__Bacteria; p__Acidobacteriota; c__Vicinamibacteria; o__Vicinamibacterales; f__Vicinamibacteraceae; g__Vicinamibacteraceae	18,50 ± 6,12	3,33 ± 5,32	5,50 ± 6,06	3,83 ± 6,31
f1fa2eaf9dad98831527e08d39b9c729	d__Bacteria; p__Acidobacteriota; c__Holophagae; o__Subgroup_7; f__Subgroup_7; g__Subgroup_7	14,83 ± 12,98	1,66 ± 4,78	3,83 ± 6,31	8,67 ± 9,52
8b77b3de0e10b219a3ef75f8269071f0	d__Bacteria; p__Chloroflexi; c__Chloroflexia; o__Chloroflexales; f__Roseiflexaceae; g__uncultured; s__uncultured_soil	5,33 ± 13,36	0,00 ± 0,00	11,50 ± 17,82	10,00 ± 16,73
3dc8fe0f2937fbbada837a6a35bfa663	d__Bacteria; p__Proteobacteria; c__Alphaproteobacteria; o__Rhizobiales; f__Methyloligellaceae; g__uncultured; s__metagenome	0,00 ± 0,00	2,17 ± 5,31	13,33 ± 13,58	12,66 ± 17,15
9a08c36707da240db21865753e750aec	d__Bacteria; p__Verrucomicrobiota; c__Verrucomicrobiae; o__Verrucomicrobiales; f__Rubritaleaceae; g__Luteolibacter	1,16 ± 1,67	16,00 ± 18,60	0,00 ± 0,00	15,83 ± 17,27
69b983fc4bd670eda320ee6b8db9bb04	d__Bacteria; p__Myxococcota; c__Polyangia; o__Haliangiales; f__Haliangiaceae; g__Haliangium; s__uncultured_bacterium	3,66 ± 4,57	2,00 ± 4,90	11,50 ± 6,16	13,33 ± 7,76
b6577db60a65bcdd6e33c44c64df7207	d__Bacteria; p__Chloroflexi; c__Chloroflexia; o__Chloroflexales; f__Roseiflexaceae; g__uncultured; s__uncultured_bacterium	8,50 ± 7,18	9,17 ± 7,19	3,00 ± 7,35	8,33 ± 9,67
0f9f869c9171dd56be05ca14140259c7	d__Bacteria; p__Chloroflexi; c__OLB14; o__OLB14; f__OLB14; g__OLB14; s__uncultured_bacterium	9,66 ± 11,76	4,00 ± 6,32	9,33 ± 12,26	9,83 ± 11,23
4054ce0641354dd38a9f33300c709068	d__Bacteria; p__Bdellovibrionota; c__Bdellovibrionia; o__Bdellovibrionales; f__Bdellovibrionaceae; g__Bdellovibrio; s__uncultured_bacterium	21,33 ± 17,61	1,66 ± 4,78	0,00 ± 0,00	7,17 ± 4,36
1846e7fb903dee3b09eb72092d1bb136	d__Bacteria; p__Bacteroidota; c__Bacteroidia; o__Sphingobacteriales; f__NS11-12_marine_group; g__NS11-12_marine_group; s__uncultured_bacterium	12,17 ± 9,13	6,67 ± 5,72	7,00 ± 6,16	3,33 ± 5,16
aff3930cabe277f7ddc3fd99c46137f4	d__Bacteria; p__Verrucomicrobiota; c__Verrucomicrobiae; o__Pedosphaerales; f__Pedosphaeraceae; g__Pedosphaeraceae; s__uncultured_soil	2,67 ± 4,55	14,50 ± 12,69	2,67 ± 6,53	7,33 ± 11,43
1d3f49d68730440e7736675cf8c360af	d__Bacteria; p__Proteobacteria; c__Gammaproteobacteria; o__Xanthomonadales; f__Xanthomonadaceae	7,00 ± 10,92	9,33 ± 14,46	4,67 ± 11,43	7,17 ± 11,14
78c9bbca4eb7b9980b540ae5433f6082	d__Bacteria; p__Chloroflexi; c__Ktedonobacteria; o__C0119; f__C0119; g__C0119; s__uncultured_soil	12,00 ± 9,61	1,83 ± 4,49	5,16 ± 8,57	13,66 ± 16,67
8355d0c64a3d9575d8e7501bf2980237	d__Bacteria; p__Proteobacteria; c__Gammaproteobacteria; o__Diplorickettsiales; f__Diplorickettsiaceae; g__uncultured	22,33 ± 8,41	0,00 ± 0,00	0,00 ± 0,00	8,00 ± 6,60
53de7a8a730415469d70d3cb91a02569	d__Bacteria; p__Bdellovibrionota; c__Bdellovibrionia; o__Bdellovibrionales; f__Bdellovibrionaceae; g__Bdellovibrio	5,17 ± 5,74	16,50 ± 10,50	4,33 ± 6,98	3,50 ± 5,86
e2d256980385bba18e5acf4db87df191	d__Bacteria; p__Actinobacteriota; c__Thermoleophilia; o__Solirubrobacterales; f__67-14; g__67-14; s__uncultured_bacterium	0,00 ± 0,00	8,50 ± 9,65	13,16 ± 17,44	10,83 ± 9,81
a14cc9fc4cbbac2a63b32d463f19a2d9	d__Bacteria; p__Chloroflexi; c__Anaerolineae; o__Caldilineales; f__Caldilineaceae; g__uncultured; s__uncultured_soil	0,00 ± 0,00	2,33 ± 5,72	7,67 ± 8,73	18,50 ± 10,45
57595c4eb5bbb5859adabd13c4199fa0	d__Bacteria; p__Entotheonellaeota; c__Entotheonellia; o__Entotheonellales; f__Entotheonellaceae; g__Entotheonellaceae; s__uncultured_bacterium	1,00 ± 2,45	11,16 ± 17,83	5,50 ± 6,12	14,83 ± 4,45
987b07b51f215294b9ba396fc0da2eab	d__Bacteria; p__Firmicutes; c__Clostridia; o__Clostridiales; f__Clostridiaceae; g__Clostridium_sensu_stricto_1	0,00 ± 0,00	6,50 ± 15,92	15,33 ± 17,28	10,67 ± 16,57
213fb18430e8e7788744e02fea3a6503	d__Bacteria; p__Proteobacteria; c__Gammaproteobacteria; o__Xanthomonadales; f__Xanthomonadaceae; g__Arenimonas	8,33 ± 4,41	9,67 ± 11,15	6,50 ± 7,31	4,67 ± 7,23
960941a40df26ff733d41b39068a9ff4	d__Bacteria; p__Bacteroidota; c__Kapabacteria; o__Kapabacteriales; f__Kapabacteriales; g__Kapabacteriales; s__uncultured_bacterium	16,50 ± 9,73	3,50 ± 5,43	0,00 ± 0,00	7,67 ± 6,22
1fb69be3da1d2d38a05986cbeb97b2b8	d__Bacteria; p__Verrucomicrobiota; c__Verrucomicrobiae; o__Opitutales; f__Opitutaceae; g__uncultured; s__uncultured_Opitutus	15,83 ± 9,23	3,17 ± 5,38	2,00 ± 3,10	4,33 ± 7,71
b35901236fd8475dc2478c200fa0e87b	d__Bacteria; p__Bacteroidota; c__Bacteroidia; o__Flavobacteriales; f__Flavobacteriaceae; g__Flavobacterium	24,83 ± 27,51	2,50 ± 6,12	5,00 ± 7,85	0,00 ± 0,00
f2702fcdcd0162281da48975726b08f6	d__Bacteria; p__Acidobacteriota; c__Vicinamibacteria; o__Vicinamibacterales; f__uncultured; g__uncultured; s__uncultured_bacterium	17,33 ± 5,54	0,00 ± 0,00	3,83 ± 6,31	4,33 ± 6,83
12cd46ca1a6cf62989b1e637c10c6a5c	d__Bacteria; p__Gemmatimonadota; c__Gemmatimonadetes; o__Gemmatimonadales; f__Gemmatimonadaceae; g__uncultured	27,33 ± 15,49	0,00 ± 0,00	0,00 ± 0,00	3,00 ± 7,35
151ffb5641977dfc381f6693a6df2074	d__Bacteria; p__Actinobacteriota; c__Acidimicrobiia; o__IMCC26256; f__IMCC26256; g__IMCC26256	4,67 ± 7,26	7,33 ± 11,38	6,50 ± 10,19	10,50 ± 11,98
24ff9bf3fb25086d7626ee55d0c34e98	d__Bacteria; p__Bacteroidota; c__Bacteroidia; o__Cytophagales; f__Microscillaceae; g__uncultured; s__uncultured_prokaryote	11,16 ± 14,76	2,83 ± 6,94	6,00 ± 9,32	12,17 ± 13,48
176f7cb97be9f7dcd0954d810e866ec1	d__Bacteria; p__Planctomycetota; c__Phycisphaerae; o__Tepidisphaerales; f__WD2101_soil_group; g__WD2101_soil_group	12,33 ± 14,63	0,00 ± 0,00	12,83 ± 14,89	3,00 ± 7,35
76e2b27dce3d1290a2dbc9731a9af7fa	d__Bacteria; p__Desulfobacterota; c__uncultured; o__uncultured; f__uncultured; g__uncultured; s__uncultured_proteobacterium	7,33 ± 8,37	0,00 ± 0,00	9,00 ± 9,92	12,50 ± 6,77
db424461aa669374102fa17ac4539038	d__Bacteria; p__Proteobacteria; c__Gammaproteobacteria; o__Aeromonadales; f__Aeromonadaceae; g__Aeromonas	32,17 ± 36,66	0,00 ± 0,00	0,00 ± 0,00	0,00 ± 0,00
2b6f793b52e41ce7525f0fb10c000d03	d__Bacteria; p__Acidobacteriota; c__Vicinamibacteria; o__Vicinamibacterales; f__Vicinamibacteraceae; g__Vicinamibacteraceae	19,50 ± 15,77	4,83 ± 11,84	3,00 ± 7,35	0,00 ± 0,00
1feae9ba6fe92816b2abb57e25f360f5	d__Bacteria; p__Chloroflexi; c__Anaerolineae; o__Caldilineales; f__Caldilineaceae; g__uncultured; s__uncultured_Anaerolineaceae	4,67 ± 4,27	10,50 ± 5,68	5,50 ± 6,16	5,67 ± 5,39
aa68b7b37b4ad97351da102659fcc658	d__Bacteria; p__Actinobacteriota; c__Thermoleophilia; o__Gaiellales; f__uncultured; g__uncultured	2,00 ± 4,90	8,00 ± 12,54	7,50 ± 11,66	11,00 ± 12,05
7203d8136f302462cdd5427b1e10503f	d__Bacteria; p__Planctomycetota; c__OM190; o__OM190; f__OM190; g__OM190; s__metagenome	8,00 ± 5,33	5,83 ± 5,38	7,83 ± 2,93	5,17 ± 7,41
32d310cb6e222a4bae21800b68677803	d__Bacteria; p__Proteobacteria; c__Alphaproteobacteria; o__Rhizobiales; f__Labraceae; g__Labrys; s__metagenome	15,00 ± 4,20	2,67 ± 6,53	3,50 ± 3,99	9,33 ± 7,71
46d814c11f52c6e3a58d399caa4c501d	d__Bacteria; p__Actinobacteriota; c__Acidimicrobiia; o__Microtrichales; f__Iamiaceae; g__Iamia	2,33 ± 3,67	7,17 ± 8,16	7,83 ± 9,39	13,17 ± 7,39
0edc05b786be3adcb6b41fbab1e45225	d__Bacteria; p__Actinobacteriota; c__Acidimicrobiia; o__Microtrichales; f__Ilumatobacteraceae; g__Ilumatobacter	0,00 ± 0,00	9,17 ± 14,37	4,50 ± 11,02	18,00 ± 16,33
1cabff2248145085fc76ddbd253b6810	d__Bacteria; p__Elusimicrobiota; c__Lineage_IIb; o__Lineage_IIb; f__Lineage_IIb; g__Lineage_IIb; s__uncultured_bacterium	12,50 ± 10,17	3,17 ± 5,15	0,00 ± 0,00	16,00 ± 13,87
b7b8b82c370ce7295fff1ec87a953e52	d__Bacteria; p__Verrucomicrobiota; c__Verrucomicrobiae; o__Verrucomicrobiales; f__Rubritaleaceae; g__Luteolibacter	5,17 ± 4,31	6,33 ± 5,68	9,17 ± 7,55	6,50 ± 8,09
69039889defc2d70b63ffdffa4974d5f	d__Bacteria; p__Bdellovibrionota; c__Bdellovibrionia; o__Bdellovibrionales; f__Bdellovibrionaceae; g__Bdellovibrio; s__uncultured_delta	20,50 ± 11,15	1,67 ± 2,58	2,50 ± 3,89	3,66 ± 4,78
89a96e6fb282641afebbe79575cd2541	d__Bacteria; p__Proteobacteria; c__Gammaproteobacteria; o__Burkholderiales; f__Nitrosomonadaceae; g__MND1	5,16 ± 8,57	3,50 ± 8,57	3,67 ± 8,98	16,00 ± 13,10
06562b21b040bafaf10750f1f3b299c1	d__Bacteria; p__Actinobacteriota; c__Acidimicrobiia; o__uncultured; f__uncultured; g__uncultured; s__uncultured_Iamia	9,17 ± 7,55	4,67 ± 7,26	6,00 ± 9,38	10,33 ± 8,71
366ebf81331cfbbd42370644d3a86eba	d__Bacteria; p__Firmicutes; c__Bacilli; o__Paenibacillales; f__Paenibacillaceae; g__Paenibacillus	14,50 ± 9,57	0,00 ± 0,00	3,33 ± 8,16	10,83 ± 8,75
65a7c825437c6017f0f9935b1733f8f0	d__Bacteria; p__Firmicutes; c__Bacilli; o__Thermoactinomycetales; f__Thermoactinomycetaceae; g__Shimazuella	0,00 ± 0,00	6,17 ± 15,11	13,50 ± 15,48	11,83 ± 14,54
c0c2c3beb97b95f4e93277c919ba9b25	d__Bacteria; p__Acidobacteriota; c__Vicinamibacteria; o__Vicinamibacterales; f__Vicinamibacteraceae; g__Vicinamibacteraceae; s__uncultured_Acidobacteriaceae	14,00 ± 15,96	0,00 ± 0,00	2,83 ± 6,94	9,83 ± 11,18
3195bce4c68337ff8d61082dfff29c9b	d__Bacteria; p__Gemmatimonadota; c__Gemmatimonadetes; o__Gemmatimonadales; f__Gemmatimonadaceae; g__uncultured; s__uncultured_Gemmatimonadales	13,17 ± 14,46	0,00 ± 0,00	0,00 ± 0,00	18,33 ± 9,81
3860b570ffc0e358682ab32d2ce7176e	d__Bacteria; p__Actinobacteriota; c__Actinobacteria; o__0319-7L14; f__0319-7L14; g__0319-7L14; s__uncultured_Actinomycetales	6,33 ± 15,51	6,33 ± 9,83	5,67 ± 9,14	8,50 ± 14,22
5bdb0a7b2888642b597d59f3103b50fb	d__Bacteria; p__Actinobacteriota; c__Acidimicrobiia; o__Microtrichales; f__Ilumatobacteraceae; g__uncultured	0,00 ± 0,00	0,00 ± 0,00	11,00 ± 18,41	15,83 ± 12,35
b5ddd2a2537998689e0ece93152ab3be	d__Bacteria; p__Planctomycetota; c__Phycisphaerae; o__Tepidisphaerales; f__WD2101_soil_group; g__WD2101_soil_group; s__uncultured_planctomycete	12,17 ± 6,55	4,83 ± 3,97	4,33 ± 5,24	6,83 ± 4,26
63b419d0681cb1e6cc85e5a30570d5e6	d__Bacteria; p__Proteobacteria; c__Gammaproteobacteria; o__Burkholderiales; f__Alcaligenaceae; g__Achromobacter	18,67 ± 9,89	3,83 ± 5,85	1,17 ± 2,86	4,33 ± 4,84
bb142b93d35e64b32fc9ed7346f5dc98	d__Bacteria; p__Proteobacteria; c__Gammaproteobacteria; o__Burkholderiales; f__Nitrosomonadaceae; g__MND1	5,83 ± 9,39	5,67 ± 8,87	3,17 ± 7,76	16,33 ± 18,47
fedc90cf4666f3dbe16bb9af85210d4e	d__Bacteria; p__Acidobacteriota; c__Vicinamibacteria; o__Vicinamibacterales; f__Vicinamibacteraceae; g__Vicinamibacteraceae	14,50 ± 11,11	6,00 ± 7,13	3,67 ± 5,68	4,67 ± 7,34
24e7b271efd07de44fe6077385425026	d__Bacteria; p__Proteobacteria; c__Alphaproteobacteria; o__Tistrellales; f__Geminicoccaceae; g__Candidatus_Alysiosphaera; s__metagenome	1,00 ± 2,45	4,83 ± 11,84	10,50 ± 18,99	10,50 ± 8,67
27ac1a7491367881b9cb7079f5a42836	d__Bacteria; p__Proteobacteria; c__Alphaproteobacteria; o__uncultured; f__uncultured; g__uncultured	17,67 ± 4,63	1,83 ± 4,49	1,67 ± 2,88	3,67 ± 4,32
29598a8702c0ba3b931a99aa57cd4447	d__Bacteria; p__Chloroflexi; c__KD4-96; o__KD4-96; f__KD4-96; g__KD4-96; s__uncultured_bacterium	0,00 ± 0,00	8,67 ± 21,23	8,16 ± 26,67	14,00 ± 21,77
26ef9a01594db8efec36cc6ffa22c9b0	d__Bacteria; p__Firmicutes; c__Bacilli; o__Bacillales; f__Bacillaceae; g__Bacillus	0,00 ± 0,00	7,17 ± 17,55	7,83 ± 12,24	8,83 ± 11,32
e6b7e66582adda7581430b9dcb46b521	d__Bacteria; p__Verrucomicrobiota; c__Verrucomicrobiae; o__Opitutales; f__Opitutaceae; g__Lacunisphaera	13,83 ± 7,78	6,50 ± 7,48	0,00 ± 0,00	6,17 ± 7,47
b3129f7ec6c871d4f1390fb11c677f0f	d__Bacteria; p__Latescibacterota; c__Latescibacterota; o__Latescibacterota; f__Latescibacterota; g__Latescibacterota; s__uncultured_bacterium	13,17 ± 4,45	2,83 ± 4,43	2,83 ± 4,67	6,67 ± 3,67
cc424eff2383068b23604af2c26cb3f1	d__Bacteria; p__Patescibacteria; c__Saccharimonadia; o__Saccharimonadales; f__Saccharimonadaceae; g__TM7a; s__uncultured_bacterium	0,00 ± 0,00	0,00 ± 0,00	0,00 ± 0,00	0,00 ± 0,00
caa70a177011408641e1e203915b03d4	d__Bacteria; p__Chloroflexi; c__Anaerolineae; o__Caldilineales; f__Caldilineaceae; g__uncultured; s__uncultured_bacterium	0,00 ± 0,00	6,50 ± 10,88	8,33 ± 13,78	8,50 ± 9,33
a5faaa5ab0aa86e0a6b4206096dd2f47	d__Bacteria; p__Actinobacteriota; c__Actinobacteria; o__Micromonosporales; f__Micromonosporaceae; g__Rhizocola	3,50 ± 5,65	4,33 ± 6,98	13,83 ± 7,52	7,33 ± 6,12
c02d3c7bf0962c60c85a110b7703e0c7	d__Bacteria; p__Bacteroidota; c__Bacteroidia; o__Chitinophagales; f__Saprospiraceae; g__uncultured; s__uncultured_Haliscomenobacter	16,50 ± 12,94	2,83 ± 6,94	4,33 ± 6,83	4,50 ± 6,98
d181df71f8b86792491c2cdfb8d0b324	d__Bacteria; p__Proteobacteria; c__Gammaproteobacteria; o__Diplorickettsiales; f__Diplorickettsiaceae; g__uncultured; s__uncultured_bacterium	13,83 ± 13,29	0,00 ± 0,00	2,17 ± 5,31	8,67 ± 6,83
ae50ae916bbb8545ca84a3d12768e110	d__Bacteria; p__Methylomirabilota; c__Methylomirabilia; o__Rokubacteriales; f__WX65; g__WX65; s__bacterium_WX65	5,16 ± 8,71	15,83 ± 17,54	4,16 ± 17,21	5,17 ± 12,66
73c20faa8dbdfcdc2e55f2eea507f425	d__Bacteria; p__Proteobacteria; c__Alphaproteobacteria; o__Rhodobacterales; f__Rhodobacteraceae	2,67 ± 6,53	10,67 ± 19,38	0,00 ± 0,00	17,00 ± 19,04
9869b8a9780e441e0cd573a7bcb48cea	d__Bacteria; p__Proteobacteria; c__Alphaproteobacteria; o__Rhizobiales; f__Xanthobacteraceae; g__uncultured	0,00 ± 0,00	7,50 ± 13,71	10,33 ± 12,11	9,83 ± 7,78
aba8c17e313c37c938998554292445ba	d__Bacteria; p__Proteobacteria; c__Gammaproteobacteria; o__Burkholderiales; f__Oxalobacteraceae	30,33 ± 34,84	0,00 ± 0,00	0,00 ± 0,00	0,00 ± 0,00
4fdee4ffe42047f01b3b1551f45749be	d__Bacteria; p__Patescibacteria; c__Saccharimonadia; o__Saccharimonadales; f__Saccharimonadales; g__Saccharimonadales	7,33 ± 6,83	8,17 ± 7,44	4,67 ± 5,47	0,00 ± 0,00
1ff6da213a3c09c0ac4a17976441aca3	d__Bacteria; p__Chloroflexi; c__Chloroflexia; o__Thermomicrobiales; f__AKYG1722; g__AKYG1722	3,66 ± 4,73	6,00 ± 6,78	8,83 ± 13,93	11,67 ± 7,12
caa012347a5dbbb555f51a53943d690c	d__Bacteria; p__Firmicutes; c__Bacilli; o__Paenibacillales; f__Paenibacillaceae; g__Paenibacillus	0,00 ± 0,00	0,00 ± 0,00	0,00 ± 0,00	30,17 ± 25,79
d58903cbcc308c5554102fb5960bc0f6	d__Bacteria; p__Acidobacteriota; c__Vicinamibacteria; o__Vicinamibacterales; f__Vicinamibacteraceae; g__Vicinamibacteraceae	9,67 ± 7,84	7,67 ± 7,45	0,00 ± 0,00	7,00 ± 8,29
84b0ad595f247f7a7cdea1385c9bca18	d__Bacteria; p__Actinobacteriota; c__Thermoleophilia; o__Gaiellales; f__uncultured; g__uncultured	0,00 ± 0,00	6,00 ± 9,49	9,67 ± 15,19	14,33 ± 11,69
52c017d7a9b865675bfd196799a5ca94	d__Bacteria; p__Proteobacteria; c__Gammaproteobacteria; o__Cellvibrionales; f__Cellvibrionaceae; g__Cellvibrio; s__metagenome	0,00 ± 0,00	0,00 ± 0,00	5,00 ± 5,73	0,00 ± 0,00
165b2142c5a8cead7cf272e505ec3d2f	d__Bacteria; p__Actinobacteriota; c__Acidimicrobiia; o__IMCC26256; f__IMCC26256; g__IMCC26256	3,00 ± 7,35	4,33 ± 13,61	7,67 ± 11,94	11,33 ± 13,31
ddfd4ec3800e9cb9812543f395f02730	d__Bacteria; p__Proteobacteria; c__Gammaproteobacteria; o__Burkholderiales; f__Nitrosomonadaceae; g__MND1	19,66 ± 17,76	0,00 ± 0,00	1,33 ± 3,27	6,50 ± 10,11
447027dfe054bca03eeb4107df7c5037	d__Bacteria; p__Planctomycetota; c__Planctomycetes; o__Pirellulales; f__Pirellulaceae; g__Pir4_lineage; s__uncultured_bacterium	0,00 ± 0,00	4,83 ± 11,84	9,67 ± 15,45	9,00 ± 14,63
569df8397a972806f1920b90655ffa8b	d__Bacteria; p__Actinobacteriota; c__Thermoleophilia; o__Gaiellales; f__uncultured; g__uncultured; s__uncultured_bacterium	0,00 ± 0,00	10,50 ± 11,98	3,83 ± 9,39	12,17 ± 14,78
88dcfbfa6edee34d714e7b5c8441ccdf	d__Bacteria; p__Proteobacteria; c__Gammaproteobacteria; o__Burkholderiales; f__Nitrosomonadaceae; g__MND1	6,17 ± 6,88	8,67 ± 9,67	2,17 ± 5,31	10,50 ± 9,52
ddd88f0733749fc90751e5960866f14b	d__Bacteria; p__Proteobacteria; c__Alphaproteobacteria; o__Rhodobacterales; f__Rhodobacteraceae	10,50 ± 12,13	1,83 ± 4,49	3,67 ± 8,98	8,83 ± 13,21
2e1d22ffbdd1e3b170720578a9edf2df	d__Bacteria; p__Proteobacteria; c__Alphaproteobacteria; o__Elsterales; f__uncultured; g__uncultured	20,83 ± 5,46	2,33 ± 5,72	0,00 ± 0,00	3,83 ± 6,15
cf519007da15a976aadd6602d39d9b26	d__Bacteria; p__Cyanobacteria; c__Cyanobacteriia; o__Cyanobacteriales	1,33 ± 2,37	11,50 ± 6,38	10,17 ± 11,23	6,50 ± 5,58
2c5dd95e65114fb56f95134e30c62a69	d__Bacteria; p__Actinobacteriota; c__Actinobacteria; o__Streptomycetales; f__Streptomycetaceae; g__Streptomyces	0,00 ± 0,00	5,33 ± 13,36	0,00 ± 0,00	24,17 ± 19,67
b6abf00bc859d725b70486c2691f82eb	d__Bacteria; p__Planctomycetota; c__Planctomycetes; o__Pirellulales; f__Pirellulaceae; g__Pir4_lineage; s__uncultured_Planctomycetaceae	2,17 ± 5,31	0,00 ± 0,00	11,83 ± 18,36	13,16 ± 17,61
2e630bb56f02e0fd7ca8c6c50e250bb6	d__Bacteria; p__Acidobacteriota; c__Subgroup_5; o__Subgroup_5; f__Subgroup_5; g__Subgroup_5	23,50 ± 7,12	0,00 ± 0,00	0,00 ± 0,00	2,83 ± 4,43
714f8135571a8e700ea8e0176383660b	d__Bacteria; p__Entotheonellaeota; c__Entotheonellia; o__Entotheonellales; f__Entotheonellaceae; g__Entotheonellaceae; s__uncultured_bacterium	1,17 ± 2,86	5,50 ± 10,80	7,17 ± 7,96	12,67 ± 8,14
96d3b7148c9a511c72bf544fa060fe56	d__Bacteria; p__Actinobacteriota; c__Acidimicrobiia; o__uncultured; f__uncultured; g__uncultured; s__uncultured_Acidimicrobiia	3,50 ± 8,57	12,17 ± 13,57	0,00 ± 0,00	6,66 ± 17,35
10a86d8ec01825ba9d76513b074043b7	d__Bacteria; p__Actinobacteriota; c__Thermoleophilia; o__Gaiellales; f__Gaiellaceae; g__Gaiella	6,50 ± 15,92	2,50 ± 6,12	15,33 ± 17,45	5,00 ± 7,75
ec29a30d90845b3b7d2f71caef737511	d__Bacteria; p__Actinobacteriota; c__Thermoleophilia; o__Gaiellales; f__uncultured; g__uncultured; s__uncultured_bacterium	1,33 ± 3,27	9,00 ± 7,16	7,00 ± 8,15	8,17 ± 6,65
1909640c1d9281e4571bbc0e703b2d6a	d__Bacteria; p__Planctomycetota; c__OM190; o__OM190; f__OM190; g__OM190; s__uncultured_bacterium	11,17 ± 9,37	3,17 ± 4,92	0,00 ± 0,00	10,83 ± 6,37
db235209e8dd5750858d53f19568ee95	d__Bacteria; p__Actinobacteriota; c__Actinobacteria; o__Streptomycetales; f__Streptomycetaceae; g__Streptomyces	0,00 ± 0,00	0,00 ± 0,00	0,00 ± 0,00	29,17 ± 24,68
1d7974a23a8f62c04929cd57d4dc787e	d__Bacteria; p__Myxococcota; c__Polyangia; o__Haliangiales; f__Haliangiaceae; g__Haliangium; s__uncultured_bacterium	8,33 ± 9,43	5,33 ± 8,36	3,83 ± 9,39	6,67 ± 12,11
4a1b08a7e54a8c0fc44fe054574695f2	d__Bacteria; p__Bacteroidota; c__Kapabacteria; o__Kapabacteriales; f__Kapabacteriales; g__Kapabacteriales	15,67 ± 6,19	3,67 ± 4,46	0,00 ± 0,00	2,17 ± 3,49
7e5e04643091db227412576411e9cd10	d__Bacteria; p__Acidobacteriota; c__Vicinamibacteria; o__Vicinamibacterales; f__uncultured; g__uncultured; s__uncultured_bacterium	17,00 ± 20,55	2,83 ± 6,94	0,00 ± 0,00	9,17 ± 14,78
4b6c146070232da7876771f6d7e83c3b	d__Bacteria; p__Planctomycetota; c__Planctomycetes; o__Pirellulales; f__Pirellulaceae; g__Rhodopirellula; s__uncultured_bacterium	4,83 ± 5,91	3,83 ± 6,31	9,00 ± 5,66	9,17 ± 7,63
f981e6b5f45256202518a3c3c3793383	d__Bacteria; p__Verrucomicrobiota; c__Verrucomicrobiae; o__Pedosphaerales; f__Pedosphaeraceae; g__ADurb.Bin063-1	11,50 ± 11,00	5,67 ± 8,87	2,17 ± 5,31	7,67 ± 9,67
92dbed4f1d46f7aea28d28f412a901d0	d__Bacteria; p__Acidobacteriota; c__Acidobacteriae; o__Bryobacterales; f__Bryobacteraceae; g__Bryobacter	12,83 ± 23,18	4,33 ± 13,61	6,17 ± 15,11	3,50 ± 8,57
a8d7ca2c32eb7eef3aab647e3a3486a5	d__Bacteria; p__Actinobacteriota; c__Thermoleophilia; o__Gaiellales; f__Gaiellaceae; g__Gaiella	0,00 ± 0,00	12,66 ± 17,86	2,00 ± 4,90	11,67 ± 8,24
8fc0fabfdf5e0826776c43e192eaeaf5	d__Bacteria; p__Actinobacteriota; c__Actinobacteria; o__Micrococcales; f__Microbacteriaceae	1,50 ± 3,67	10,33 ± 11,96	7,00 ± 11,14	10,00 ± 11,33
c9f84c22a065a25ad9deb7d797964825	d__Bacteria; p__Planctomycetota; c__Planctomycetes; o__Pirellulales; f__Pirellulaceae; g__Pir4_lineage	0,00 ± 0,00	13,33 ± 15,13	5,83 ± 9,33	3,50 ± 8,57
4c5651d9af66c50c66d79978dfa4914c	d__Bacteria; p__Latescibacterota; c__Latescibacterota; o__Latescibacterota; f__Latescibacterota; g__Latescibacterota; s__uncultured_soil	12,17 ± 1,33	2,67 ± 6,53	2,00 ± 4,90	8,17 ± 6,65
0881868effe9adba5fbb1c60614a9f30	d__Bacteria; p__Firmicutes; c__Bacilli; o__Bacillales; f__Planococcaceae; g__Domibacillus; s__Bacillus_sp.	1,50 ± 3,67	4,50 ± 11,02	18,66 ± 27,57	0,00 ± 0,00
3b482158f41d6a7f2df1dc4388b8e29f	d__Bacteria; p__Firmicutes; c__Clostridia; o__Clostridiales; f__Clostridiaceae; g__Clostridium_sensu_stricto_13; s__Clostridium_tunisiense	1,00 ± 2,45	2,83 ± 6,94	11,00 ± 8,72	8,50 ± 9,95
94c06c399c6a4008d3d965259201acac	d__Bacteria; p__Chloroflexi; c__KD4-96; o__KD4-96; f__KD4-96; g__KD4-96; s__uncultured_Chloroflexi	0,00 ± 0,00	7,17 ± 11,11	7,83 ± 12,17	13,50 ± 12,08
0a1538c46128178ec92cb6c47e46c642	d__Bacteria; p__Actinobacteriota; c__Actinobacteria; o__Propionibacteriales; f__Nocardioidaceae; g__Nocardioides; s__Nocardioides_sp.	3,00 ± 4,69	8,83 ± 9,87	5,33 ± 8,29	5,33 ± 13,36
20a719a79a13c404866d9e3525ff89e7	d__Bacteria; p__Actinobacteriota; c__MB-A2-108; o__MB-A2-108; f__MB-A2-108; g__MB-A2-108; s__uncultured_actinobacterium	7,83 ± 9,85	11,33 ± 13,37	9,33 ± 13,27	0,00 ± 0,00
bbce2be26dd9bf56837f251e6fd79ffc	d__Bacteria; p__Planctomycetota; c__Planctomycetes; o__Planctomycetales; f__uncultured; g__uncultured; s__uncultured_bacterium	2,67 ± 6,53	5,00 ± 7,97	4,33 ± 13,61	10,50 ± 8,41
812e9e07df02341c24b5ca2721159b78	d__Bacteria; p__Actinobacteriota; c__Actinobacteria; o__Streptomycetales; f__Streptomycetaceae; g__Streptomyces	2,67 ± 4,13	2,33 ± 5,72	11,16 ± 9,79	10,33 ± 12,43
8965ae9476df8ad76633fbf330a3e279	d__Bacteria; p__Proteobacteria; c__Gammaproteobacteria; o__Burkholderiales; f__Comamonadaceae; g__Ramlibacter	13,33 ± 3,93	3,67 ± 5,72	2,67 ± 4,13	5,50 ± 6,69
92e081de1fba550138e42f89c648b521	d__Bacteria; p__Verrucomicrobiota; c__Verrucomicrobiae; o__Verrucomicrobiales; f__Verrucomicrobiaceae; g__uncultured; s__uncultured_Verrucomicrobia	11,83 ± 11,25	2,67 ± 4,13	3,83 ± 5,95	7,33 ± 8,52
bad96345dee787c9f6762d9b382960c5	d__Bacteria; p__Proteobacteria; c__Gammaproteobacteria; o__Pseudomonadales; f__Pseudomonadaceae; g__Pseudomonas	8,50 ± 7,64	0,00 ± 0,00	3,83 ± 6,15	4,83 ± 6,34
492953113ee697ed8106223a041b4e95	d__Bacteria; p__Acidobacteriota; c__Vicinamibacteria; o__Vicinamibacterales; f__uncultured; g__uncultured	13,67 ± 15,27	0,00 ± 0,00	5,33 ± 8,26	6,33 ± 9,99
2c2373750fc3a8ed30208e3eaf666bd4	d__Bacteria; p__Actinobacteriota; c__Actinobacteria; o__Micrococcales; f__Micrococcaceae; g__Kocuria	5,83 ± 9,33	0,00 ± 0,00	16,50 ± 18,15	6,00 ± 14,70
8b41438224ba1c476e02199c7f72a202	d__Bacteria; p__Verrucomicrobiota; c__Verrucomicrobiae; o__Pedosphaerales; f__Pedosphaeraceae; g__Pedosphaeraceae; s__uncultured_Pedosphaera	18,83 ± 13,93	0,00 ± 0,00	0,00 ± 0,00	9,50 ± 11,31
41734251fd2be98d26f278ae60ddda92	d__Bacteria; p__Proteobacteria; c__Alphaproteobacteria; o__Sphingomonadales; f__Sphingomonadaceae; g__Sphingomonas	0,00 ± 0,00	8,17 ± 12,66	4,00 ± 9,80	11,50 ± 12,60
c565a71a44c69aad9a6d0484720d2a99	d__Bacteria; p__Verrucomicrobiota; c__Verrucomicrobiae; o__Verrucomicrobiales; f__Verrucomicrobiaceae; g__Verrucomicrobium; s__uncultured_bacterium	14,33 ± 4,97	1,66 ± 4,78	0,00 ± 0,00	3,50 ± 5,65
7ed3d2b3084e82c7d77235e3cbb61a49	d__Bacteria; p__Acidobacteriota; c__Acidobacteriae; o__Acidobacteriales; f__Acidobacteriales; g__Acidobacteriales; s__uncultured_bacterium	17,33 ± 9,75	0,00 ± 0,00	0,00 ± 0,00	6,00 ± 6,66
bd706bd0e2b533fd2156833624c00c4a	d__Bacteria; p__Acidobacteriota; c__Subgroup_18; o__Subgroup_18; f__Subgroup_18; g__Subgroup_18; s__uncultured_bacterium	10,17 ± 5,88	6,00 ± 5,14	2,33 ± 3,67	6,83 ± 6,24
df3d6113f855e22f2a6d44e60f01baa7	d__Bacteria; p__Firmicutes; c__Clostridia; o__Peptostreptococcales-Tissierellales; f__Peptostreptococcaceae; g__Romboutsia	0,00 ± 0,00	3,17 ± 7,76	14,50 ± 8,92	7,83 ± 6,68
540a7bfa2324956a1858077bfef78de4	d__Bacteria; p__Acidobacteriota; c__Vicinamibacteria; o__Vicinamibacterales; f__Vicinamibacteraceae; g__uncultured; s__uncultured_bacterium	0,00 ± 0,00	6,67 ± 9,95	14,33 ± 7,69	2,50 ± 4,81
35c0221c3fe8e0146c2d275045cf7966	d__Bacteria; p__Firmicutes; c__Bacilli; o__Bacillales; f__Bacillaceae; g__Bacillus	0,00 ± 0,00	4,16 ± 17,21	15,67 ± 18,68	4,16 ± 17,21
dbf70a1db197b09c0c8fc4c9ce8010a4	d__Bacteria; p__Proteobacteria; c__Alphaproteobacteria; o__Rhizobiales; f__Xanthobacteraceae	0,00 ± 0,00	8,50 ± 9,46	3,83 ± 6,31	14,00 ± 2,76
3bba96e348ddbe21cb71b09c808b7085	d__Bacteria; p__Acidobacteriota; c__Vicinamibacteria; o__Vicinamibacterales; f__Vicinamibacteraceae; g__Vicinamibacteraceae	14,83 ± 4,83	1,33 ± 3,27	0,00 ± 0,00	6,33 ± 7,42
6e44afbfa37717754ce22c41afe991b7	d__Bacteria; p__Proteobacteria; c__Alphaproteobacteria; o__Rhizobiales; f__Rhizobiales_Incertae_Sedis; g__uncultured; s__uncultured_bacterium	5,33 ± 6,38	5,33 ± 6,36	6,33 ± 5,31	8,50 ± 4,68
946a8371f8894bd0e76636f8dbc8b0c2	d__Bacteria; p__Firmicutes; c__Bacilli; o__Aneurinibacillales; f__Aneurinibacillaceae; g__Aneurinibacillus; s__uncultured_bacterium	0,00 ± 0,00	9,00 ± 4,86	8,33 ± 4,53	7,83 ± 6,59
6e22c7c0dd77923de2a1a1bc6e2c7b07	d__Bacteria; p__Proteobacteria; c__Alphaproteobacteria; o__Sphingomonadales; f__Sphingomonadaceae; g__Sphingomonas	6,83 ± 13,59	0,00 ± 0,00	3,00 ± 7,35	6,83 ± 11,14
ee84aa1ee4b8ded1037f0e41bf25f472	d__Bacteria; p__Actinobacteriota; c__Thermoleophilia; o__Gaiellales; f__Gaiellaceae; g__Gaiella	1,83 ± 4,49	0,00 ± 0,00	4,67 ± 11,43	10,33 ± 16,32
3fa9cad49c4dcb70e90a4612f9cd8655	d__Bacteria; p__Proteobacteria; c__Alphaproteobacteria; o__Rhizobiales; f__Rhizobiaceae; g__Mesorhizobium	1,33 ± 3,27	9,50 ± 11,31	6,00 ± 9,38	10,50 ± 9,75
b05d3108a2b8b21dd2a68e764cf65365	d__Bacteria; p__Chloroflexi; c__Chloroflexia; o__Chloroflexales; f__Roseiflexaceae; g__uncultured; s__uncultured_bacterium	4,83 ± 5,63	5,00 ± 3,95	3,50 ± 3,89	11,83 ± 7,41
593280eecad23fe5b159cc8e0d561aae	d__Bacteria; p__Cyanobacteria; c__Cyanobacteriia; o__Chloroplast; f__Chloroplast; g__Chloroplast	0,00 ± 0,00	14,33 ± 15,77	0,00 ± 0,00	13,00 ± 14,25
4aeb29ae61187fe779416c044e31611b	d__Bacteria; p__Acidobacteriota; c__Holophagae; o__Subgroup_7; f__Subgroup_7; g__Subgroup_7	4,67 ± 5,72	3,67 ± 5,82	10,50 ± 8,24	7,17 ± 7,33
53f94f855759b3f7ed056f246817aa00	d__Bacteria; p__Cyanobacteria; c__Cyanobacteriia; o__Phormidesmiales; f__Nodosilineaceae; g__Nodosilinea_PCC-7104	6,67 ± 7,55	10,83 ± 9,34	0,50 ± 1,22	5,66 ± 8,87
40f8c22bfc6841267f0f555dfa04550c	d__Bacteria; p__Bacteroidota; c__Bacteroidia; o__Sphingobacteriales; f__env.OPS_17; g__env.OPS_17; s__metagenome	9,33 ± 5,47	5,50 ± 3,45	4,17 ± 4,75	3,50 ± 3,99
7092db9d852605ae085f0869917cafcb	d__Bacteria; p__Gemmatimonadota; c__Gemmatimonadetes; o__Gemmatimonadales; f__Gemmatimonadaceae; g__Gemmatimonas; s__uncultured_Gemmatimonadaceae	6,83 ± 7,55	10,17 ± 6,82	1,00 ± 2,45	5,50 ± 7,15
dfd9501be3b1127087a4bb9bbc7a3b4e	d__Bacteria; p__Planctomycetota; c__Planctomycetes; o__Planctomycetales; f__Rubinisphaeraceae; g__Planctomicrobium; s__uncultured_soil	7,50 ± 9,20	5,83 ± 6,52	4,17 ± 6,46	6,50 ± 7,69
0bc42a038fe913aefc03d5076ffd6328	d__Bacteria; p__Myxococcota; c__Polyangia; o__Polyangiales; f__Polyangiaceae; g__Pajaroellobacter; s__uncultured_soil	6,33 ± 5,31	4,00 ± 9,80	7,17 ± 11,84	5,33 ± 8,36
bd45447e8453c1bc872fe7673a95b53e	d__Bacteria; p__Proteobacteria; c__Alphaproteobacteria; o__Dongiales; f__Dongiaceae; g__Dongia; s__uncultured_bacterium	11,17 ± 9,28	4,00 ± 9,80	0,00 ± 0,00	12,00 ± 14,30
920f597082dd3c0410d2cffdc65569b8	d__Bacteria; p__Myxococcota; c__Myxococcia; o__Myxococcales; f__Myxococcaceae	13,50 ± 16,20	0,00 ± 0,00	0,00 ± 0,00	5,67 ± 9,14
45bbeef9f130c28f320a4b520b6ed9dd	d__Bacteria; p__Proteobacteria; c__Gammaproteobacteria; o__Burkholderiales; f__Comamonadaceae	13,66 ± 11,78	0,00 ± 0,00	8,67 ± 13,44	4,83 ± 11,84
5dba365f7ac52422ed6da2e65ffbe9d8	d__Bacteria; p__Acidobacteriota; c__Acidobacteriae; o__Bryobacterales; f__Bryobacteraceae; g__Bryobacter	20,33 ± 11,41	2,17 ± 5,31	1,66 ± 4,78	2,83 ± 6,94
a4ffa2b8f05553d3800508f483554b89	d__Bacteria; p__Latescibacterota; c__Latescibacterota; o__Latescibacterota; f__Latescibacterota; g__Latescibacterota; s__metagenome	6,00 ± 7,13	4,67 ± 7,47	2,00 ± 4,90	7,33 ± 6,32
4df059b6f9f10b360422443fbf1c8e44	d__Bacteria; p__Latescibacterota; c__Latescibacterota; o__Latescibacterota; f__Latescibacterota; g__Latescibacterota	9,50 ± 3,56	4,33 ± 5,89	5,67 ± 6,35	6,17 ± 5,42
755200cb5b2581328ab5b37ee4268a9d	d__Bacteria; p__Actinobacteriota; c__Actinobacteria; o__Streptosporangiales; f__Streptosporangiaceae; g__Streptosporangiaceae; s__metagenome	0,00 ± 0,00	0,00 ± 0,00	27,00 ± 30,31	0,00 ± 0,00
44b2282f2599fa5fa073cdb492be74c6	d__Bacteria; p__Myxococcota; c__Polyangia; o__Polyangiales; f__Sandaracinaceae; g__Sandaracinus; s__Sandaracinus_amylolyticus	1,83 ± 4,49	10,17 ± 12,25	6,83 ± 13,73	5,33 ± 7,12
190e46d6af9eca0a4a1679dbaa29803f	d__Bacteria; p__Acidobacteriota; c__Vicinamibacteria; o__Vicinamibacterales; f__uncultured; g__uncultured	20,17 ± 7,14	0,00 ± 0,00	0,00 ± 0,00	2,00 ± 4,90
978617c63ce17798c041820ce5face9b	d__Bacteria; p__Acidobacteriota; c__Vicinamibacteria; o__Vicinamibacterales; f__Vicinamibacteraceae; g__Vicinamibacteraceae	15,83 ± 4,92	0,00 ± 0,00	8,00 ± 12,41	1,83 ± 4,49
e2b7d46ffb036c584c53f17614dd8d2b	d__Bacteria; p__Proteobacteria; c__Gammaproteobacteria; o__Steroidobacterales; f__Woeseiaceae; g__Woeseia	7,83 ± 13,59	4,83 ± 7,81	6,50 ± 8,09	7,50 ± 8,24
ce6ca56f80d5857e1c95e72b64d4086c	d__Bacteria; p__Proteobacteria; c__Gammaproteobacteria; o__Xanthomonadales; f__Xanthomonadaceae; g__Stenotrophomonas; s__Stenotrophomonas_rhizophila	14,67 ± 12,77	1,66 ± 4,78	1,83 ± 3,25	0,00 ± 0,00
f5eb0796e786356da9a7cf93911c8403	d__Bacteria; p__Proteobacteria; c__Alphaproteobacteria; o__Rhizobiales; f__Xanthobacteraceae; g__uncultured; s__uncultured_forest	7,00 ± 5,59	2,67 ± 6,53	6,17 ± 9,97	10,83 ± 5,56
039befbb330f67d8d404e42349ae1302	d__Bacteria; p__Bacteroidota; c__Bacteroidia; o__Sphingobacteriales; f__env.OPS_17; g__env.OPS_17; s__uncultured_Alistipes	13,00 ± 2,28	1,00 ± 2,45	1,17 ± 2,86	3,83 ± 4,31
3f3ff0c466ab872e4be90beb1307fd82	d__Bacteria; p__Proteobacteria; c__Alphaproteobacteria; o__Sphingomonadales; f__Sphingomonadaceae; g__Qipengyuania; s__uncultured_bacterium	7,00 ± 7,69	2,83 ± 6,94	5,50 ± 8,67	8,33 ± 7,36
c85092847efbc740ccd6f39ce4a469f7	d__Bacteria; p__Actinobacteriota; c__Thermoleophilia; o__Solirubrobacterales; f__Solirubrobacteraceae; g__Solirubrobacter; s__uncultured_bacterium	3,33 ± 8,16	3,17 ± 7,76	10,00 ± 16,30	10,17 ± 11,36
d1d3c6e41d6d238b30447c695eb1af65	d__Bacteria; p__Acidobacteriota; c__Vicinamibacteria; o__Vicinamibacterales; f__Vicinamibacteraceae; g__Vicinamibacteraceae	8,83 ± 7,68	2,67 ± 4,18	1,33 ± 3,27	7,83 ± 8,83
6e2eb449e7cc04a7b846ee43951a72fb	d__Bacteria; p__Planctomycetota; c__Planctomycetes; o__Gemmatales; f__Gemmataceae; g__Gemmata; s__uncultured_bacterium	1,66 ± 4,78	9,66 ± 17,63	0,00 ± 0,00	15,17 ± 12,12
c7ad446e3484faba01793e6c65ea6521	d__Bacteria; p__Actinobacteriota; c__Thermoleophilia; o__Solirubrobacterales; f__67-14; g__67-14	3,50 ± 6,44	4,33 ± 6,98	6,00 ± 7,90	10,83 ± 6,18
cb1b126032a8182d80491a1de9cc417f	d__Bacteria; p__Bdellovibrionota; c__Bdellovibrionia; o__Bacteriovoracales; f__Bacteriovoracaceae; g__uncultured; s__uncultured_bacterium	19,17 ± 11,11	0,00 ± 0,00	3,50 ± 4,28	2,67 ± 4,18
6f1639e070c247264dc2de601be55dfe	d__Bacteria; p__Firmicutes; c__Clostridia; o__Clostridiales; f__Clostridiaceae; g__Clostridium_sensu_stricto_10; s__uncultured_bacterium	1,83 ± 4,49	6,50 ± 10,07	7,17 ± 11,11	10,83 ± 8,75
c86dc6cfd99b1d9da0023646c03cc82d	d__Bacteria; p__Bacteroidota; c__Rhodothermia; o__Rhodothermales; f__Rhodothermaceae; g__Rhodothermaceae	4,66 ± 5,27	4,67 ± 7,34	3,16 ± 5,67	9,00 ± 8,67
27effff5137642fa732e3011b85977a0	d__Bacteria; p__Actinobacteriota; c__Thermoleophilia; o__Solirubrobacterales; f__67-14; g__67-14	3,17 ± 7,76	10,50 ± 12,45	6,16 ± 9,67	6,33 ± 13,31
aa495f6e7ccbea50c3c48f58e3d145da	d__Bacteria; p__Proteobacteria; c__Alphaproteobacteria; o__Sphingomonadales; f__Sphingomonadaceae	14,16 ± 8,78	4,67 ± 7,26	0,00 ± 0,00	5,33 ± 8,48
7423de13d37965ae97c9eafa0df55343	d__Bacteria; p__Acidobacteriota; c__Vicinamibacteria; o__Vicinamibacterales; f__uncultured; g__uncultured; s__uncultured_bacterium	9,83 ± 6,27	6,67 ± 8,16	1,83 ± 4,49	6,33 ± 7,36
9824aeddd728771f6a077c23ce73a7fb	d__Bacteria; p__Verrucomicrobiota; c__Verrucomicrobiae; o__Verrucomicrobiales; f__Verrucomicrobiaceae; g__uncultured; s__uncultured_Verrucomicrobia	2,33 ± 5,72	6,83 ± 7,63	9,83 ± 12,81	7,17 ± 11,21
941aed2d74755f6321c88fb052222f86	d__Bacteria; p__Bacteroidota; c__Bacteroidia; o__Cytophagales; f__Hymenobacteraceae; g__Pontibacter; s__Pontibacter_sp.	13,00 ± 3,85	1,66 ± 4,78	2,67 ± 4,18	8,00 ± 8,05
cc5103b7623734fa363b7d8cdffa926c	d__Bacteria; p__Bacteroidota; c__Bacteroidia; o__Sphingobacteriales; f__NS11-12_marine_group; g__NS11-12_marine_group	13,17 ± 14,62	4,17 ± 6,46	0,00 ± 0,00	0,00 ± 0,00
c7511f6ef1f1bdb63c249524f83d76e9	d__Bacteria; p__Proteobacteria; c__Alphaproteobacteria; o__Rhizobiales; f__Devosiaceae; g__Devosia	9,67 ± 15,19	5,00 ± 8,15	1,50 ± 3,67	2,17 ± 5,31
cfa4a6b0be6b191addb08dc68310ffa7	d__Bacteria; p__Cyanobacteria; c__Cyanobacteriia; o__Cyanobacteriales; f__Nostocaceae; g__Nostoc_PCC-7107; s__Nostoc_sp.	0,00 ± 0,00	25,83 ± 28,44	0,00 ± 0,00	0,00 ± 0,00
4034a47a9d8cedbdf02f0ac90107953d	d__Bacteria; p__Gemmatimonadota; c__Gemmatimonadetes; o__Gemmatimonadales; f__Gemmatimonadaceae; g__uncultured; s__uncultured_Alphaproteobacteria	2,50 ± 6,12	5,83 ± 9,39	5,83 ± 9,34	11,67 ± 12,82
8b101f40561b3c93bac45e4ab2d35f6c	d__Bacteria; p__Actinobacteriota; c__Acidimicrobiia; o__Microtrichales; f__uncultured; g__uncultured; s__uncultured_bacterium	0,00 ± 0,00	9,83 ± 11,51	7,33 ± 11,79	8,67 ± 9,99
c5ea60caf4402f0a99581d956e71f23f	d__Bacteria; p__Firmicutes; c__Clostridia; o__Clostridiales; f__Clostridiaceae; g__Clostridium_sensu_stricto_1	1,33 ± 3,27	8,66 ± 17,25	11,83 ± 14,39	2,67 ± 6,53
968c79c81f144bb66505ccb0568d42f1	d__Bacteria; p__Actinobacteriota; c__Actinobacteria; o__Corynebacteriales; f__Nocardiaceae; g__Rhodococcus	1,00 ± 2,45	6,00 ± 9,63	9,50 ± 14,75	6,00 ± 9,49
42512f7837c66eb75c70cef6eaba439b	d__Bacteria; p__Proteobacteria; c__Alphaproteobacteria; o__Tistrellales; f__Geminicoccaceae; g__uncultured	1,66 ± 4,78	4,00 ± 6,23	8,00 ± 8,92	11,00 ± 9,92
918449f8c16783d2ec0a67279fd2c3d1	d__Bacteria; p__Entotheonellaeota; c__Entotheonellia; o__Entotheonellales; f__Entotheonellaceae; g__Candidatus_Entotheonella; s__uncultured_delta	3,00 ± 4,82	10,00 ± 11,45	6,50 ± 10,31	3,83 ± 9,39
fb378d153abd415fe9a2ca8b141baa63	d__Bacteria	9,33 ± 8,19	4,83 ± 6,43	4,50 ± 5,43	5,83 ± 6,46
59df202643bd545a963ab63ab1604942	d__Bacteria; p__Planctomycetota; c__Phycisphaerae; o__Tepidisphaerales; f__Tepidisphaerales; g__Tepidisphaerales; s__uncultured_Planctomycetales	17,17 ± 4,26	4,17 ± 6,52	3,17 ± 7,76	1,33 ± 3,27
1d5d191a11865deddfb2404ad5406a43	d__Bacteria; p__Bdellovibrionota; c__Bdellovibrionia; o__Bdellovibrionales; f__Bdellovibrionaceae; g__Bdellovibrio; s__uncultured_bacterium	14,66 ± 5,75	0,83 ± 2,34	4,00 ± 3,52	4,83 ± 5,74
86aed80e15b6eab944fd7918d549a5da	d__Bacteria; p__Bacteroidota; c__Bacteroidia; o__Flavobacteriales; f__Flavobacteriaceae; g__Flavobacterium; s__Flavobacterium_flevense	16,00 ± 12,66	1,00 ± 2,45	0,00 ± 0,00	6,50 ± 7,15
6c6e96ef2aa2c789a49b016c25ff9632	d__Bacteria; p__Acidobacteriota; c__Holophagae; o__Subgroup_7; f__Subgroup_7; g__Subgroup_7	11,67 ± 4,32	2,33 ± 5,72	2,67 ± 4,18	7,67 ± 8,41
c894f99f2ebc31b4ea12b12556f48424	d__Bacteria; p__Firmicutes; c__Bacilli; o__Bacillales; f__Bacillaceae; g__Bacillus	4,00 ± 9,80	2,33 ± 5,72	3,17 ± 7,76	16,33 ± 8,33
836499c73c2a833cf1899d6816aeaf3b	d__Bacteria; p__Verrucomicrobiota; c__Verrucomicrobiae; o__Pedosphaerales; f__Pedosphaeraceae; g__Pedosphaeraceae; s__uncultured_bacterium	16,16 ± 17,21	2,00 ± 4,90	0,00 ± 0,00	4,67 ± 8,16
55dc90b2d41e117c345e3dca163f0610	d__Bacteria; p__Proteobacteria; c__Gammaproteobacteria; o__Burkholderiales; f__A21b; g__A21b; s__uncultured_beta	11,00 ± 3,52	4,83 ± 5,34	0,00 ± 0,00	4,50 ± 5,28
0db00cf67b886b94fc12341744bb71a5	d__Bacteria; p__Verrucomicrobiota; c__Verrucomicrobiae; o__Verrucomicrobiales; f__Verrucomicrobiaceae; g__Prosthecobacter; s__uncultured_bacterium	12,17 ± 14,46	0,00 ± 0,00	0,00 ± 0,00	3,50 ± 5,43
6930a3d39823ab10798bb3accb1387e4	d__Bacteria; p__Proteobacteria; c__Alphaproteobacteria; o__Rhizobiales; f__Devosiaceae; g__Devosia; s__Devosia_riboflavina	5,66 ± 7,57	7,33 ± 8,14	3,00 ± 3,79	5,67 ± 5,24
95893d71195ca284722a85b0e3e4efed	d__Bacteria; p__Patescibacteria; c__Saccharimonadia; o__Saccharimonadales; f__S32; g__TM7	11,83 ± 11,33	3,83 ± 5,95	2,17 ± 5,31	2,83 ± 6,94
061700d28cab0b0181ec3d765152f775	d__Bacteria; p__Acidobacteriota; c__Vicinamibacteria; o__Vicinamibacterales; f__uncultured; g__uncultured; s__uncultured_bacterium	10,17 ± 8,42	5,00 ± 7,85	4,33 ± 6,71	6,00 ± 9,49
d8c96137d8f974c2490ef41e70ac20f6	d__Bacteria; p__Bacteroidota; c__Bacteroidia; o__Chitinophagales; f__Saprospiraceae; g__Aureispira; s__metagenome	8,00 ± 3,95	2,83 ± 3,66	4,50 ± 4,55	6,00 ± 4,77
79cbe1b47a083ca93b811ba9fc8bf1b6	d__Bacteria; p__Nitrospirota; c__Nitrospiria; o__Nitrospirales; f__Nitrospiraceae; g__Nitrospira; s__uncultured_soil	13,66 ± 15,17	0,00 ± 0,00	3,33 ± 8,16	6,00 ± 9,38
83718f3567b116ce3c5236682a8568a7	d__Bacteria; p__Firmicutes; c__Bacilli; o__Bacillales; f__Planococcaceae; g__Psychrobacillus	1,83 ± 4,49	13,33 ± 11,88	0,00 ± 0,00	6,66 ± 16,57
fef514ddb68c7e16311ab9a88b85cc74	d__Bacteria; p__Actinobacteriota; c__Thermoleophilia; o__Solirubrobacterales; f__67-14; g__67-14; s__uncultured_actinobacterium	0,00 ± 0,00	10,83 ± 17,28	0,00 ± 0,00	14,50 ± 22,47
17223526de9e3cf2732714b3c4f75acc	d__Bacteria; p__SAR324_clade(Marine_group_B); c__SAR324_clade(Marine_group_B); o__SAR324_clade(Marine_group_B); f__SAR324_clade(Marine_group_B); g__SAR324_clade(Marine_group_B); s__uncultured_bacterium	2,17 ± 2,71	14,50 ± 10,37	1,17 ± 2,86	7,50 ± 8,24
8a04c6a67304f6826106fefe05633537	d__Bacteria; p__Bacteroidota; c__Bacteroidia	7,50 ± 6,19	2,33 ± 3,67	3,00 ± 4,15	9,00 ± 5,37
ac38262cf17129ada9642817edff9675	d__Bacteria; p__Actinobacteriota; c__Thermoleophilia; o__Gaiellales; f__uncultured; g__uncultured; s__uncultured_bacterium	3,00 ± 7,35	3,50 ± 8,57	2,67 ± 6,53	16,17 ± 14,39
7604ba054e8727312b3f30cb2ba6f2ad	d__Bacteria; p__Actinobacteriota; c__Thermoleophilia; o__Gaiellales; f__Gaiellaceae; g__Gaiella; s__uncultured_bacterium	0,00 ± 0,00	12,16 ± 12,77	2,50 ± 6,12	10,50 ± 11,86
1eb4b7825f95587f1dc6122b9c88a67a	d__Bacteria; p__Bdellovibrionota; c__Oligoflexia; o__0319-6G20; f__0319-6G20; g__0319-6G20	13,67 ± 7,94	4,00 ± 6,69	0,00 ± 0,00	5,67 ± 6,41
841dff647469a0b7cd9c7e575db30af5	d__Bacteria; p__Gemmatimonadota; c__Gemmatimonadetes; o__Gemmatimonadales; f__Gemmatimonadaceae; g__uncultured	2,17 ± 5,31	10,33 ± 8,26	5,83 ± 6,52	4,50 ± 7,53
338071e9b2a8758db6e5d8a2806edc9a	d__Bacteria; p__Chloroflexi; c__Anaerolineae; o__Anaerolineales; f__Anaerolineaceae; g__UTCFX1; s__uncultured_bacterium	7,83 ± 8,68	3,00 ± 7,35	0,00 ± 0,00	9,83 ± 9,77
7018c4cc64cf0649bb3e46e46d02fa8a	d__Bacteria; p__Actinobacteriota; c__Actinobacteria; o__Streptosporangiales; f__Streptosporangiaceae	4,50 ± 5,28	2,33 ± 5,72	5,83 ± 9,47	8,00 ± 6,36
9af562f8d7769907c3bde9157978e4b8	d__Bacteria; p__Bacteroidota; c__Kapabacteria; o__Kapabacteriales; f__Kapabacteriales; g__Kapabacteriales; s__uncultured_Chlorobi	19,33 ± 8,31	2,17 ± 5,31	0,00 ± 0,00	3,67 ± 4,46
6877ce8753c8df1aec0c7028a9cdd687	d__Bacteria; p__Patescibacteria; c__Saccharimonadia; o__Saccharimonadales; f__LWQ8; g__LWQ8; s__uncultured_bacterium	20,83 ± 24,61	1,00 ± 2,45	0,00 ± 0,00	0,00 ± 0,00
4b1b5db8c84743e88fc5cc7b447f47aa	d__Bacteria; p__Proteobacteria; c__Gammaproteobacteria; o__Methylococcales; f__Methylomonadaceae; g__Methylobacter	4,17 ± 5,38	3,83 ± 6,15	0,00 ± 0,00	11,00 ± 8,72
d802a7e1e637c32ffec67d5930a39e93	d__Bacteria; p__Actinobacteriota; c__Acidimicrobiia; o__Actinomarinales; f__uncultured; g__uncultured	0,00 ± 0,00	4,50 ± 11,02	3,17 ± 7,76	11,83 ± 9,56
05997c76ed52af6df5d1dd59ab859a7b	d__Bacteria; p__Acidobacteriota; c__Vicinamibacteria; o__Vicinamibacterales; f__Vicinamibacteraceae; g__Vicinamibacteraceae; s__uncultured_Acidobacteriaceae	21,17 ± 5,71	0,00 ± 0,00	0,00 ± 0,00	4,00 ± 6,69
f022de0673eeb6ee1eaf24b1b38796c1	d__Bacteria; p__Proteobacteria; c__Gammaproteobacteria; o__Burkholderiales; f__SC-I-84; g__SC-I-84	4,83 ± 5,53	4,17 ± 7,33	6,83 ± 8,73	9,17 ± 7,47
53f12c0717568985f350a03eaa96936a	d__Bacteria; p__Actinobacteriota; c__Actinobacteria; o__Propionibacteriales; f__Nocardioidaceae; g__Nocardioides	3,67 ± 8,98	4,16 ± 17,21	0,00 ± 0,00	17,17 ± 19,49
896066eb5cd2d6fa8913cbfe99d98697	d__Bacteria; p__Firmicutes; c__Clostridia; o__Clostridiales; f__Clostridiaceae; g__Clostridium_sensu_stricto_12; s__uncultured_bacterium	2,67 ± 4,13	6,83 ± 8,42	7,67 ± 8,45	6,00 ± 6,60
64c966a0cc272ccc0e75299052969286	d__Bacteria; p__Bacteroidota; c__Bacteroidia; o__Chitinophagales; f__Chitinophagaceae; g__Edaphobaculum; s__uncultured_Sphingobacterium	2,17 ± 5,31	1,50 ± 3,67	2,33 ± 3,83	8,17 ± 12,66
c2353bde311aae3db9d8015a0d4dc0c1	d__Bacteria; p__Proteobacteria; c__Gammaproteobacteria; o__Burkholderiales; f__Comamonadaceae; g__Hydrogenophaga	3,67 ± 8,98	0,00 ± 0,00	0,00 ± 0,00	17,67 ± 8,82
c70951cf02aaffce3aeab256a2c18eff	d__Bacteria; p__Bacteroidota; c__Bacteroidia; o__Chitinophagales; f__Chitinophagaceae; g__Terrimonas	13,50 ± 10,73	0,00 ± 0,00	0,00 ± 0,00	4,50 ± 7,04
2885322fc896c0260b34737f679843b4	d__Bacteria; p__Proteobacteria; c__Gammaproteobacteria; o__Burkholderiales; f__TRA3-20; g__TRA3-20	18,33 ± 12,88	0,00 ± 0,00	0,00 ± 0,00	3,00 ± 6,87
4e3a711d9e3511df310dd03602a74250	d__Bacteria; p__Acidobacteriota; c__Vicinamibacteria; o__Vicinamibacterales; f__uncultured; g__uncultured	11,16 ± 12,37	4,33 ± 6,83	3,33 ± 8,16	6,00 ± 9,32
025bdb2c8aa02cc58ebd61e9e9deae9a	d__Bacteria; p__Planctomycetota; c__Planctomycetes; o__Pirellulales; f__Pirellulaceae; g__Pir4_lineage; s__uncultured_Planctomycetaceae	1,33 ± 3,27	8,00 ± 9,03	7,50 ± 8,38	4,17 ± 6,52
c2d95f2ff39dbf03c98ed238509d7a1b	d__Bacteria; p__Proteobacteria; c__Alphaproteobacteria; o__Caulobacterales; f__Caulobacteraceae; g__Caulobacter	0,00 ± 0,00	4,67 ± 11,43	11,33 ± 12,48	8,83 ± 13,82
0e2381540a61f82e835fb6fd9015d796	d__Bacteria; p__Verrucomicrobiota; c__Verrucomicrobiae; o__Pedosphaerales; f__Pedosphaeraceae; g__Ellin517; s__uncultured_bacterium	17,00 ± 4,94	0,00 ± 0,00	0,00 ± 0,00	3,00 ± 5,29
8d869770ec28f109c0f75650d02e4ed1	d__Bacteria; p__Desulfobacterota; c__Desulfuromonadia; o__Desulfuromonadia; f__Desulfuromonadaceae; g__Desulfuromonadaceae; s__uncultured_bacterium	7,00 ± 17,15	0,00 ± 0,00	0,00 ± 0,00	17,83 ± 28,27
2ae3bca508f47e6c13276e8a79013cdf	d__Bacteria; p__Acidobacteriota; c__Subgroup_25; o__Subgroup_25; f__Subgroup_25; g__Subgroup_25	24,83 ± 23,83	0,00 ± 0,00	0,00 ± 0,00	0,00 ± 0,00
cd13346331d73b1c2c733e4ab98a7708	d__Bacteria; p__Proteobacteria; c__Gammaproteobacteria; o__Salinisphaerales; f__Solimonadaceae; g__Panacagrimonas; s__uncultured_Panacagrimonas	17,33 ± 23,43	3,83 ± 9,39	0,00 ± 0,00	3,50 ± 8,57
b21b5f10324e049a5d545d4a8a9af0e2	d__Bacteria; p__Bacteroidota; c__Bacteroidia; o__Cytophagales; f__Microscillaceae; g__Chryseolinea; s__uncultured_bacterium	8,33 ± 11,18	3,50 ± 7,64	0,00 ± 0,00	9,83 ± 9,33
b9ac3fb9088611a6c51f5562e18ae8c9	d__Bacteria; p__Proteobacteria; c__Gammaproteobacteria; o__Burkholderiales; f__Neisseriaceae; g__uncultured; s__uncultured_beta	12,83 ± 5,98	4,17 ± 6,46	0,83 ± 2,34	6,83 ± 8,54
402578e44f03f197505cc13b8a9c5a8b	d__Bacteria; p__Verrucomicrobiota; c__Verrucomicrobiae; o__Verrucomicrobiales; f__Rubritaleaceae; g__Luteolibacter	6,50 ± 11,41	4,16 ± 17,21	10,33 ± 21,63	0,67 ± 1,63
533ce4eedf835b9359859f8248099726	d__Bacteria; p__Proteobacteria; c__Gammaproteobacteria; o__Steroidobacterales; f__Steroidobacteraceae; g__uncultured; s__Steroidobacter_sp.	3,50 ± 8,57	0,00 ± 0,00	12,50 ± 15,81	5,83 ± 6,43
358027950ad5043b0c08a8ac17ffe869	d__Bacteria; p__Proteobacteria; c__Gammaproteobacteria; o__Diplorickettsiales; f__Diplorickettsiaceae; g__Aquicella; s__uncultured_bacterium	8,33 ± 5,89	7,67 ± 6,12	1,83 ± 4,49	5,00 ± 4,65
40195a4640d69f1bc1255da0cbdc9dfe	d__Bacteria; p__Proteobacteria; c__Gammaproteobacteria; o__Xanthomonadales; f__Xanthomonadaceae; g__Lysobacter; s__uncultured_Thermomonas	10,50 ± 5,32	5,17 ± 5,88	1,83 ± 4,49	6,00 ± 7,13
387a28d93203b800d647decb04e164db	d__Bacteria; p__Acidobacteriota; c__Acidobacteriae; o__Bryobacterales; f__Bryobacteraceae; g__Bryobacter	0,00 ± 0,00	4,67 ± 11,43	10,00 ± 11,59	9,83 ± 11,39
2ae099aae25a59a40e46264a0b4aa8f4	d__Bacteria; p__Proteobacteria; c__Gammaproteobacteria; o__Steroidobacterales; f__Steroidobacteraceae; g__Steroidobacter	0,00 ± 0,00	8,33 ± 9,43	4,33 ± 7,17	8,50 ± 14,00
8f4c8a3a919f89ae2b7a7e9746831c5f	d__Bacteria; p__Actinobacteriota; c__MB-A2-108; o__MB-A2-108; f__MB-A2-108; g__MB-A2-108	2,33 ± 5,72	8,50 ± 13,17	3,17 ± 7,76	10,50 ± 12,57
f0134fc82a5ac4108e67eab8faade517	d__Bacteria; p__Actinobacteriota; c__Acidimicrobiia; o__IMCC26256; f__IMCC26256; g__IMCC26256	12,33 ± 19,12	0,00 ± 0,00	0,00 ± 0,00	6,17 ± 15,11
f2f19593f5069441342b85dd517984ba	d__Bacteria; p__Entotheonellaeota; c__Entotheonellia; o__Entotheonellales; f__Entotheonellaceae; g__Candidatus_Entotheonella; s__uncultured_bacterium	0,00 ± 0,00	0,00 ± 0,00	16,33 ± 12,69	8,17 ± 13,12
1f771b617880f93e8a4eace5c892e1c4	d__Bacteria; p__Actinobacteriota; c__Actinobacteria; o__Propionibacteriales; f__Nocardioidaceae; g__Nocardioides	0,00 ± 0,00	8,50 ± 13,20	0,00 ± 0,00	15,83 ± 17,62
4ee69cbd663a23b7b93374600d3a5db2	d__Bacteria; p__Patescibacteria; c__Saccharimonadia; o__Saccharimonadales; f__Saccharimonadales; g__Saccharimonadales	14,33 ± 13,35	4,17 ± 5,53	0,00 ± 0,00	4,33 ± 4,33
a7730c98bf01ad103c54d7853164d14b	d__Bacteria; p__Firmicutes; c__Clostridia; o__Clostridiales; f__Clostridiaceae; g__Clostridium_sensu_stricto_8; s__uncultured_bacterium	0,00 ± 0,00	9,83 ± 15,53	5,00 ± 12,25	7,33 ± 11,98
a78edb72bd8ea295a89dde62c84fb9ec	d__Bacteria; p__Verrucomicrobiota; c__Verrucomicrobiae; o__Pedosphaerales; f__Pedosphaeraceae; g__Pedosphaeraceae	8,00 ± 7,29	3,67 ± 8,98	3,83 ± 6,59	3,83 ± 5,95
b46178d0b2fbb7c3bc93064bd5505e42	d__Bacteria; p__Myxococcota; c__Polyangia; o__Blfdi19; f__Blfdi19; g__Blfdi19; s__uncultured_bacterium	6,00 ± 9,30	4,16 ± 17,21	1,17 ± 2,86	6,50 ± 10,11
3c17e1a111fe03117f7375955787db77	d__Bacteria; p__Verrucomicrobiota; c__Verrucomicrobiae; o__Pedosphaerales; f__Pedosphaeraceae; g__uncultured; s__uncultured_Verrucomicrobia	12,67 ± 15,31	3,00 ± 7,35	3,83 ± 9,39	4,83 ± 11,84
06f3ae44f50120f0fb3dd734e05d2c97	d__Bacteria; p__Proteobacteria; c__Gammaproteobacteria; o__Burkholderiales; f__Rhodocyclaceae; g__uncultured	12,00 ± 7,13	1,17 ± 2,86	0,00 ± 0,00	5,00 ± 4,10
2447d7cf803ef9e79d64b70b2eb2b735	d__Bacteria; p__Actinobacteriota; c__Actinobacteria; o__Micrococcales; f__Microbacteriaceae; g__Agromyces	2,00 ± 4,90	0,00 ± 0,00	4,50 ± 11,02	17,83 ± 14,68
4ea4dbbe3f1d13222d9e5a2481128a25	d__Bacteria; p__Proteobacteria; c__Gammaproteobacteria; o__Burkholderiales; f__Nitrosomonadaceae; g__mle1-7; s__uncultured_soil	5,33 ± 5,92	6,00 ± 4,94	0,83 ± 2,34	7,50 ± 8,38
07a7ae6cb600ee2d110b890300131856	d__Bacteria; p__Cyanobacteria; c__Cyanobacteriia; o__Chloroplast; f__Chloroplast; g__Chloroplast	3,67 ± 4,32	4,00 ± 6,32	9,33 ± 13,41	6,00 ± 6,96
107e2f19a39078cf8f06a9431bbb8ed4	d__Bacteria; p__Actinobacteriota; c__Acidimicrobiia; o__IMCC26256; f__IMCC26256; g__IMCC26256; s__metagenome	0,00 ± 0,00	4,33 ± 13,61	0,00 ± 0,00	12,17 ± 13,59
a09249b35315cef105813f255c26ebef	d__Bacteria; p__Planctomycetota; c__Planctomycetes; o__Gemmatales; f__Gemmataceae; g__uncultured; s__uncultured_planctomycete	0,00 ± 0,00	9,00 ± 10,18	8,83 ± 7,33	5,00 ± 5,48
08f4bfd4e9b055bc6e4c40ceca7ec9b9	d__Bacteria; p__Myxococcota; c__Polyangia; o__Haliangiales; f__Haliangiaceae; g__Haliangium	14,33 ± 13,13	6,66 ± 11,67	0,00 ± 0,00	3,17 ± 7,76
1686178d054a199c9b449673fdded44b	d__Bacteria; p__Acidobacteriota; c__Subgroup_5; o__Subgroup_5; f__Subgroup_5; g__Subgroup_5; s__uncultured_bacterium	10,16 ± 11,67	5,33 ± 8,48	0,00 ± 0,00	5,83 ± 9,34
fd92a5405d332b81dc5396d5a96a46a7	d__Bacteria; p__Proteobacteria; c__Gammaproteobacteria; o__Steroidobacterales; f__Steroidobacteraceae; g__Steroidobacter	8,33 ± 23,41	4,83 ± 11,84	3,00 ± 7,35	8,00 ± 12,96
9f9276eb7a78965fb7335735d2e2cd31	d__Bacteria; p__Gemmatimonadota; c__Longimicrobia; o__Longimicrobiales; f__Longimicrobiaceae; g__Longimicrobiaceae; s__uncultured_bacterium	17,50 ± 9,93	0,00 ± 0,00	0,00 ± 0,00	2,83 ± 6,94
812d6431f0cdec77370f71e86664fcbe	d__Bacteria; p__Chloroflexi; c__Chloroflexia; o__Chloroflexales; f__Roseiflexaceae; g__uncultured; s__uncultured_Chloroflexi	5,00 ± 2,97	4,50 ± 5,09	5,33 ± 4,46	5,50 ± 4,68
7b47303b39ed0f2d7eb807bd87a2de7c	d__Bacteria; p__Acidobacteriota; c__Vicinamibacteria; o__Vicinamibacterales; f__uncultured; g__uncultured; s__uncultured_bacterium	7,67 ± 4,84	3,50 ± 3,89	2,17 ± 3,37	7,33 ± 5,35
7b4244186ed11aad44e5f31cddd45f48	d__Bacteria; p__Chloroflexi; c__Anaerolineae; o__Anaerolineales; f__Anaerolineaceae; g__Anaerolinea; s__uncultured_soil	2,83 ± 3,37	2,33 ± 5,72	2,17 ± 5,31	13,83 ± 5,34
a35e820afd64f5e8cf79f76fcd7884f5	d__Bacteria; p__Actinobacteriota; c__Acidimicrobiia; o__Microtrichales; f__Ilumatobacteraceae; g__Ilumatobacter; s__uncultured_bacterium	2,50 ± 6,12	5,67 ± 8,98	5,67 ± 8,98	10,00 ± 11,51
11042523435a99190711ae2703c3ef9a	d__Bacteria; p__Proteobacteria; c__Alphaproteobacteria; o__Rhizobiales; f__Rhizobiaceae; g__Allorhizobium-Neorhizobium-Pararhizobium-Rhizobium	7,50 ± 8,60	7,83 ± 8,91	5,83 ± 6,71	0,00 ± 0,00
cd21fb0bded642738d741f82fc30017c	d__Bacteria; p__Patescibacteria; c__ABY1; o__Candidatus_Uhrbacteria; f__Candidatus_Uhrbacteria; g__Candidatus_Uhrbacteria; s__uncultured_soil	16,17 ± 6,55	2,17 ± 3,37	0,00 ± 0,00	3,17 ± 3,49
6e78e0fcd974cf09b6d85199be32b5d7	d__Bacteria; p__Actinobacteriota; c__Thermoleophilia; o__Gaiellales; f__uncultured; g__uncultured; s__uncultured_actinobacterium	0,00 ± 0,00	11,17 ± 13,79	5,50 ± 8,53	7,17 ± 11,11
2fe266fc6c459b3262d05c27abea2bfd	d__Bacteria; p__Bdellovibrionota; c__Bdellovibrionia; o__Bdellovibrionales; f__Bdellovibrionaceae; g__OM27_clade; s__uncultured_Myxococcales	11,83 ± 7,83	3,00 ± 7,35	6,67 ± 11,24	0,00 ± 0,00
4aef945ca47af55da70c4799e71a3f92	d__Bacteria; p__Firmicutes; c__Clostridia; o__Clostridiales; f__Clostridiaceae; g__Clostridium_sensu_stricto_8; s__uncultured_bacterium	0,00 ± 0,00	6,16 ± 17,96	7,67 ± 12,29	9,83 ± 12,27
1a594e9e6b82baa6e818b252751bc052	d__Bacteria; p__Actinobacteriota; c__Acidimicrobiia; o__IMCC26256; f__IMCC26256; g__IMCC26256; s__metagenome	0,00 ± 0,00	8,00 ± 12,46	9,00 ± 10,12	6,66 ± 17,33
94a0b09e468bb79b352d67ee9977bc97	d__Bacteria; p__Verrucomicrobiota; c__Verrucomicrobiae; o__Chthoniobacterales; f__Chthoniobacteraceae; g__Chthoniobacter; s__uncultured_bacterium	2,33 ± 5,72	8,33 ± 13,46	3,33 ± 5,53	9,66 ± 17,89
b5ca17dc1e707a887ffb8cc314996be7	d__Bacteria; p__Proteobacteria; c__Gammaproteobacteria; o__PLTA13; f__PLTA13; g__PLTA13; s__uncultured_gamma	10,00 ± 11,30	3,17 ± 7,76	2,50 ± 6,12	8,00 ± 12,65
2d4fa83c64142636756c9b5da65fd398	d__Bacteria; p__Proteobacteria; c__Gammaproteobacteria; o__Salinisphaerales; f__Solimonadaceae; g__Polycyclovorans; s__uncultured_Xanthomonadales	10,33 ± 11,34	1,50 ± 3,67	1,83 ± 4,49	4,83 ± 7,81
0705b7f20439d33481080e3ee680e1fa	d__Bacteria; p__Acidobacteriota; c__Acidobacteriae; o__Solibacterales; f__Solibacteraceae; g__Candidatus_Solibacter	7,50 ± 8,31	2,67 ± 6,53	1,66 ± 4,78	5,67 ± 6,22
aa59059277dbed065f3b7c5a1f7822db	d__Bacteria; p__Bdellovibrionota; c__Oligoflexia; o__0319-6G20; f__0319-6G20; g__0319-6G20	12,17 ± 3,19	3,83 ± 4,31	0,83 ± 2,34	4,67 ± 3,98
7d3aa18d328e4ad3785daf97b44f7be8	d__Bacteria; p__Actinobacteriota; c__Actinobacteria; o__Propionibacteriales; f__Nocardioidaceae	0,00 ± 0,00	7,33 ± 11,43	10,17 ± 9,15	6,17 ± 6,77
57483a9288cf71c2cb1d2799b2b6fa85	d__Bacteria; p__Methylomirabilota; c__Methylomirabilia; o__Rokubacteriales; f__Rokubacteriales; g__Rokubacteriales; s__uncultured_bacterium	0,00 ± 0,00	2,50 ± 6,12	7,67 ± 11,88	13,50 ± 10,78
8a120555d2eb98926a6466080562979f	d__Bacteria; p__Acidobacteriota; c__Subgroup_21; o__Subgroup_21; f__Subgroup_21; g__Subgroup_21; s__uncultured_bacterium	16,50 ± 18,12	0,00 ± 0,00	0,00 ± 0,00	7,17 ± 11,11
e83c2d8fddd746f57c101e19a3d46097	d__Bacteria; p__Planctomycetota; c__Pla4_lineage; o__Pla4_lineage; f__Pla4_lineage; g__Pla4_lineage	18,00 ± 11,10	0,00 ± 0,00	3,50 ± 5,43	2,17 ± 5,31
9ae8fdc068ed2f0237bbbb59cc6d601d	d__Bacteria; p__Actinobacteriota; c__Acidimicrobiia; o__uncultured; f__uncultured; g__uncultured; s__uncultured_Acidimicrobiia	12,83 ± 13,82	5,33 ± 13,36	3,00 ± 7,35	2,33 ± 5,72
b1aa233a7d3f8a5c9ac87082c54f13e3	d__Bacteria; p__Bacteroidota; c__Bacteroidia; o__Flavobacteriales; f__Flavobacteriaceae; g__Flavobacterium	5,17 ± 4,54	9,83 ± 9,32	1,17 ± 2,86	6,33 ± 6,89
49e20f737a8e2214f395229e97e51f69	d__Bacteria; p__Planctomycetota; c__Planctomycetes; o__Pirellulales; f__Pirellulaceae; g__uncultured; s__uncultured_bacterium	5,00 ± 7,77	0,00 ± 0,00	3,17 ± 7,76	12,00 ± 10,35
1cee99bcfd478a5e4d9e11db52270893	d__Bacteria; p__Planctomycetota; c__Planctomycetes; o__Gemmatales; f__Gemmataceae; g__uncultured; s__uncultured_prokaryote	5,67 ± 9,14	10,67 ± 14,17	3,00 ± 7,35	4,00 ± 6,32
c72d3f432b47cd915f04c3b8ee848851	d__Bacteria; p__Proteobacteria; c__Alphaproteobacteria; o__Caulobacterales; f__Caulobacteraceae; g__Brevundimonas; s__Brevundimonas_alba	15,17 ± 16,73	3,67 ± 8,98	2,83 ± 6,94	1,66 ± 4,78
deb5c88cdcec142882d01f3bc1500bc5	d__Bacteria; p__Firmicutes; c__Bacilli; o__Paenibacillales; f__Paenibacillaceae; g__Paenibacillus; s__Paenibacillus_prosopidis	0,00 ± 0,00	4,00 ± 9,80	11,67 ± 28,58	0,00 ± 0,00
258f6affcfd8ad7ae6ad7a899c7f8bd5	d__Bacteria; p__Patescibacteria; c__Saccharimonadia; o__Saccharimonadales; f__LWQ8; g__LWQ8; s__uncultured_bacterium	0,00 ± 0,00	0,00 ± 0,00	9,66 ± 17,91	3,33 ± 5,23
773ab6920ecc48256ea9d3f5abba5b98	d__Bacteria; p__Proteobacteria; c__Alphaproteobacteria; o__Rhodospirillales; f__Magnetospirillaceae; g__Magnetospirillum; s__uncultured_bacterium	23,33 ± 26,37	0,00 ± 0,00	0,00 ± 0,00	0,00 ± 0,00
3b2eff50496d8215d3ed7af3de2c0e4f	d__Bacteria; p__Acidobacteriota; c__Vicinamibacteria; o__Vicinamibacterales; f__uncultured; g__uncultured	1,66 ± 2,77	5,00 ± 7,75	6,83 ± 13,82	9,66 ± 17,31
a7b61cf702dc1543db937da2dbc5609c	d__Bacteria; p__Proteobacteria; c__Gammaproteobacteria; o__Xanthomonadales; f__Xanthomonadaceae; g__Thermomonas	0,00 ± 0,00	5,83 ± 9,33	6,83 ± 13,63	10,50 ± 8,41
fcc9981265e0da2474350839231637dc	d__Bacteria; p__Proteobacteria; c__Gammaproteobacteria; o__uncultured; f__uncultured; g__uncultured; s__uncultured_bacterium	14,50 ± 7,26	0,83 ± 2,34	0,33 ± 3,82	4,67 ± 5,47
80a669ca2a521eb1f3c72003910d1225	d__Bacteria; p__Verrucomicrobiota; c__Verrucomicrobiae; o__Pedosphaerales; f__Pedosphaeraceae; g__uncultured; s__uncultured_Verrucomicrobia	4,00 ± 9,80	0,00 ± 0,00	10,00 ± 11,30	4,33 ± 13,61
e7d8cd84cf2baa1177324f97d8b2f06c	d__Bacteria; p__Planctomycetota; c__Phycisphaerae; o__Tepidisphaerales; f__WD2101_soil_group; g__WD2101_soil_group; s__uncultured_bacterium	2,00 ± 4,90	13,17 ± 14,84	4,50 ± 11,02	0,00 ± 0,00
6ba202b738b7f0b82b7dd9e4c18b38d5	d__Bacteria; p__Bacteroidota; c__Bacteroidia; o__Cytophagales; f__Hymenobacteraceae; g__Adhaeribacter	7,33 ± 4,59	7,17 ± 9,17	5,17 ± 5,71	3,33 ± 3,88
9843f1975cdc87c020f20eaaf121d144	d__Bacteria; p__Acidobacteriota; c__Subgroup_18; o__Subgroup_18; f__Subgroup_18; g__Subgroup_18; s__uncultured_bacterium	5,00 ± 5,73	1,33 ± 3,27	3,17 ± 4,92	8,67 ± 7,63
f7f1b1dc46473587fd2dae4dfb0a9acf	d__Bacteria; p__Bacteroidota; c__Bacteroidia; o__Cytophagales; f__Hymenobacteraceae; g__Pontibacter	13,33 ± 14,34	0,00 ± 0,00	0,00 ± 0,00	6,67 ± 8,57
b58dc432dee3e8ed83b9365e188ab867	d__Bacteria; p__Methylomirabilota; c__Methylomirabilia; o__Rokubacteriales; f__Rokubacteriales; g__Rokubacteriales; s__uncultured_bacterium	1,33 ± 1,51	0,00 ± 0,00	9,67 ± 23,68	1,50 ± 2,74
c8984ae9f1c22142aa780c9b3d084e72	d__Bacteria; p__Planctomycetota; c__Phycisphaerae; o__Tepidisphaerales; f__WD2101_soil_group; g__WD2101_soil_group; s__uncultured_planctomycete	2,67 ± 6,53	2,67 ± 6,53	3,33 ± 8,16	8,00 ± 9,80
a651c850c0a068c2e9a4665264b9cf68	d__Bacteria; p__Proteobacteria; c__Gammaproteobacteria; o__Xanthomonadales; f__Rhodanobacteraceae; g__uncultured	0,00 ± 0,00	0,00 ± 0,00	0,00 ± 0,00	4,50 ± 11,02
d07cfee870cbfc827f91dfb30f262830	d__Bacteria; p__Gemmatimonadota; c__S0134_terrestrial_group; o__S0134_terrestrial_group; f__S0134_terrestrial_group; g__S0134_terrestrial_group; s__uncultured_Gemmatimonadetes	15,50 ± 9,22	0,00 ± 0,00	1,67 ± 2,88	5,67 ± 6,22
4192fef2cf226ed9492c32f7ef742750	d__Bacteria; p__Cyanobacteria; c__Cyanobacteriia; o__Oxyphotobacteria_Incertae_Sedis; f__Unknown_Family; g__Leptolyngbya_ANT.L52.2	6,17 ± 6,71	1,17 ± 1,83	3,00 ± 5,29	11,50 ± 8,12
0d9357ff5784d1e3805e8a17fcc7801f	d__Bacteria; p__Firmicutes; c__Bacilli; o__Thermoactinomycetales; f__Thermoactinomycetaceae; g__Shimazuella	2,83 ± 6,94	8,50 ± 13,79	4,00 ± 9,80	0,00 ± 0,00
55ee56cb87159c7c42ac1c1bc36410e8	d__Bacteria; p__Bacteroidota; c__Bacteroidia; o__Sphingobacteriales; f__NS11-12_marine_group; g__NS11-12_marine_group; s__uncultured_bacterium	10,00 ± 8,07	0,00 ± 0,00	4,17 ± 4,62	3,67 ± 4,46
f4a4a5b45fa54d0802e3f3f3ae7fb8ed	d__Bacteria; p__Acidobacteriota; c__Subgroup_25; o__Subgroup_25; f__Subgroup_25; g__Subgroup_25; s__uncultured_bacterium	16,00 ± 8,92	0,00 ± 0,00	6,66 ± 16,57	0,00 ± 0,00
d6042d50550db75e4c3a25496f535184	d__Bacteria; p__Myxococcota; c__bacteriap25; o__bacteriap25; f__bacteriap25; g__bacteriap25; s__uncultured_bacterium	7,33 ± 6,36	1,50 ± 3,67	5,83 ± 7,28	7,83 ± 6,43
430700fdd67ed6905e83dcfa6521aaeb	d__Bacteria; p__Bacteroidota; c__Bacteroidia; o__Chitinophagales; f__Chitinophagaceae; g__Flavisolibacter	12,17 ± 6,71	0,00 ± 0,00	1,66 ± 4,78	8,66 ± 9,57
bbbd7fb1ce8b9945f871cc378a844aa9	d__Bacteria; p__Verrucomicrobiota; c__Verrucomicrobiae; o__Pedosphaerales; f__Pedosphaeraceae; g__uncultured	6,67 ± 16,33	1,50 ± 3,67	0,00 ± 0,00	3,00 ± 7,35
7584ed9adf81b23d7935ecde52c0daaf	d__Bacteria; p__Firmicutes; c__Bacilli; o__Bacillales; f__Bacillaceae; g__Bacillus	0,00 ± 0,00	15,83 ± 18,95	1,00 ± 2,45	5,50 ± 8,57
4a7f96d04b9e45f276f73cbcca35ea31	d__Bacteria; p__Acidobacteriota; c__Holophagae; o__Subgroup_7; f__Subgroup_7; g__Subgroup_7	9,50 ± 14,99	3,50 ± 8,57	0,00 ± 0,00	0,00 ± 0,00
6121e5cdb6f6374446748003af92aac5	d__Bacteria; p__Firmicutes; c__Clostridia; o__Clostridiales; f__Clostridiaceae; g__Clostridium_sensu_stricto_1	2,33 ± 5,72	3,00 ± 7,35	8,00 ± 12,96	7,67 ± 8,87
516f7ee5abd11ee0d426d70dad169ff7	d__Bacteria; p__Acidobacteriota; c__Thermoanaerobaculia; o__Thermoanaerobaculales; f__Thermoanaerobaculaceae; g__Subgroup_10	0,00 ± 0,00	6,83 ± 13,96	11,16 ± 17,37	4,16 ± 17,21
90d59f62cd56b2f145f524c60767060b	d__Bacteria; p__Planctomycetota; c__Planctomycetes; o__Gemmatales; f__Gemmataceae; g__Gemmata; s__Gemmata_sp.	3,00 ± 7,35	3,17 ± 7,76	7,50 ± 11,66	5,83 ± 13,21
400fbcdf8f1ab6e064ee4202e22e07f9	d__Bacteria; p__Hydrogenedentes; c__Hydrogenedentia; o__Hydrogenedentiales; f__Hydrogenedensaceae; g__Hydrogenedensaceae; s__metagenome	11,50 ± 4,09	4,00 ± 4,77	0,00 ± 0,00	4,50 ± 2,66
5927993a97607ff3d542903d378fc52f	d__Bacteria; p__Firmicutes; c__Bacilli; o__Bacillales; f__Planococcaceae; g__Domibacillus; s__Bacillus_sp.	3,50 ± 8,57	4,33 ± 13,61	9,17 ± 15,42	5,16 ± 8,37
033fe5e8efefa56fac3fa12c555098d8	d__Bacteria; p__Proteobacteria; c__Alphaproteobacteria; o__Rhodobacterales; f__Rhodobacteraceae; g__Limibaculum; s__uncultured_bacterium	3,16 ± 5,67	2,33 ± 5,72	3,00 ± 7,35	9,67 ± 7,76
23411e321f7fb7639e71fb686a22b382	d__Bacteria; p__Acidobacteriota; c__Blastocatellia; o__Pyrinomonadales; f__Pyrinomonadaceae; g__RB41	14,50 ± 17,24	0,00 ± 0,00	0,00 ± 0,00	7,67 ± 9,73
ae136e96243419761a90ceb712a97841	d__Bacteria; p__Gemmatimonadota; c__Gemmatimonadetes; o__Gemmatimonadales; f__Gemmatimonadaceae; g__Gemmatimonas; s__uncultured_bacterium	7,33 ± 5,92	5,50 ± 8,57	0,00 ± 0,00	9,16 ± 17,55
06f80d8ddf831e0864faa1f4cdf644ba	d__Bacteria; p__Planctomycetota; c__Planctomycetes; o__Planctomycetales; f__Rubinisphaeraceae; g__Planctomicrobium; s__uncultured_soil	5,50 ± 6,25	5,33 ± 6,38	4,33 ± 4,97	3,83 ± 5,95
21adb62063051eaa3cefd56e517f78b1	d__Bacteria; p__Patescibacteria; c__Saccharimonadia; o__Saccharimonadales; f__Saccharimonadales; g__Saccharimonadales	9,67 ± 5,43	4,50 ± 5,65	2,00 ± 3,16	2,17 ± 3,37
d04c06e0add5f19cb7d247c1f34d3aca	d__Bacteria; p__Bdellovibrionota; c__Oligoflexia; o__0319-6G20; f__0319-6G20; g__0319-6G20; s__uncultured_bacterium	7,33 ± 4,89	4,67 ± 5,47	3,83 ± 4,75	2,83 ± 4,49
bed0b244b5a860fc2083a12a0a30339e	d__Bacteria; p__Gemmatimonadota; c__Gemmatimonadetes; o__Gemmatimonadales; f__Gemmatimonadaceae; g__uncultured	12,17 ± 18,98	5,67 ± 13,88	4,16 ± 17,21	0,00 ± 0,00
d2b1505fd9831a756767c59a5fc3d150	d__Bacteria; p__Myxococcota; c__Polyangia; o__Haliangiales; f__Haliangiaceae; g__Haliangium; s__uncultured_bacterium	2,00 ± 4,90	3,67 ± 8,98	7,17 ± 11,32	9,16 ± 16,79
47dc42a85aa0e0153104d39603f5532b	d__Bacteria; p__Chloroflexi; c__JG30-KF-CM66; o__JG30-KF-CM66; f__JG30-KF-CM66; g__JG30-KF-CM66	7,66 ± 9,47	0,00 ± 0,00	4,50 ± 7,04	6,83 ± 7,76
9643fe044a75b3c6ce7587f2b8ee1ece	d__Bacteria; p__Proteobacteria; c__Alphaproteobacteria; o__Rhodobacterales; f__Rhodobacteraceae; g__Oceanicella	0,00 ± 0,00	10,83 ± 12,56	2,50 ± 6,12	8,50 ± 13,17
d29fc64e0364e4d29b63d08d67ba0578	d__Bacteria; p__Actinobacteriota; c__Thermoleophilia; o__Gaiellales; f__Gaiellaceae; g__Gaiella; s__uncultured_actinobacterium	1,33 ± 1,97	6,50 ± 3,83	8,33 ± 5,16	4,83 ± 5,31
3663254b582c320ea451b9658af415f4	d__Bacteria; p__Acidobacteriota; c__Blastocatellia; o__Blastocatellales; f__Blastocatellaceae	7,33 ± 6,53	4,16 ± 7,75	5,33 ± 5,89	4,00 ± 6,48
1532c365a95b864b789bfe395b550ad3	d__Bacteria; p__Planctomycetota; c__Planctomycetes; o__Pirellulales; f__Pirellulaceae; g__Pir4_lineage; s__uncultured_bacterium	1,66 ± 4,78	4,83 ± 7,81	4,83 ± 5,46	7,67 ± 6,28
f000698f28b0c4a3d9a8a2e314f20d99	d__Bacteria; p__Acidobacteriota; c__Vicinamibacteria; o__Vicinamibacterales; f__Vicinamibacteraceae; g__Vicinamibacteraceae	5,67 ± 6,74	3,50 ± 8,57	7,00 ± 17,15	1,67 ± 3,61
05c718c7d285bdf0b207476dff5eb773	d__Bacteria; p__Chloroflexi; c__JG30-KF-CM66; o__JG30-KF-CM66; f__JG30-KF-CM66; g__JG30-KF-CM66; s__uncultured_Chloroflexi	7,83 ± 9,77	7,00 ± 7,97	0,00 ± 0,00	3,50 ± 5,86
8b9ea1df0a53b3327892ef29e62fbf36	d__Bacteria; p__Acidobacteriota; c__Holophagae; o__Subgroup_7; f__Subgroup_7; g__Subgroup_7; s__uncultured_bacterium	13,50 ± 6,69	4,50 ± 11,02	3,83 ± 9,39	0,00 ± 0,00
6c5a85c0d8ddcd8ae45a198f6ad8bbd6	d__Bacteria; p__Acidobacteriota; c__Vicinamibacteria; o__Vicinamibacterales; f__Vicinamibacteraceae; g__Vicinamibacteraceae	0,33 ± 3,52	12,83 ± 14,48	0,00 ± 0,00	3,67 ± 8,98
2cd6b3cdd8a197890bacf2f8d2924adc	d__Bacteria; p__Firmicutes; c__Bacilli; o__Bacillales; f__Bacillaceae; g__Halobacillus	0,00 ± 0,00	6,33 ± 7,63	1,67 ± 2,58	11,83 ± 6,43
21f728e1b866ef324161761fc881da12	d__Bacteria; p__Planctomycetota; c__Planctomycetes; o__Pirellulales; f__Pirellulaceae; g__Blastopirellula	6,50 ± 7,31	3,83 ± 5,95	1,66 ± 4,78	4,50 ± 6,98
5272d0333fde6958f11eeda16756bd73	d__Bacteria; p__Bacteroidota; c__Bacteroidia; o__Cytophagales; f__Microscillaceae; g__Chryseolinea; s__uncultured_Sphingobacteriales	9,00 ± 11,06	2,33 ± 5,72	2,50 ± 6,12	5,50 ± 8,57
c54c62455a57e6e8e16b366590801c63	d__Bacteria; p__Bacteroidota; c__Bacteroidia; o__Sphingobacteriales; f__env.OPS_17; g__env.OPS_17	0,00 ± 0,00	0,00 ± 0,00	0,00 ± 0,00	0,00 ± 0,00
38d08618920c7f3b4d264530dd57ce6a	d__Bacteria; p__Proteobacteria; c__Gammaproteobacteria; o__Burkholderiales; f__Sutterellaceae; g__uncultured; s__uncultured_beta	2,00 ± 3,16	0,00 ± 0,00	7,17 ± 11,21	4,67 ± 7,23
2df40f5f14edc43e1c594008b377c8b1	d__Bacteria; p__Proteobacteria; c__Gammaproteobacteria; o__Xanthomonadales; f__Xanthomonadaceae; g__Lysobacter	19,17 ± 21,67	0,00 ± 0,00	2,50 ± 6,12	0,00 ± 0,00
64b5db05a6bb68fec9aab2ebc93cbd69	d__Bacteria; p__Chloroflexi; c__Gitt-GS-136; o__Gitt-GS-136; f__Gitt-GS-136; g__Gitt-GS-136; s__uncultured_bacterium	0,00 ± 0,00	10,17 ± 7,96	6,83 ± 7,86	4,50 ± 7,15
95dc40903013d41f632db697cee3dc39	d__Bacteria; p__Gemmatimonadota; c__S0134_terrestrial_group; o__S0134_terrestrial_group; f__S0134_terrestrial_group; g__S0134_terrestrial_group; s__uncultured_Gemmatimonadetes	10,83 ± 13,26	3,00 ± 7,35	0,00 ± 0,00	4,83 ± 7,65
0b7f30e729d98f07b6eee7258a2ea7b0	d__Bacteria; p__Proteobacteria; c__Alphaproteobacteria; o__Ferrovibrionales; f__Ferrovibrionaceae; g__Ferrovibrio; s__uncultured_bacterium	9,83 ± 6,97	3,00 ± 3,35	2,83 ± 4,43	2,67 ± 4,55
4001d6ce63a4667894b7522ee6cfedc2	d__Bacteria; p__Firmicutes; c__Bacilli; o__Paenibacillales; f__Paenibacillaceae; g__Paenibacillus; s__Paenibacillus_harenae	5,00 ± 12,25	4,33 ± 13,61	3,83 ± 9,39	8,33 ± 12,97
f549079092bdc84d96ce701fd08af85a	d__Bacteria; p__Actinobacteriota; c__Thermoleophilia; o__Solirubrobacterales; f__67-14; g__67-14; s__uncultured_actinobacterium	0,00 ± 0,00	6,50 ± 15,92	7,67 ± 18,78	3,50 ± 8,57
507fc335c8b974fd524735ff64906f20	d__Bacteria; p__Myxococcota; c__Polyangia; o__Haliangiales; f__Haliangiaceae; g__Haliangium; s__uncultured_bacterium	1,33 ± 3,27	4,33 ± 6,98	3,66 ± 4,73	8,33 ± 4,84
0f55f7a5c3774f53013004ac2f0156c0	d__Bacteria; p__Desulfobacterota; c__uncultured; o__uncultured; f__uncultured; g__uncultured; s__Myxococcales_bacterium	12,66 ± 7,67	1,33 ± 3,27	0,83 ± 2,34	5,33 ± 6,15
8a4e9e4d7093b56d46cfe923e6e6c6f8	d__Bacteria; p__Patescibacteria; c__Saccharimonadia; o__Saccharimonadales; f__Saccharimonadales; g__Saccharimonadales	5,67 ± 8,98	4,00 ± 6,32	0,00 ± 0,00	6,67 ± 7,55
73c988a32261c7d02a2291685556552c	d__Bacteria; p__Actinobacteriota; c__Thermoleophilia; o__Solirubrobacterales; f__Solirubrobacteraceae; g__Parviterribacter; s__uncultured_bacterium	1,00 ± 2,45	6,33 ± 9,89	5,50 ± 8,67	8,50 ± 10,07
fe2269d2f92a56914d698b12a2d251f4	d__Bacteria; p__Gemmatimonadota; c__Gemmatimonadetes; o__Gemmatimonadales; f__Gemmatimonadaceae; g__uncultured; s__uncultured_Gemmatimonadetes	6,00 ± 6,69	2,50 ± 6,12	2,00 ± 4,90	5,50 ± 8,57
66e273e65fea4c8f086a622bd5612c25	d__Bacteria; p__Planctomycetota; c__Phycisphaerae; o__Tepidisphaerales; f__WD2101_soil_group; g__WD2101_soil_group; s__uncultured_bacterium	7,00 ± 3,95	2,67 ± 4,32	2,00 ± 4,90	5,17 ± 6,71
f0f8b4ab18bc5e473ebb16505daf789b	d__Bacteria; p__Nitrospirota; c__Nitrospiria; o__Nitrospirales; f__Nitrospiraceae; g__Nitrospira	6,00 ± 9,32	2,83 ± 6,94	2,67 ± 6,53	9,83 ± 8,11
ea64649955ffa0d2ab88a164f9d5d8b7	d__Bacteria; p__Bdellovibrionota; c__Oligoflexia; o__0319-6G20; f__0319-6G20; g__0319-6G20	12,17 ± 8,54	1,50 ± 3,67	3,83 ± 4,26	3,83 ± 4,49
9fc205fb234b20848b0dac678124cbde	d__Bacteria; p__Acidobacteriota; c__Vicinamibacteria; o__Vicinamibacterales; f__uncultured; g__uncultured	11,33 ± 12,61	3,17 ± 7,76	0,00 ± 0,00	6,83 ± 13,59
ac18076d2050349a117c56336d1f00b2	d__Bacteria; p__Gemmatimonadota; c__S0134_terrestrial_group; o__S0134_terrestrial_group; f__S0134_terrestrial_group; g__S0134_terrestrial_group; s__uncultured_bacterium	10,67 ± 8,48	0,00 ± 0,00	2,33 ± 3,61	6,17 ± 4,96
bb7a6fbca36c90c648c0dcf6b358577e	d__Bacteria; p__Acidobacteriota; c__Vicinamibacteria; o__Vicinamibacterales; f__uncultured; g__uncultured; s__metagenome	16,17 ± 13,39	2,33 ± 5,72	0,00 ± 0,00	2,67 ± 6,53
f81a6137191e2e112e635208677fc0ed	d__Bacteria; p__Methylomirabilota; c__Methylomirabilia; o__Rokubacteriales; f__WX65; g__WX65; s__bacterium_WX65	1,00 ± 2,45	5,17 ± 12,66	0,00 ± 0,00	10,50 ± 16,29
d48c21e6d73e6b9eed8ad21ee1a94d4d	d__Bacteria; p__Acidobacteriota; c__Vicinamibacteria; o__Vicinamibacterales; f__uncultured; g__uncultured	11,50 ± 10,09	1,17 ± 2,86	0,00 ± 0,00	5,16 ± 8,37
750fc50d023d13a4cd2ef79ba06b3f32	d__Bacteria; p__Verrucomicrobiota; c__Verrucomicrobiae; o__Pedosphaerales; f__Pedosphaeraceae; g__Pedosphaeraceae	2,50 ± 6,12	7,00 ± 8,58	3,83 ± 5,95	5,67 ± 6,53
ce9c73c0c49e2096ad12f2521e26bb62	d__Bacteria; p__Planctomycetota; c__Phycisphaerae; o__Tepidisphaerales; f__WD2101_soil_group; g__WD2101_soil_group	6,33 ± 7,17	5,17 ± 8,73	4,83 ± 8,54	2,33 ± 5,72
ff1f5230eac07204884c1f1471e8f17b	d__Bacteria; p__Gemmatimonadota; c__BD2-11_terrestrial_group; o__BD2-11_terrestrial_group; f__BD2-11_terrestrial_group; g__BD2-11_terrestrial_group; s__uncultured_soil	10,66 ± 12,76	3,33 ± 8,16	0,00 ± 0,00	0,00 ± 0,00
bdb17f5fd623c1799f9c5765b0873d2a	d__Bacteria; p__Proteobacteria; c__Gammaproteobacteria; o__Steroidobacterales; f__Woeseiaceae; g__Woeseia	11,50 ± 7,26	1,50 ± 3,67	0,00 ± 0,00	5,00 ± 7,85
17ae62beae0c16c54bd04bcaf91b3893	d__Bacteria; p__Acidobacteriota; c__Vicinamibacteria; o__Vicinamibacterales; f__Vicinamibacteraceae; g__Vicinamibacteraceae	17,50 ± 14,43	0,00 ± 0,00	0,00 ± 0,00	3,67 ± 8,98
e5484aee79ff4b01627740e264b90015	d__Bacteria; p__Proteobacteria; c__Gammaproteobacteria; o__Burkholderiales; f__Hydrogenophilaceae; g__Thiobacillus	11,00 ± 12,84	4,33 ± 13,61	1,66 ± 4,78	1,66 ± 4,78
1c93e91d4653ca47cca30e7ce0a01ba1	d__Bacteria; p__Firmicutes; c__Bacilli; o__Thermoactinomycetales; f__Thermoactinomycetaceae; g__Shimazuella	2,50 ± 6,12	10,33 ± 16,32	4,67 ± 11,43	3,50 ± 8,57
1ee297c666c5b2b89b05fb01d191568b	d__Bacteria; p__Bacteroidota; c__Bacteroidia; o__Cytophagales; f__Hymenobacteraceae; g__Adhaeribacter	4,17 ± 4,75	5,33 ± 6,15	5,50 ± 7,15	4,83 ± 5,34
12065fa0f04d0225b87b4fdb63154083	d__Bacteria; p__Planctomycetota; c__Planctomycetes; o__Pirellulales; f__Pirellulaceae; g__Pir4_lineage; s__uncultured_Planctomycetales	2,83 ± 3,13	6,50 ± 7,15	7,33 ± 5,53	1,50 ± 3,67
3fd505d39b42c506f1eaf0288a4885b7	d__Bacteria; p__Acidobacteriota; c__Vicinamibacteria; o__Vicinamibacterales; f__Vicinamibacteraceae; g__Vicinamibacteraceae	10,33 ± 8,57	3,00 ± 4,82	1,00 ± 2,45	3,00 ± 4,82
371fce2e935df845e980b5ddcccdef72	d__Bacteria; p__Chloroflexi; c__KD4-96; o__KD4-96; f__KD4-96; g__KD4-96	2,33 ± 5,72	2,33 ± 5,72	6,50 ± 10,19	7,50 ± 8,53
51b02a2ffd54ec150cede6fb077aefa1	d__Bacteria; p__Planctomycetota; c__Phycisphaerae; o__Tepidisphaerales; f__WD2101_soil_group; g__WD2101_soil_group	9,00 ± 11,24	4,33 ± 7,17	5,16 ± 8,76	0,00 ± 0,00
8b06f956a11979b6eb481bfa00621b58	d__Bacteria; p__Bacteroidota; c__Bacteroidia; o__Sphingobacteriales; f__env.OPS_17; g__env.OPS_17; s__uncultured_Bacteroidetes	11,17 ± 7,63	1,17 ± 2,86	4,00 ± 4,38	3,67 ± 3,39
4cd5315dfb00848fb0d2ebcb4a56b720	d__Bacteria; p__Cyanobacteria; c__Cyanobacteriia; o__Cyanobacteriales; f__Nostocaceae; g__Sphaerospermopsis_BCCUSP55; s__Anabaena_sp.	6,83 ± 6,46	0,00 ± 0,00	0,00 ± 0,00	0,00 ± 0,00
5a549621e327bf5c88b09346bba1894e	d__Bacteria; p__Acidobacteriota; c__Vicinamibacteria; o__Vicinamibacterales; f__Vicinamibacteraceae; g__Vicinamibacteraceae	7,67 ± 2,16	3,50 ± 5,65	1,66 ± 4,78	3,50 ± 5,50
08995258dcab3634cbbe385927d19c0b	d__Bacteria; p__Proteobacteria; c__Alphaproteobacteria; o__Caulobacterales; f__Caulobacteraceae; g__Brevundimonas	10,16 ± 6,75	6,33 ± 7,53	0,00 ± 0,00	4,33 ± 4,93
b7b4f48f7bfe27a4661e3083aeae8f26	d__Bacteria; p__Actinobacteriota; c__Actinobacteria; o__Streptosporangiales; f__Thermomonosporaceae; g__Actinomadura; s__Actinomadura_sp.	5,17 ± 5,88	4,67 ± 7,47	2,17 ± 5,31	6,67 ± 7,76
5afc224268857cb0702e3f527382f6cf	d__Bacteria; p__Actinobacteriota; c__Thermoleophilia; o__Gaiellales; f__Gaiellaceae; g__Gaiella	3,83 ± 9,39	0,00 ± 0,00	7,17 ± 11,46	6,33 ± 9,89
bcb47f3925e4f54a8701566b84e8f28f	d__Bacteria; p__Bacteroidota; c__Kapabacteria; o__Kapabacteriales; f__Kapabacteriales; g__Kapabacteriales; s__uncultured_bacterium	15,67 ± 4,32	0,00 ± 0,00	1,00 ± 2,45	3,00 ± 6,00
2ed09f19a513586c39a2286bcb35f150	d__Bacteria; p__Proteobacteria; c__Gammaproteobacteria; o__Burkholderiales; f__Nitrosomonadaceae; g__MND1; s__uncultured_bacterium	9,00 ± 13,94	0,00 ± 0,00	2,50 ± 6,12	9,33 ± 14,58
3817b57506c64545e01587a5997dc007	d__Bacteria; p__Proteobacteria; c__Gammaproteobacteria; o__Pseudomonadales; f__Pseudomonadaceae; g__Pseudomonas	4,67 ± 5,32	10,50 ± 11,73	0,00 ± 0,00	5,50 ± 13,47
72839c66aecb54d8f8f5221ed4d2d84d	d__Bacteria; p__Proteobacteria; c__Alphaproteobacteria; o__Caulobacterales; f__Caulobacteraceae; g__Caulobacter	4,33 ± 13,61	9,16 ± 17,44	6,17 ± 8,28	1,00 ± 2,45
a59098b7279d88d777d5544373816d1f	d__Bacteria; p__Patescibacteria; c__Saccharimonadia; o__Saccharimonadales; f__Saccharimonadales; g__Saccharimonadales; s__uncultured_organism	6,67 ± 6,31	0,67 ± 1,63	4,17 ± 3,37	3,83 ± 4,43
c926896c5aa40f26f43a9815e2eb486e	d__Bacteria; p__Actinobacteriota; c__Acidimicrobiia; o__Microtrichales; f__Microtrichaceae; g__Sva0996_marine_group; s__uncultured_actinobacterium	1,17 ± 2,86	5,67 ± 8,87	3,33 ± 8,16	6,83 ± 7,91
66cd9fe8043f54aef170c29871aa8b33	d__Bacteria; p__Chloroflexi; c__Dehalococcoidia; o__S085; f__S085; g__S085; s__metagenome	10,17 ± 8,16	2,67 ± 6,53	1,17 ± 2,86	6,67 ± 7,69
19ccf2bd6ce5e9b34e0917d99376d296	d__Bacteria; p__Verrucomicrobiota; c__Verrucomicrobiae; o__Opitutales; f__Opitutaceae; g__Lacunisphaera	10,83 ± 12,16	0,00 ± 0,00	0,00 ± 0,00	3,00 ± 7,35
9307d19868216b5ec132a8489599f0bb	d__Bacteria; p__Proteobacteria; c__Gammaproteobacteria; o__Burkholderiales; f__Comamonadaceae	10,50 ± 12,11	0,00 ± 0,00	0,00 ± 0,00	2,67 ± 6,53
78a54a3b8361b368ebc6f17c0d074669	d__Bacteria; p__Bacteroidota; c__Bacteroidia; o__Chitinophagales; f__Chitinophagaceae; g__Terrimonas	9,50 ± 7,87	0,00 ± 0,00	5,16 ± 8,37	4,17 ± 6,52
e8b127525c0f40739f3e663b2fcf931d	d__Bacteria; p__Actinobacteriota; c__Thermoleophilia; o__Solirubrobacterales; f__Solirubrobacteraceae; g__Solirubrobacter; s__uncultured_bacterium	0,00 ± 0,00	0,00 ± 0,00	7,00 ± 11,01	13,67 ± 16,67
28f038cbe950a4900c320e6d7c57183a	d__Bacteria; p__Bdellovibrionota; c__Oligoflexia; o__0319-6G20; f__0319-6G20; g__0319-6G20; s__uncultured_organism	10,33 ± 6,39	1,67 ± 2,58	0,00 ± 0,00	6,33 ± 3,78
b147ca69d8e54feccb45d41a0d4476a3	d__Bacteria; p__Chloroflexi; c__Anaerolineae; o__Caldilineales; f__Caldilineaceae; g__uncultured; s__uncultured_bacterium	2,67 ± 6,53	5,00 ± 5,90	6,16 ± 7,73	6,67 ± 7,45
ae8e636bc9bd473f4fe14c6db42e7678	d__Bacteria; p__Latescibacterota; c__Latescibacterota; o__Latescibacterota; f__Latescibacterota; g__Latescibacterota	7,50 ± 1,87	1,67 ± 2,66	2,33 ± 2,66	5,50 ± 4,81
00e719e723cb80a4c2cf2dddde486a50	d__Bacteria; p__Proteobacteria; c__Alphaproteobacteria; o__Rhodobacterales; f__Rhodobacteraceae; g__Amaricoccus; s__uncultured_bacterium	0,00 ± 0,00	6,00 ± 9,49	4,17 ± 6,82	10,17 ± 8,98
e4b2d72a980f9b5b783b4fb9ebe0846e	d__Bacteria; p__Proteobacteria; c__Gammaproteobacteria; o__Diplorickettsiales; f__Diplorickettsiaceae; g__uncultured; s__uncultured_bacterium	11,33 ± 13,23	1,83 ± 2,34	0,00 ± 0,00	0,83 ± 2,34
7d75fe29606e8ff507df88e2839ec5f7	d__Bacteria; p__Cyanobacteria; c__Cyanobacteriia; o__Cyanobacteriales; f__Nostocaceae; g__Nostoc_PCC-8976; s__Nostoc_sp.	5,33 ± 6,38	5,00 ± 7,85	0,00 ± 0,00	5,66 ± 7,27
68193dff000d73b8a0a977ebdf9d7aec	d__Bacteria; p__Planctomycetota; c__vadinHA49; o__vadinHA49; f__vadinHA49; g__vadinHA49; s__metagenome	14,33 ± 5,89	0,67 ± 1,63	0,83 ± 2,34	3,17 ± 3,71
8dad585132b96fab96eac7a5492029b9	d__Bacteria; p__Bdellovibrionota; c__Oligoflexia; o__Oligoflexales; f__uncultured; g__uncultured; s__uncultured_bacterium	11,33 ± 12,99	0,00 ± 0,00	6,17 ± 9,97	0,00 ± 0,00
2ab2fd77f98908dbd41ad3651df68a3d	d__Bacteria; p__Proteobacteria; c__Gammaproteobacteria; o__CCD24; f__CCD24; g__CCD24; s__metagenome	7,67 ± 8,41	0,00 ± 0,00	4,83 ± 7,49	5,00 ± 5,93
9ef806a97beb53916b938684e8143143	d__Bacteria; p__Planctomycetota; c__Planctomycetes; o__Planctomycetales; f__uncultured; g__uncultured; s__uncultured_Planctomycetales	9,67 ± 11,27	0,00 ± 0,00	5,33 ± 13,36	5,33 ± 8,29
1433f1296981a860b20457118a42c342	d__Bacteria; p__Bacteroidota; c__Bacteroidia; o__Chitinophagales; f__Chitinophagaceae; g__Edaphobaculum	16,66 ± 15,27	0,00 ± 0,00	0,00 ± 0,00	3,67 ± 5,72
ae7bfe3a4a2dd3a7789d7d3eb1af28c4	d__Bacteria; p__Actinobacteriota; c__Thermoleophilia; o__uncultured; f__uncultured; g__uncultured; s__uncultured_bacterium	0,00 ± 0,00	0,00 ± 0,00	13,83 ± 15,59	6,50 ± 10,19
f24b0c749a0a3dd1b82ea080ed22d6d6	d__Bacteria; p__Planctomycetota; c__Planctomycetes; o__Pirellulales; f__Pirellulaceae; g__Pirellula; s__uncultured_bacterium	4,33 ± 13,61	6,83 ± 13,96	5,50 ± 8,57	0,00 ± 0,00
01fabcb036ef55825a3bfe9838daacb4	d__Bacteria; p__Latescibacterota; c__Latescibacterota; o__Latescibacterota; f__Latescibacterota; g__Latescibacterota; s__uncultured_bacterium	5,50 ± 8,80	4,00 ± 6,23	4,33 ± 6,74	4,00 ± 6,69
380f9f93ba35bd9861a47e461918bf6b	d__Bacteria; p__Bacteroidota; c__Bacteroidia; o__Cytophagales; f__Hymenobacteraceae; g__Adhaeribacter	9,83 ± 4,88	3,17 ± 5,15	0,00 ± 0,00	3,00 ± 4,69
0ace91db4b27f5bd71ee6c58dcc72691	d__Bacteria; p__Patescibacteria; c__ABY1; o__Candidatus_Uhrbacteria; f__Candidatus_Uhrbacteria; g__Candidatus_Uhrbacteria; s__Candidatus_Uhrbacteria	7,83 ± 8,91	5,00 ± 6,20	3,17 ± 5,15	3,00 ± 4,82
9f0b3a095944aad9c517f825de72c91c	d__Bacteria; p__Proteobacteria; c__Alphaproteobacteria; o__Rhizobiales; f__Pleomorphomonadaceae; g__Chthonobacter	1,66 ± 4,78	6,33 ± 8,12	5,33 ± 6,31	6,83 ± 7,63
730f29a5712759c4dce35c34d46666f4	d__Bacteria; p__Planctomycetota; c__Planctomycetes; o__Pirellulales; f__Pirellulaceae; g__Pirellula	0,00 ± 0,00	10,83 ± 12,34	6,16 ± 9,67	3,17 ± 7,76
ecce7c448ee567f7e3060a58c10a309a	d__Bacteria; p__Actinobacteriota; c__Thermoleophilia; o__Solirubrobacterales; f__67-14; g__67-14	4,16 ± 17,21	8,16 ± 26,67	0,00 ± 0,00	7,83 ± 12,17
70e6e7d9f0df0fc36d314b9a69812846	d__Bacteria; p__Bdellovibrionota; c__Bdellovibrionia; o__Bdellovibrionales; f__Bdellovibrionaceae; g__Bdellovibrio; s__uncultured_soil	15,83 ± 11,73	0,50 ± 1,22	1,50 ± 3,67	1,33 ± 3,27
85b2a38fcb80c4d404512c6f34dcc194	d__Bacteria; p__Hydrogenedentes; c__Hydrogenedentia; o__Hydrogenedentiales; f__Hydrogenedensaceae; g__Hydrogenedensaceae; s__uncultured_bacterium	11,50 ± 2,59	1,00 ± 2,45	1,50 ± 3,67	4,83 ± 3,31
4cb28576e4d59749959b97c91fae2306	d__Bacteria; p__Patescibacteria; c__Saccharimonadia; o__Saccharimonadales; f__LWQ8; g__LWQ8; s__uncultured_bacterium	7,50 ± 12,32	0,00 ± 0,00	2,33 ± 5,72	5,50 ± 9,20
7fe1b01bd5bcf2ff056493cda3bd109b	d__Bacteria; p__Elusimicrobiota; c__Elusimicrobia; o__Lineage_IV; f__Lineage_IV; g__Lineage_IV; s__uncultured_bacterium	13,67 ± 5,57	0,00 ± 0,00	1,83 ± 4,49	3,50 ± 5,65
8911f087ba5cf2ceaf63bf4fb31ffcd1	d__Bacteria; p__Halanaerobiaeota; c__Halanaerobiia; o__Halanaerobiales; f__Halobacteroidaceae; g__uncultured; s__uncultured_bacterium	20,17 ± 22,74	0,00 ± 0,00	0,00 ± 0,00	0,00 ± 0,00
96645999b563790659fdaafda1c9b812	d__Bacteria; p__Actinobacteriota; c__MB-A2-108; o__MB-A2-108; f__MB-A2-108; g__MB-A2-108; s__uncultured_bacterium	0,00 ± 0,00	5,83 ± 14,29	4,67 ± 11,43	9,50 ± 14,75
fbf0957adb935f841018ee7d59d768f4	d__Bacteria; p__Latescibacterota; c__Latescibacterota; o__Latescibacterota; f__Latescibacterota; g__Latescibacterota; s__uncultured_bacterium	4,83 ± 5,63	1,33 ± 3,27	2,50 ± 6,12	7,83 ± 6,43
8039c4db9b962eacc8ce17dcc781a59b	d__Bacteria; p__Acidobacteriota; c__Vicinamibacteria; o__Vicinamibacterales; f__uncultured; g__uncultured; s__uncultured_Acidobacteriaceae	5,50 ± 4,32	3,83 ± 4,26	5,00 ± 5,62	4,67 ± 5,32
272edd42d8d8588f79216cc86c7cc975	d__Bacteria; p__Bacteroidota; c__Bacteroidia; o__Sphingobacteriales; f__NS11-12_marine_group; g__NS11-12_marine_group	10,17 ± 3,19	3,83 ± 5,27	0,66 ± 1,73	2,83 ± 2,56
812c3db8ba3cc48f861ec0dc15f3c5eb	d__Bacteria; p__Proteobacteria; c__Gammaproteobacteria; o__Steroidobacterales; f__Steroidobacteraceae; g__Steroidobacter	6,50 ± 7,48	1,66 ± 4,78	5,00 ± 12,25	6,83 ± 12,53
fd3a22c137300a0d4165d74259d1eee6	d__Bacteria; p__Proteobacteria; c__Alphaproteobacteria; o__Dongiales; f__Dongiaceae; g__Dongia	6,67 ± 16,33	7,17 ± 17,55	0,00 ± 0,00	0,00 ± 0,00
eed2913924faaca3e96dd148f9d3c9a2	d__Bacteria; p__Actinobacteriota; c__Actinobacteria; o__Streptomycetales; f__Streptomycetaceae; g__Streptomyces	0,00 ± 0,00	4,00 ± 9,80	3,00 ± 7,35	6,50 ± 15,92
828186da5d7426a18ab7848668de974f	d__Bacteria; p__Bacteroidota; c__Bacteroidia; o__Cytophagales; f__Microscillaceae; g__uncultured; s__metagenome	14,16 ± 8,78	0,00 ± 0,00	0,00 ± 0,00	4,33 ± 6,74
1868cddf0ad8a992a88434433bc4a16d	d__Bacteria; p__Myxococcota; c__bacteriap25; o__bacteriap25; f__bacteriap25; g__bacteriap25	11,00 ± 9,17	0,00 ± 0,00	2,67 ± 6,53	0,00 ± 0,00
a64625c0c6f33be62712d7f5e62baae3	d__Bacteria; p__Acidobacteriota; c__Blastocatellia; o__Pyrinomonadales; f__Pyrinomonadaceae; g__RB41	15,83 ± 8,38	0,00 ± 0,00	0,00 ± 0,00	4,17 ± 6,82
5ab36c29ebf2e7917b08c4fb84fda6ea	d__Bacteria; p__Proteobacteria; c__Gammaproteobacteria; o__Burkholderiales; f__Comamonadaceae	13,16 ± 15,37	3,00 ± 7,35	0,00 ± 0,00	0,00 ± 0,00
5fe882af3ecaec58e54e9ab8f7ea0825	d__Bacteria; p__Myxococcota; c__Polyangia; o__Polyangiales; f__Sandaracinaceae; g__uncultured; s__uncultured_Polyangiaceae	2,67 ± 6,53	4,16 ± 17,21	5,00 ± 7,85	6,33 ± 7,81
dc6aed62d48c1863cf95bfc60d58b858	d__Bacteria; p__Actinobacteriota; c__Actinobacteria; o__Pseudonocardiales; f__Pseudonocardiaceae; g__Pseudonocardia	0,00 ± 0,00	11,17 ± 18,53	0,00 ± 0,00	8,67 ± 13,43
eb67eb57b8461a422a9d30f4184ff6ff	d__Bacteria; p__Acidobacteriota; c__Subgroup_22; o__Subgroup_22; f__Subgroup_22; g__Subgroup_22; s__uncultured_bacterium	3,83 ± 4,22	4,67 ± 7,26	5,00 ± 7,85	1,50 ± 3,67
ac5a29097e868683780c899593abe9d9	d__Bacteria; p__Verrucomicrobiota; c__Verrucomicrobiae; o__Opitutales; f__Opitutaceae; g__IMCC26134; s__uncultured_bacterium	16,33 ± 13,46	0,00 ± 0,00	0,00 ± 0,00	0,83 ± 2,34
911f320fd7ece045c9b0c8c0320a7fd4	d__Bacteria; p__Bacteroidota; c__Bacteroidia; o__Cytophagales; f__Microscillaceae; g__uncultured	6,00 ± 9,63	0,00 ± 0,00	0,00 ± 0,00	9,33 ± 7,37
0ea836bba90972ffffec46341bee3cf8	d__Bacteria; p__Acidobacteriota; c__Vicinamibacteria; o__Subgroup_9; f__Subgroup_9; g__Subgroup_9; s__uncultured_bacterium	4,00 ± 6,23	7,17 ± 11,14	0,00 ± 0,00	3,00 ± 7,35
a01e79c493920fe0c7dbdc396660fd0a	d__Bacteria; p__Verrucomicrobiota; c__Verrucomicrobiae; o__Pedosphaerales; f__Pedosphaeraceae; g__Pedosphaeraceae; s__uncultured_bacterium	7,67 ± 6,25	5,17 ± 4,79	5,83 ± 6,77	1,00 ± 2,45
53dc762d67173cd085425b7bab949210	d__Bacteria; p__Planctomycetota; c__Pla3_lineage; o__Pla3_lineage; f__Pla3_lineage; g__Pla3_lineage; s__uncultured_bacterium	9,67 ± 8,73	1,33 ± 3,27	3,67 ± 8,98	3,33 ± 5,23
98be3067ffa904f0d21b6d5196e074f1	d__Bacteria; p__Firmicutes; c__Bacilli; o__Alicyclobacillales; f__Alicyclobacillaceae; g__Tumebacillus; s__uncultured_bacterium	4,83 ± 11,84	0,00 ± 0,00	3,67 ± 8,98	4,17 ± 6,65
b6ad7bbc92d7e7eea510c138f5f7ceb6	d__Bacteria; p__Proteobacteria; c__Gammaproteobacteria; o__Burkholderiales; f__Hydrogenophilaceae; g__Thiobacillus	2,83 ± 6,94	4,16 ± 17,21	0,00 ± 0,00	12,50 ± 14,22
9dfe39bfd6ad6e07806e501c60f3e751	d__Bacteria; p__Bacteroidota; c__SJA-28; o__SJA-28; f__SJA-28; g__SJA-28; s__uncultured_bacterium	5,83 ± 3,66	3,00 ± 2,53	5,16 ± 5,67	3,17 ± 3,76
2622436720d4c50c311fc068f8e5f618	d__Bacteria; p__Chloroflexi; c__Ktedonobacteria; o__C0119; f__C0119; g__C0119; s__uncultured_bacterium	4,17 ± 5,38	5,83 ± 9,17	0,67 ± 1,63	6,50 ± 7,15
cae1de3375748a0e42a8a3c27df1be8f	d__Bacteria; p__Proteobacteria; c__Gammaproteobacteria; o__Diplorickettsiales; f__Diplorickettsiaceae; g__uncultured; s__uncultured_bacterium	7,50 ± 4,97	3,50 ± 5,43	1,00 ± 2,45	3,00 ± 4,69
fd316bf0318523b9169186a4f670848a	d__Bacteria; p__Planctomycetota; c__Planctomycetes; o__Pirellulales; f__Pirellulaceae; g__uncultured; s__uncultured_soil	10,00 ± 3,74	0,83 ± 2,34	1,00 ± 2,45	3,33 ± 5,75
55c4f1416abfdf5bd0a32481202dcbbb	d__Bacteria; p__Proteobacteria; c__Alphaproteobacteria; o__Sphingomonadales; f__Sphingomonadaceae	7,67 ± 12,14	0,00 ± 0,00	0,00 ± 0,00	11,83 ± 12,97
752a75a23fb124beb25ee3bf00654fd1	d__Bacteria; p__Planctomycetota; c__Phycisphaerae; o__Tepidisphaerales; f__WD2101_soil_group; g__WD2101_soil_group	15,83 ± 12,62	0,00 ± 0,00	0,00 ± 0,00	3,67 ± 8,98
b4e8c56c99a66230a2e4e5bb03651118	d__Bacteria; p__Planctomycetota; c__OM190; o__OM190; f__OM190; g__OM190; s__uncultured_bacterium	4,17 ± 4,67	2,83 ± 4,67	4,33 ± 6,83	6,00 ± 5,10
b435d2493fd7577d87e2885e91d8e0f1	d__Bacteria; p__Planctomycetota; c__Phycisphaerae; o__Tepidisphaerales; f__WD2101_soil_group; g__WD2101_soil_group; s__uncultured_bacterium	7,17 ± 2,48	2,83 ± 4,43	2,67 ± 4,32	5,67 ± 7,23
c34677c2ad9a7bcf416b9d7f84399510	d__Bacteria; p__Entotheonellaeota; c__Entotheonellia; o__Entotheonellales; f__Entotheonellaceae; g__Entotheonellaceae; s__uncultured_bacterium	0,00 ± 0,00	7,33 ± 11,79	8,83 ± 13,86	3,17 ± 7,76
e2a6d7d7159de2dc2c741ee765fa2f33	d__Bacteria; p__Planctomycetota; c__OM190; o__OM190; f__OM190; g__OM190; s__uncultured_bacterium	6,83 ± 13,63	1,50 ± 3,67	5,66 ± 8,87	3,33 ± 5,23
7270e32c086a630d6d13ca234bab138f	d__Bacteria; p__Chloroflexi; c__KD4-96; o__KD4-96; f__KD4-96; g__KD4-96	1,83 ± 4,49	3,67 ± 5,82	5,83 ± 9,39	8,00 ± 6,72
d1a0f7eee877e5f423c13ea1019f90b4	d__Bacteria; p__Acidobacteriota; c__Vicinamibacteria; o__Vicinamibacterales; f__Vicinamibacteraceae; g__Vicinamibacteraceae	0,00 ± 0,00	6,00 ± 14,70	7,50 ± 14,05	5,83 ± 9,17
15cc0a7d7607701a2980e06292edc91c	d__Bacteria; p__Firmicutes; c__Clostridia; o__Clostridiales; f__Caloramatoraceae; g__Fonticella; s__uncultured_bacterium	0,00 ± 0,00	4,83 ± 7,49	4,16 ± 7,75	7,67 ± 6,59
7753a894e9fdb64948f12b64d54ddaa5	d__Bacteria; p__Proteobacteria; c__Gammaproteobacteria; o__Burkholderiales; f__Comamonadaceae; g__Ramlibacter	1,50 ± 3,67	2,33 ± 5,72	3,33 ± 5,16	10,17 ± 11,23
b4f7f03a2fd1b5da6589850cce312b13	d__Bacteria; p__Bacteroidota; c__Bacteroidia; o__Cytophagales; f__Microscillaceae; g__uncultured	9,83 ± 7,86	1,66 ± 4,78	4,33 ± 13,61	3,50 ± 8,57
1b9883307976f21404f3974a793a5a3c	d__Bacteria; p__Armatimonadota; c__Fimbriimonadia; o__Fimbriimonadales; f__Fimbriimonadaceae; g__Fimbriimonadaceae	8,83 ± 7,35	2,17 ± 5,31	0,67 ± 1,63	7,67 ± 6,38
746fa4ff5708c3ab135108ddb3ea1424	d__Bacteria; p__Proteobacteria; c__Gammaproteobacteria; o__Burkholderiales; f__Methylophilaceae; g__Methylotenera; s__uncultured_soil	9,66 ± 16,67	0,00 ± 0,00	0,00 ± 0,00	5,33 ± 8,64
0dee33fea131e45f465013fc13653ea1	d__Bacteria; p__Chloroflexi; c__Anaerolineae; o__Caldilineales; f__Caldilineaceae; g__uncultured; s__uncultured_bacterium	0,00 ± 0,00	5,83 ± 9,34	0,00 ± 0,00	6,67 ± 7,31
b627014fdbdf022fc1f37dd957560531	d__Bacteria; p__Planctomycetota; c__OM190; o__OM190; f__OM190; g__OM190; s__uncultured_bacterium	2,00 ± 4,90	7,00 ± 6,20	6,67 ± 6,12	2,50 ± 3,89
95558e017c62b140d2a72c9274297540	d__Bacteria; p__Actinobacteriota; c__Acidimicrobiia; o__Microtrichales; f__Ilumatobacteraceae; g__uncultured	0,00 ± 0,00	4,67 ± 7,23	6,17 ± 9,56	8,33 ± 9,22
ad55028cc93e20a98b819e7a17ace00c	d__Bacteria; p__Latescibacterota; c__Latescibacterota; o__Latescibacterota; f__Latescibacterota; g__Latescibacterota; s__metagenome	7,00 ± 10,86	2,67 ± 6,53	6,66 ± 11,67	2,83 ± 6,94
bb364efbb468b95e40d85decb5d4f8ae	d__Bacteria; p__Planctomycetota; c__Planctomycetes; o__Pirellulales; f__Pirellulaceae; g__Blastopirellula; s__metagenome	0,83 ± 2,34	4,33 ± 5,32	7,33 ± 6,38	5,00 ± 3,16
3819ef27a8cbe76e96c866b756d5122f	d__Bacteria; p__Verrucomicrobiota; c__Verrucomicrobiae; o__Pedosphaerales; f__Pedosphaeraceae; g__Pedosphaeraceae; s__uncultured_bacterium	15,16 ± 9,77	0,00 ± 0,00	0,00 ± 0,00	1,66 ± 4,78
a0a8877537185f4408f01aa5321d7885	d__Bacteria; p__Proteobacteria; c__Gammaproteobacteria; o__Xanthomonadales; f__uncultured; g__uncultured; s__uncultured_Xanthomonadaceae	6,66 ± 11,57	0,00 ± 0,00	5,16 ± 8,37	7,33 ± 12,71
8039834c8ada7b76b142d08d260dc689	d__Bacteria; p__Proteobacteria; c__Alphaproteobacteria; o__Rhizobiales; f__Beijerinckiaceae; g__Microvirga	0,00 ± 0,00	7,17 ± 11,84	7,00 ± 17,15	4,83 ± 11,84
61e55c875a375ad1d644c36250c0de39	d__Bacteria; p__Cyanobacteria; c__Cyanobacteriia; o__Cyanobacteriales; f__Desertifilaceae; g__CENA533; s__Oscillatoriales_cyanobacterium	8,17 ± 2,64	5,67 ± 7,63	0,00 ± 0,00	5,17 ± 5,71
46071e5a20f7669f2b957229ced6c282	d__Bacteria; p__Myxococcota; c__Polyangia; o__Polyangiales; f__Sandaracinaceae; g__uncultured; s__uncultured_bacterium	4,67 ± 7,26	2,83 ± 4,43	3,33 ± 5,32	2,83 ± 6,94
d01e1f9b54f100e07664ad2899390367	d__Bacteria; p__Proteobacteria; c__Gammaproteobacteria; o__Burkholderiales; f__Comamonadaceae; g__Hydrogenophaga	0,00 ± 0,00	2,67 ± 6,53	9,00 ± 14,00	3,67 ± 8,98
899aa3511d1a3bc0d818f9d565e6706c	d__Bacteria; p__Verrucomicrobiota; c__Verrucomicrobiae; o__Chthoniobacterales; f__Chthoniobacteraceae; g__Chthoniobacter	0,00 ± 0,00	3,67 ± 5,82	8,33 ± 13,78	5,17 ± 8,16
2a715e56cbb85a9910edcfac4e0b1936	d__Bacteria; p__Proteobacteria; c__Alphaproteobacteria; o__Sphingomonadales; f__Sphingomonadaceae; g__Sphingomonas	7,16 ± 8,78	0,00 ± 0,00	1,17 ± 2,86	2,00 ± 4,90
985a7315b0d1ff73ec5283d783a5ac4c	d__Bacteria; p__Chloroflexi; c__Chloroflexia; o__Thermomicrobiales; f__JG30-KF-CM45; g__JG30-KF-CM45; s__uncultured_bacterium	3,67 ± 5,82	0,00 ± 0,00	0,00 ± 0,00	15,33 ± 17,23
22ae72a50c372da64cb45884b440aed2	d__Bacteria; p__Proteobacteria; c__Gammaproteobacteria; o__Xanthomonadales; f__Xanthomonadaceae; g__Arenimonas; s__uncultured_gamma	3,00 ± 4,82	6,83 ± 12,53	2,17 ± 5,31	6,83 ± 8,11
4e85f40bd4100df12382de218909c372	d__Bacteria; p__Chloroflexi; c__TK10; o__TK10; f__TK10; g__TK10; s__uncultured_bacterium	7,67 ± 6,38	2,17 ± 3,49	0,00 ± 0,00	9,00 ± 7,54
729f2c4f19dbd98ed5b5ec8759546590	d__Bacteria; p__Patescibacteria; c__Parcubacteria; o__Parcubacteria; f__Parcubacteria; g__Parcubacteria; s__uncultured_bacterium	9,83 ± 5,81	3,67 ± 5,82	0,00 ± 0,00	3,33 ± 6,36
b69c5b49b3e1012abc2600867d980b18	d__Bacteria; p__Patescibacteria; c__Parcubacteria; o__Candidatus_Azambacteria; f__Candidatus_Azambacteria; g__Candidatus_Azambacteria; s__uncultured_bacterium	9,17 ± 5,19	3,50 ± 6,80	0,00 ± 0,00	3,00 ± 3,69
a7f1df72bdafc0feeebb20095bb20647	d__Bacteria; p__Actinobacteriota; c__Actinobacteria; o__Micrococcales; f__Promicromonosporaceae; g__Promicromonospora	3,00 ± 4,69	5,67 ± 9,33	6,33 ± 9,89	3,83 ± 9,39
5bdbcdc24501f05d5e324d655d04a35c	d__Bacteria; p__Actinobacteriota; c__Thermoleophilia; o__Solirubrobacterales; f__Solirubrobacteraceae; g__Solirubrobacter	6,33 ± 12,83	3,50 ± 5,43	1,50 ± 3,67	7,50 ± 8,29
d10105f45a4c8b5ac310196ae811edc8	d__Bacteria; p__Gemmatimonadota; c__Gemmatimonadetes; o__Gemmatimonadales; f__Gemmatimonadaceae; g__uncultured	4,50 ± 5,28	1,50 ± 3,67	5,16 ± 6,78	7,66 ± 6,79
f3f84fefabed2e815edd251fedb72a56	d__Bacteria; p__Planctomycetota; c__Planctomycetes; o__Pirellulales; f__Pirellulaceae; g__Pir4_lineage	6,50 ± 10,19	5,16 ± 8,71	3,83 ± 9,39	0,00 ± 0,00
465f4656cbbd5b5bf2a3b6e4ce28ba1b	d__Bacteria; p__Bacteroidota; c__Bacteroidia; o__Sphingobacteriales; f__env.OPS_17; g__env.OPS_17	9,66 ± 8,72	1,33 ± 3,27	4,00 ± 6,69	1,33 ± 3,27
fc325dd29b2f66e779dcd8ad1619c7f5	d__Bacteria; p__Actinobacteriota; c__Thermoleophilia; o__Solirubrobacterales; f__67-14; g__67-14; s__uncultured_actinobacterium	0,00 ± 0,00	4,33 ± 13,61	4,50 ± 11,02	10,00 ± 18,17
07dcc38454539318a4ca6779598319a4	d__Bacteria; p__Actinobacteriota; c__Acidimicrobiia; o__Microtrichales; f__Microtrichaceae; g__Sva0996_marine_group	0,00 ± 0,00	0,00 ± 0,00	5,00 ± 5,51	8,00 ± 7,13
75b6d9757dbaa62905b3662358a2040e	d__Bacteria; p__Chloroflexi; c__Chloroflexia; o__Chloroflexales; f__Roseiflexaceae; g__uncultured; s__uncultured_bacterium	3,33 ± 5,75	0,00 ± 0,00	1,66 ± 4,78	8,00 ± 13,16
b3e778d9e7bedc4648b3e70f055cd329	d__Bacteria; p__Bacteroidota; c__Bacteroidia; o__Chitinophagales; f__Chitinophagaceae; g__Terrimonas	13,50 ± 15,04	0,00 ± 0,00	0,00 ± 0,00	0,00 ± 0,00
3abfa3706c63a1396a0d01a36c414a8e	d__Bacteria; p__Actinobacteriota; c__Acidimicrobiia; o__IMCC26256; f__IMCC26256; g__IMCC26256; s__uncultured_actinobacterium	8,83 ± 6,91	0,00 ± 0,00	2,17 ± 5,31	7,83 ± 6,49
601ed18867dbf2ba485aa95f74e6e835	d__Bacteria; p__Actinobacteriota; c__Actinobacteria; o__Nitriliruptorales; f__Nitriliruptoraceae; g__Nitriliruptoraceae; s__uncultured_Actinobacteridae	2,83 ± 2,48	7,00 ± 4,15	4,83 ± 3,25	2,17 ± 2,56
e692dc4d364c0e9f840a8d51005fd081	d__Bacteria; p__Proteobacteria; c__Gammaproteobacteria; o__Steroidobacterales; f__Woeseiaceae; g__Woeseia	6,67 ± 7,47	5,33 ± 8,48	0,00 ± 0,00	5,33 ± 5,89
32b62ef04ccd290bc19a297650d30484	d__Bacteria; p__Actinobacteriota; c__Acidimicrobiia	4,00 ± 6,23	3,83 ± 6,15	3,33 ± 8,16	7,50 ± 5,96
beac4b6f66d8aa681a1ce9f63a403eb5	d__Bacteria; p__Actinobacteriota; c__Acidimicrobiia; o__Microtrichales; f__Ilumatobacteraceae; g__uncultured	3,00 ± 7,35	4,50 ± 11,02	0,00 ± 0,00	7,17 ± 11,11
d8b229193c2cce4ba0675a2fc6ec2052	d__Bacteria; p__Proteobacteria; c__Gammaproteobacteria; o__Pseudomonadales; f__Pseudomonadaceae; g__Pseudomonas; s__Pseudomonas_borbori	3,66 ± 8,57	6,17 ± 7,86	6,33 ± 9,99	2,33 ± 5,72
17f2255493f3bbc3aa07a356738b07ca	d__Bacteria; p__Chloroflexi; c__Chloroflexia; o__Chloroflexales; f__Roseiflexaceae; g__uncultured; s__uncultured_bacterium	4,50 ± 5,09	4,67 ± 7,23	2,67 ± 4,13	6,67 ± 7,37
49dccc17573e24bfb8f7946260b0dd9f	d__Bacteria; p__Chloroflexi; c__Anaerolineae; o__Caldilineales; f__Caldilineaceae; g__uncultured; s__uncultured_bacterium	3,67 ± 8,98	7,83 ± 12,17	0,00 ± 0,00	7,00 ± 11,30
ec1822c6eeff50a20d860fa0b7cb8a23	d__Bacteria; p__Acidobacteriota; c__Vicinamibacteria; o__Vicinamibacterales; f__uncultured; g__uncultured	2,00 ± 4,90	4,00 ± 9,80	3,50 ± 8,57	9,00 ± 10,47
db19b5fe5c0a6a7e605d4a2df614cd4c	d__Bacteria; p__Actinobacteriota; c__Thermoleophilia; o__Gaiellales; f__uncultured; g__uncultured	2,33 ± 5,72	0,00 ± 0,00	8,67 ± 14,14	7,50 ± 12,55
1a8feee132b4dc3bc49b683eb8dbe673	d__Bacteria; p__Acidobacteriota; c__Vicinamibacteria; o__Vicinamibacterales; f__uncultured; g__uncultured; s__uncultured_bacterium	11,50 ± 9,22	1,83 ± 4,49	0,00 ± 0,00	3,33 ± 5,23
ab938cb995ae55e5b1a4e4f26d03f5ba	d__Bacteria; p__Acidobacteriota; c__Vicinamibacteria; o__Vicinamibacterales; f__uncultured; g__uncultured; s__uncultured_Acidobacteriaceae	9,83 ± 11,74	1,66 ± 4,78	0,00 ± 0,00	4,50 ± 7,04
9191141e375b43c223f1a4fe9f80f7fb	d__Bacteria; p__Acidobacteriota; c__Vicinamibacteria; o__Vicinamibacterales; f__uncultured; g__uncultured	9,17 ± 5,91	2,83 ± 4,49	0,00 ± 0,00	3,67 ± 5,99
55eff87b9db516bec307372e32f7bce2	d__Bacteria; p__Planctomycetota; c__Phycisphaerae; o__CCM11a; f__CCM11a; g__CCM11a	10,33 ± 5,96	1,33 ± 3,27	3,00 ± 5,29	3,67 ± 4,23
4502dc2f5af21bc67a83f0b66565ca5d	d__Bacteria; p__Proteobacteria; c__Alphaproteobacteria; o__Sphingomonadales; f__Sphingomonadaceae; g__Sphingomonas	5,00 ± 7,85	8,50 ± 8,12	0,00 ± 0,00	0,00 ± 0,00
94ae7319910a6c3a730f1bdcfe757ebd	d__Bacteria; p__Proteobacteria; c__Alphaproteobacteria; o__Rhizobiales; f__uncultured; g__uncultured	2,17 ± 5,31	2,33 ± 5,72	0,00 ± 0,00	10,33 ± 8,53
af381eac8e34e52a3c0e1f360069683a	d__Bacteria; p__Bacteroidota; c__Bacteroidia; o__Sphingobacteriales; f__AKYH767; g__AKYH767; s__uncultured_Bacteroidetes	4,50 ± 6,06	2,83 ± 3,13	4,33 ± 4,83	5,50 ± 4,93
562398be662dd9337530a4eebb7db15e	d__Bacteria; p__Acidobacteriota; c__Vicinamibacteria; o__Vicinamibacterales; f__Vicinamibacteraceae; g__Vicinamibacteraceae	9,17 ± 5,85	2,17 ± 5,31	1,33 ± 3,27	2,16 ± 4,72
8c5514c33c2b6424a0796234a96c0d7f	d__Bacteria; p__Proteobacteria; c__Gammaproteobacteria; o__Legionellales; f__Legionellaceae; g__Legionella; s__uncultured_bacterium	5,00 ± 5,93	3,67 ± 8,98	0,00 ± 0,00	0,00 ± 0,00
854f5937f7f39bc4630d09f5747e9530	d__Bacteria; p__Patescibacteria; c__Saccharimonadia; o__Saccharimonadales; f__LWQ8; g__LWQ8; s__uncultured_bacterium	4,50 ± 7,15	2,00 ± 4,90	5,33 ± 13,36	4,17 ± 6,46
d851b2fb1b4c7b354b8b82c25ee17dbb	d__Bacteria; p__Proteobacteria; c__Gammaproteobacteria; o__Burkholderiales; f__Oxalobacteraceae; g__uncultured	10,50 ± 12,71	0,00 ± 0,00	3,83 ± 6,59	3,83 ± 6,31
c725f7535303f1bb8be8f121719cd1fc	d__Bacteria; p__Bacteroidota; c__Bacteroidia; o__Cytophagales; f__Hymenobacteraceae; g__Adhaeribacter; s__uncultured_soil	5,83 ± 9,34	5,50 ± 8,53	2,33 ± 5,72	4,33 ± 13,61
d7438ed26b5cd32340db967049136dab	d__Bacteria; p__Proteobacteria; c__Gammaproteobacteria; o__Burkholderiales; f__Oxalobacteraceae; g__Duganella	0,00 ± 0,00	5,33 ± 8,36	0,00 ± 0,00	12,67 ± 14,17
6e87ad75e4d56ad6b60a255d43517a15	d__Bacteria; p__Verrucomicrobiota; c__Chlamydiae; o__Chlamydiales; f__cvE6; g__cvE6; s__metagenome	12,33 ± 3,27	1,50 ± 3,67	0,00 ± 0,00	1,83 ± 2,86
ab39c6e8f85d66204a109f824200e4e5	d__Bacteria; p__Firmicutes; c__Bacilli; o__Paenibacillales; f__Paenibacillaceae; g__Paenibacillus	1,50 ± 3,67	4,00 ± 9,80	3,17 ± 7,76	9,33 ± 14,46
2ab1d028cedeaed6f3f2c7e015e60d1c	d__Bacteria; p__Proteobacteria; c__Gammaproteobacteria; o__Burkholderiales; f__Oxalobacteraceae; g__Massilia	12,33 ± 13,25	0,00 ± 0,00	0,00 ± 0,00	0,00 ± 0,00
76d648a02da184e8626b80ca659372e1	d__Bacteria; p__Acidobacteriota; c__Blastocatellia; o__Pyrinomonadales; f__Pyrinomonadaceae; g__RB41	18,00 ± 20,64	0,00 ± 0,00	0,00 ± 0,00	0,00 ± 0,00
e66b725eabfeea31d7161ff9986f9559	d__Bacteria; p__Chloroflexi; c__Anaerolineae; o__Caldilineales; f__Caldilineaceae; g__uncultured	5,67 ± 8,98	2,33 ± 5,72	0,00 ± 0,00	6,16 ± 9,67
74dcaa43565e3a5c98951e89a7466f45	d__Bacteria; p__Proteobacteria; c__Gammaproteobacteria; o__Coxiellales; f__Coxiellaceae; g__Coxiella	9,67 ± 5,16	2,50 ± 3,89	0,67 ± 1,63	5,00 ± 4,82
2fdbd14aca757ba66c5ea701de5b560c	d__Bacteria; p__Myxococcota; c__Myxococcia; o__Myxococcales; f__Myxococcaceae; g__uncultured; s__uncultured_bacterium	2,67 ± 6,53	7,33 ± 17,96	7,83 ± 19,19	0,00 ± 0,00
d25419a909af7246b5c1de46499c74ea	d__Bacteria; p__Chloroflexi; c__KD4-96; o__KD4-96; f__KD4-96; g__KD4-96	0,00 ± 0,00	0,00 ± 0,00	2,00 ± 4,90	11,00 ± 12,07
b76c6a2c69255317ae7d7f8148e148a2	d__Bacteria; p__Patescibacteria; c__Saccharimonadia; o__Saccharimonadales; f__Saccharimonadales; g__Saccharimonadales; s__uncultured_bacterium	14,00 ± 15,70	0,00 ± 0,00	0,00 ± 0,00	0,00 ± 0,00
364bcbb8b9b5c8b39539bf789c4aafe2	d__Bacteria; p__Proteobacteria; c__Gammaproteobacteria; o__Gammaproteobacteria_Incertae_Sedis; f__Unknown_Family; g__Candidatus_Berkiella; s__uncultured_bacterium	11,33 ± 13,68	0,00 ± 0,00	0,00 ± 0,00	5,00 ± 5,80
8053a1ecee2ad275a8c8c5e5b20559b5	d__Bacteria; p__Acidobacteriota; c__Blastocatellia; o__Pyrinomonadales; f__Pyrinomonadaceae; g__RB41	17,83 ± 19,84	0,00 ± 0,00	0,00 ± 0,00	0,00 ± 0,00
d3eb1a54bbe614a78cdfcb518a965754	d__Bacteria; p__Proteobacteria; c__Gammaproteobacteria; o__Burkholderiales; f__Comamonadaceae; g__Inhella; s__uncultured_bacterium	3,83 ± 4,83	1,33 ± 3,27	0,00 ± 0,00	2,67 ± 4,32
d649e7cc571946668bac34a12e5b6c4e	d__Bacteria; p__Chloroflexi; c__Anaerolineae; o__Caldilineales; f__Caldilineaceae; g__Litorilinea; s__uncultured_bacterium	0,00 ± 0,00	4,67 ± 7,23	4,83 ± 7,49	8,17 ± 9,99
b488ceafc67427c638f9006e3416842b	d__Bacteria; p__Bacteroidota; c__Bacteroidia; o__Cytophagales; f__Microscillaceae; g__uncultured	11,17 ± 9,35	4,50 ± 11,02	0,00 ± 0,00	0,00 ± 0,00
a99935d643afdc2fa990d8baf9cf39b0	d__Bacteria; p__Chloroflexi; c__KD4-96; o__KD4-96; f__KD4-96; g__KD4-96	3,67 ± 8,98	5,67 ± 13,88	0,00 ± 0,00	8,33 ± 12,97
4ddf0886ae8dd5c25d4022c9cf82d49b	d__Bacteria; p__Desulfobacterota; c__uncultured; o__uncultured; f__uncultured; g__uncultured	7,33 ± 9,11	2,33 ± 5,72	2,33 ± 5,72	4,33 ± 6,74
073005f264d3fb2db4b1eb6e113a111c	d__Bacteria; p__Proteobacteria; c__Gammaproteobacteria; o__Salinisphaerales; f__Solimonadaceae; g__Polycyclovorans; s__uncultured_bacterium	5,67 ± 6,65	1,50 ± 3,67	4,33 ± 6,74	4,83 ± 5,49
318669d5d926e9b81ca6911da00a14ea	d__Bacteria; p__Firmicutes; c__Clostridia; o__Clostridiales; f__Clostridiaceae; g__Clostridium_sensu_stricto_1	1,83 ± 4,49	0,00 ± 0,00	15,83 ± 26,42	0,00 ± 0,00
4b47b8f499c97cd1428049f40d97e58b	d__Bacteria; p__Proteobacteria; c__Gammaproteobacteria; o__Pseudomonadales; f__Pseudomonadaceae; g__Pseudomonas	17,66 ± 27,11	0,00 ± 0,00	0,00 ± 0,00	0,00 ± 0,00
d2a23d9f156c4253385bc8a20c82048f	d__Bacteria; p__Sumerlaeota; c__Sumerlaeia; o__Sumerlaeales; f__Sumerlaeaceae; g__Sumerlaea; s__uncultured_Desulfocaldus	2,00 ± 4,90	5,00 ± 5,59	1,66 ± 4,78	6,50 ± 11,13
209df5f1305a91c61b23df38fe5703e0	d__Bacteria; p__Myxococcota; c__Polyangia; o__Polyangiales; f__Polyangiaceae; g__Pajaroellobacter	7,17 ± 11,32	10,33 ± 25,31	0,00 ± 0,00	0,00 ± 0,00
5dfe2db55d05b6c273385a1a77aec8d5	d__Bacteria; p__Gemmatimonadota; c__Gemmatimonadetes; o__Gemmatimonadales; f__Gemmatimonadaceae; g__uncultured; s__uncultured_Gemmatimonadales	3,83 ± 9,39	4,33 ± 13,61	5,00 ± 12,25	0,00 ± 0,00
07d2fec5c9173de49522a070e1612e07	d__Bacteria; p__Verrucomicrobiota; c__Verrucomicrobiae; o__Pedosphaerales; f__Pedosphaeraceae; g__uncultured; s__uncultured_Verrucomicrobia	4,33 ± 13,61	7,33 ± 11,36	0,00 ± 0,00	5,83 ± 9,47
fbe2d7e9356013f642bd2a2abc648c92	d__Bacteria; p__Bdellovibrionota; c__Oligoflexia; o__0319-6G20; f__0319-6G20; g__0319-6G20; s__marine_metagenome	10,50 ± 8,41	1,17 ± 2,86	1,17 ± 2,86	2,50 ± 3,89
5660e19847440243343441338e0fe126	d__Bacteria; p__Gemmatimonadota; c__Gemmatimonadetes; o__Gemmatimonadales; f__Gemmatimonadaceae; g__Gemmatimonas	13,83 ± 9,66	0,00 ± 0,00	0,00 ± 0,00	1,66 ± 4,78
e335ce265f373503276945072c3b31b7	d__Bacteria; p__Bdellovibrionota; c__Bdellovibrionia; o__Bdellovibrionales; f__Bdellovibrionaceae; g__OM27_clade; s__uncultured_Myxococcales	4,33 ± 13,61	0,00 ± 0,00	3,83 ± 9,39	9,33 ± 13,56
8beffce9a660b6d7e29b141e772f9e2a	d__Bacteria; p__Desulfobacterota; c__Desulfuromonadia; o__Desulfuromonadia; f__Desulfuromonadaceae; g__Desulfuromonas; s__uncultured_bacterium	6,33 ± 5,31	0,00 ± 0,00	5,00 ± 4,10	6,17 ± 7,17
04063a354c989d833a433c0d575c6909	d__Bacteria; p__Bacteroidota; c__Bacteroidia; o__Flavobacteriales; f__Flavobacteriaceae; g__Flavobacterium	6,67 ± 7,42	2,83 ± 6,94	4,00 ± 6,23	1,66 ± 4,78
bd80420973aa061b87297c8090a087c9	d__Bacteria; p__Bdellovibrionota; c__Bdellovibrionia; o__Bdellovibrionales; f__Bdellovibrionaceae; g__OM27_clade; s__metagenome	2,17 ± 5,31	10,50 ± 8,85	4,67 ± 11,43	0,00 ± 0,00
6ed941b0e8e555271da74fab13bc1a69	d__Bacteria; p__Chloroflexi; c__JG30-KF-CM66; o__JG30-KF-CM66; f__JG30-KF-CM66; g__JG30-KF-CM66; s__uncultured_Chloroflexi	5,00 ± 5,62	1,67 ± 2,58	0,00 ± 0,00	5,67 ± 6,89
71897d44be031bbf0fdb5d1a99a73b66	d__Bacteria; p__Acidobacteriota; c__Subgroup_25; o__Subgroup_25; f__Subgroup_25; g__Subgroup_25; s__uncultured_bacterium	7,66 ± 4,78	1,17 ± 2,86	2,00 ± 3,16	3,17 ± 2,64
d263ca77ae887fb11424742283d98540	d__Bacteria; p__Actinobacteriota; c__Thermoleophilia; o__Solirubrobacterales; f__67-14; g__67-14; s__metagenome	1,66 ± 4,78	6,00 ± 14,70	4,33 ± 13,61	5,33 ± 13,36
d67264e905324f09239ae531b55aa258	d__Bacteria; p__Myxococcota; c__Myxococcia; o__Myxococcales; f__Myxococcaceae; g__P3OB-42; s__uncultured_bacterium	4,83 ± 4,37	1,83 ± 4,49	3,16 ± 6,71	2,50 ± 6,12
59b3d04dde617715b1715255c346dd98	d__Bacteria; p__Gemmatimonadota; c__S0134_terrestrial_group; o__S0134_terrestrial_group; f__S0134_terrestrial_group; g__S0134_terrestrial_group; s__uncultured_bacterium	10,83 ± 6,31	0,00 ± 0,00	1,17 ± 2,86	2,17 ± 3,37
6759e9fcfcf1a3d41bc3b29ae8c6db60	d__Bacteria; p__Planctomycetota; c__Planctomycetes; o__Gemmatales; f__Gemmataceae; g__uncultured; s__uncultured_bacterium	12,16 ± 16,57	0,00 ± 0,00	1,17 ± 2,86	2,00 ± 4,90
7857826409f86275e1e31fad2f2167b9	d__Bacteria; p__Firmicutes; c__Bacilli; o__Alicyclobacillales; f__Alicyclobacillaceae; g__Tumebacillus	0,00 ± 0,00	8,50 ± 14,47	5,33 ± 13,36	3,33 ± 8,16
a3a91623c89284acf864cf96acb93602	d__Bacteria; p__Dependentiae; c__Babeliae; o__Babeliales	4,33 ± 3,72	4,17 ± 3,25	2,50 ± 3,21	5,33 ± 3,38
b30ce411d840181461a209b996204d3e	d__Bacteria; p__Acidobacteriota; c__Vicinamibacteria; o__Vicinamibacterales; f__uncultured; g__uncultured; s__uncultured_Acidobacteriales	6,83 ± 11,87	3,50 ± 8,57	1,33 ± 3,27	3,67 ± 5,99
5d0d9d0bc1ed53d318accfa3b9d7bd8e	d__Bacteria; p__Bacteroidota; c__Bacteroidia; o__Chitinophagales; f__Chitinophagaceae; g__Flavisolibacter; s__uncultured_bacterium	7,50 ± 8,71	1,66 ± 4,78	5,50 ± 6,12	2,50 ± 6,12
c287bcc91cba035e8208da1edc251711	d__Bacteria; p__Proteobacteria; c__Gammaproteobacteria; o__Cellvibrionales; f__Cellvibrionaceae; g__uncultured; s__Teredinibacter_sp.	10,16 ± 6,78	0,50 ± 1,22	0,50 ± 1,22	1,66 ± 3,27
4a3c12daeffeef36bf69da4e63ab412c	d__Bacteria; p__Proteobacteria; c__Alphaproteobacteria; o__Rhodobacterales; f__Rhodobacteraceae; g__Amaricoccus; s__uncultured_bacterium	0,00 ± 0,00	4,83 ± 11,84	3,67 ± 8,98	8,67 ± 13,79
ae32a5642d963853996d7e1212e4e0f4	d__Bacteria; p__Acidobacteriota; c__Blastocatellia; o__11-24; f__11-24; g__11-24; s__uncultured_bacterium	8,66 ± 17,39	0,00 ± 0,00	0,00 ± 0,00	7,00 ± 7,69
63840556cd073299f26043bde8f409ba	d__Bacteria; p__Firmicutes; c__Bacilli; o__Paenibacillales; f__Paenibacillaceae; g__Paenibacillus; s__Paenibacillus_prosopidis	4,00 ± 9,80	0,00 ± 0,00	0,00 ± 0,00	10,00 ± 16,98
50879c82b0c49200f0825eae46b764dd	d__Bacteria; p__Acidobacteriota; c__Blastocatellia; o__Pyrinomonadales; f__Pyrinomonadaceae; g__RB41	17,17 ± 19,42	0,00 ± 0,00	0,00 ± 0,00	0,00 ± 0,00
236eb27764c50c25fba085176e58dee8	d__Bacteria; p__Firmicutes; c__Bacilli; o__Bacillales; f__Bacillaceae; g__Bacillus	0,00 ± 0,00	8,33 ± 9,81	2,50 ± 6,12	6,17 ± 7,22
83de3259d09cfd787f7e307ba49c994f	d__Bacteria; p__Desulfobacterota; c__uncultured; o__uncultured; f__uncultured; g__uncultured; s__uncultured_proteobacterium	3,67 ± 8,98	4,50 ± 6,98	5,83 ± 9,39	3,00 ± 7,35
73d1735d644968dad8eb8e3b84a64ff7	d__Bacteria; p__Actinobacteriota	0,00 ± 0,00	5,50 ± 6,16	7,33 ± 5,75	4,17 ± 5,53
9dc844f9fd209e4a8712fe6692091811	d__Bacteria; p__Actinobacteriota; c__Actinobacteria; o__Pseudonocardiales; f__Pseudonocardiaceae; g__Saccharopolyspora	2,50 ± 6,12	4,50 ± 7,79	0,00 ± 0,00	10,00 ± 11,17
3da9d2a3b43755b091bd15f8db222acf	d__Bacteria; p__Proteobacteria; c__Gammaproteobacteria; o__Gammaproteobacteria_Incertae_Sedis; f__Unknown_Family; g__Candidatus_Berkiella; s__uncultured_gamma	9,83 ± 5,27	3,33 ± 4,46	0,00 ± 0,00	2,83 ± 3,19
8ac5e4a4e53cf6739ae4830fdb77cc44	d__Bacteria; p__Proteobacteria; c__Alphaproteobacteria; o__Sphingomonadales; f__Sphingomonadaceae; g__Sphingomonas	0,00 ± 0,00	7,83 ± 13,33	6,17 ± 15,11	0,00 ± 0,00
c23d305d0bf8bfdb8674c0ba8a4539ca	d__Bacteria; p__Acidobacteriota; c__Subgroup_22; o__Subgroup_22; f__Subgroup_22; g__Subgroup_22	3,17 ± 4,92	7,00 ± 7,97	3,17 ± 4,92	3,67 ± 8,98
dbaa103a8231588095a93990936154d9	d__Bacteria; p__Chloroflexi; c__KD4-96; o__KD4-96; f__KD4-96; g__KD4-96	8,33 ± 2,25	3,83 ± 4,26	0,00 ± 0,00	4,83 ± 7,49
23d3ad266408732add0652bebfe98c86	d__Bacteria; p__Chloroflexi; c__KD4-96; o__KD4-96; f__KD4-96; g__KD4-96	0,00 ± 0,00	5,00 ± 12,25	0,00 ± 0,00	5,00 ± 7,97
d36e08a48386ac7418a5799b9709237f	d__Bacteria; p__Chloroflexi; c__Anaerolineae; o__Caldilineales; f__Caldilineaceae; g__uncultured; s__uncultured_bacterium	0,00 ± 0,00	4,16 ± 17,21	0,00 ± 0,00	12,83 ± 14,33
8a780dbcb77ea27a9fffb4dad8c792b0	d__Bacteria; p__Actinobacteriota; c__Thermoleophilia; o__Solirubrobacterales; f__Solirubrobacteraceae; g__Solirubrobacter	0,00 ± 0,00	7,83 ± 19,19	3,33 ± 8,16	5,83 ± 14,29
cc0d4821e7f3800019b567538710981d	d__Bacteria; p__Actinobacteriota; c__Actinobacteria; o__Micrococcales; f__Promicromonosporaceae; g__Promicromonospora	0,00 ± 0,00	2,33 ± 5,72	6,67 ± 7,34	8,00 ± 9,57
6bdd9e7c8125822d33c24f1b125a0386	d__Bacteria; p__Entotheonellaeota; c__Entotheonellia; o__Entotheonellales; f__Entotheonellaceae; g__Candidatus_Entotheonella; s__uncultured_bacterium	2,17 ± 5,31	0,00 ± 0,00	0,00 ± 0,00	5,67 ± 13,88
d49edfabfdd94f661aee4a22d69d24da	d__Bacteria; p__Actinobacteriota; c__Actinobacteria; o__Micromonosporales; f__Micromonosporaceae; g__Micromonospora	0,00 ± 0,00	0,00 ± 0,00	4,00 ± 9,80	9,00 ± 14,45
14331f1144afca8ae7c9515344c98410	d__Bacteria; p__Planctomycetota; c__Planctomycetes; o__Gemmatales; f__Gemmataceae; g__Gemmata; s__uncultured_bacterium	3,00 ± 7,35	11,66 ± 17,25	0,33 ± 3,82	1,83 ± 3,13
77de44760f0034983047b872118f7a23	d__Bacteria; p__Chloroflexi; c__Anaerolineae; o__SBR1031; f__A4b; g__A4b; s__uncultured_bacterium	2,17 ± 5,31	5,33 ± 8,29	2,67 ± 4,18	2,50 ± 6,12
5cf27d49eba726765482c3f035ba32ae	d__Bacteria; p__Bdellovibrionota; c__Bdellovibrionia; o__Bdellovibrionales; f__Bdellovibrionaceae; g__Bdellovibrio; s__uncultured_bacterium	3,83 ± 6,31	2,17 ± 5,31	1,17 ± 2,86	5,16 ± 8,57
1dc04ea4a7a5dbaa63d5a2db7378e820	d__Bacteria; p__Actinobacteriota; c__Thermoleophilia; o__Gaiellales; f__Gaiellaceae; g__Gaiella	0,00 ± 0,00	8,50 ± 7,12	2,17 ± 5,31	4,50 ± 7,15
0f1ad58ede56985e8301b39f375d9801	d__Bacteria; p__Actinobacteriota; c__Actinobacteria; o__Propionibacteriales; f__Nocardioidaceae; g__Nocardioides; s__uncultured_organism	2,50 ± 6,12	3,50 ± 8,57	4,00 ± 9,80	6,83 ± 13,59
f6327cc48afe2c12c850b361b29bd378	d__Bacteria; p__Planctomycetota; c__Planctomycetes; o__Pirellulales; f__Pirellulaceae; g__Pir4_lineage; s__uncultured_bacterium	6,00 ± 14,70	0,00 ± 0,00	4,50 ± 11,02	0,00 ± 0,00
cb0afae7b9ebf20a7853bf44b49c5181	d__Bacteria; p__Bdellovibrionota; c__Bdellovibrionia; o__Bacteriovoracales; f__Bacteriovoracaceae; g__Peredibacter; s__uncultured_bacterium	12,50 ± 9,89	0,00 ± 0,00	0,00 ± 0,00	1,66 ± 4,78
18a2f4fdcfaa86b43f9c953678c7eeaf	d__Bacteria; p__Acidobacteriota; c__Thermoanaerobaculia; o__Thermoanaerobaculales; f__Thermoanaerobaculaceae; g__Subgroup_10; s__uncultured_prokaryote	2,83 ± 6,94	2,00 ± 4,90	3,83 ± 5,95	3,00 ± 5,02
1561fe80e13ca0a3e6830f94d9bbc196	d__Bacteria; p__Proteobacteria; c__Alphaproteobacteria; o__Rhizobiales; f__Devosiaceae; g__Devosia	4,33 ± 13,61	1,17 ± 2,86	7,83 ± 6,77	1,66 ± 4,78
55702af9b927e5fa2b7c900fbb85ccd9	d__Bacteria; p__Acidobacteriota; c__Blastocatellia; o__Pyrinomonadales; f__Pyrinomonadaceae; g__RB41	12,17 ± 14,78	4,50 ± 11,02	0,00 ± 0,00	0,00 ± 0,00
600eb2a55e4734b12f80cff8bec749e4	d__Bacteria; p__Patescibacteria; c__Saccharimonadia; o__Saccharimonadales; f__S32; g__TM7; s__uncultured_bacterium	5,33 ± 8,26	5,16 ± 9,67	0,00 ± 0,00	0,00 ± 0,00
ba8c95b2d47465b86a9a563aaee597c3	d__Bacteria; p__Patescibacteria; c__Saccharimonadia; o__Saccharimonadales; f__Saccharimonadales; g__Saccharimonadales; s__uncultured_bacterium	5,17 ± 6,24	3,83 ± 6,59	2,33 ± 4,38	2,83 ± 4,92
f1364801075783869cb396e872f17948	d__Bacteria; p__Actinobacteriota; c__Thermoleophilia; o__Solirubrobacterales; f__Solirubrobacteraceae; g__Solirubrobacter	0,00 ± 0,00	6,50 ± 10,07	0,00 ± 0,00	10,17 ± 11,53
224792ecb50a70acd1a82a7377a45904	d__Bacteria; p__Gemmatimonadota; c__Gemmatimonadetes; o__Gemmatimonadales; f__Gemmatimonadaceae; g__uncultured; s__uncultured_Gemmatimonadetes	9,33 ± 13,25	2,33 ± 5,72	0,00 ± 0,00	5,00 ± 7,75
4f3f6d33be42ab802f7620fe5f783333	d__Bacteria; p__Proteobacteria; c__Alphaproteobacteria; o__Sphingomonadales; f__Sphingomonadaceae; g__Sphingomonas	2,67 ± 6,53	3,00 ± 7,35	3,17 ± 7,76	5,33 ± 8,29
cfc22e61792a8a431d4a0d26d52a8227	d__Bacteria; p__Chloroflexi; c__Anaerolineae; o__Anaerolineales; f__Anaerolineaceae; g__uncultured; s__uncultured_Anaerolineaceae	7,83 ± 12,14	2,50 ± 6,12	0,00 ± 0,00	4,33 ± 13,61
cb2e444ca418a55bc8f2c2127acd76eb	d__Bacteria; p__Acidobacteriota; c__Vicinamibacteria; o__Vicinamibacterales; f__Vicinamibacteraceae; g__Vicinamibacteraceae	10,00 ± 5,14	0,00 ± 0,00	0,00 ± 0,00	6,67 ± 7,47
dcc29d653a4cf2f14781aca92987d8af	d__Bacteria; p__Firmicutes; c__Bacilli; o__Bacillales; f__Bacillaceae; g__Bacillus	0,00 ± 0,00	0,00 ± 0,00	16,66 ± 27,67	0,00 ± 0,00
583a0d048006265681794a1a46e1bb38	d__Bacteria; p__Planctomycetota; c__Planctomycetes; o__Pirellulales; f__Pirellulaceae; g__Pir4_lineage	0,00 ± 0,00	5,67 ± 9,14	7,67 ± 12,47	3,17 ± 7,76
b7057b90bb01fa849a1709dc32f91f8c	d__Bacteria; p__Acidobacteriota; c__Vicinamibacteria; o__Vicinamibacterales; f__uncultured; g__uncultured	5,00 ± 7,85	7,33 ± 8,37	0,00 ± 0,00	1,83 ± 4,49
de52851c232640b88a87af67a9754077	d__Bacteria; p__Elusimicrobiota; c__Lineage_IIb; o__Lineage_IIb; f__Lineage_IIb; g__Lineage_IIb; s__uncultured_bacterium	6,83 ± 7,55	2,83 ± 4,67	0,00 ± 0,00	5,00 ± 7,85
99b7027c3a655adc016548f9a86aa489	d__Bacteria; p__Acidobacteriota; c__Blastocatellia; o__Blastocatellales; f__Blastocatellaceae; g__Aridibacter; s__uncultured_bacterium	0,00 ± 0,00	4,67 ± 11,43	5,33 ± 8,26	6,50 ± 5,65
79c8287a0656f62c866865f9e72313d8	d__Bacteria; p__Bacteroidota; c__Bacteroidia; o__Cytophagales; f__Hymenobacteraceae; g__Adhaeribacter	3,67 ± 5,72	2,67 ± 6,53	0,00 ± 0,00	7,00 ± 8,20
e6928390bfc640dcb1a7550ae26ee479	d__Bacteria; p__Planctomycetota; c__Planctomycetes; o__Gemmatales; f__Gemmataceae; g__uncultured	0,00 ± 0,00	2,17 ± 5,31	4,83 ± 7,55	9,50 ± 9,03
69f11fc99f9e9453fdeded17abb6c182	d__Bacteria; p__Chloroflexi; c__Chloroflexia; o__Chloroflexales; f__Roseiflexaceae; g__uncultured; s__uncultured_bacterium	2,50 ± 3,89	2,17 ± 5,31	0,00 ± 0,00	11,83 ± 7,73
844185fb4f2ab2f6644b713cf90e56ec	d__Bacteria; p__Proteobacteria; c__Alphaproteobacteria; o__Rhodobacterales; f__Rhodobacteraceae; g__Amaricoccus; s__uncultured_bacterium	0,00 ± 0,00	3,67 ± 8,98	8,00 ± 12,39	4,83 ± 11,84
333879b44c5d1f21bd592df03c1e64f9	d__Bacteria; p__Actinobacteriota; c__Thermoleophilia; o__Solirubrobacterales; f__Solirubrobacteraceae; g__Conexibacter; s__Conexibacter_sp.	0,00 ± 0,00	0,00 ± 0,00	6,33 ± 7,39	5,17 ± 5,85
157823d0f731972dbfdaabf7b288c67b	d__Bacteria; p__Patescibacteria; c__ABY1; o__Candidatus_Kuenenbacteria; f__Candidatus_Kuenenbacteria; g__Candidatus_Kuenenbacteria; s__uncultured_bacterium	8,50 ± 4,51	0,00 ± 0,00	1,33 ± 2,37	3,17 ± 2,64
edc19a1df0e74399707d8dbc9b845a2e	d__Bacteria; p__Bdellovibrionota; c__Oligoflexia; o__Oligoflexales; f__uncultured; g__uncultured; s__uncultured_bacterium	6,50 ± 10,46	0,00 ± 0,00	0,00 ± 0,00	6,33 ± 9,83
f5513d2e16269b332ee674a603a6594f	d__Bacteria; p__Verrucomicrobiota; c__Verrucomicrobiae; o__Verrucomicrobiales; f__DEV007; g__DEV007; s__uncultured_bacterium	9,50 ± 11,62	0,00 ± 0,00	1,00 ± 2,45	4,16 ± 5,78
16ad07b9f67a0a569d594f0a90005266	d__Bacteria; p__Gemmatimonadota; c__Gemmatimonadetes; o__Gemmatimonadales; f__Gemmatimonadaceae; g__uncultured; s__uncultured_proteobacterium	0,00 ± 0,00	6,83 ± 16,74	0,00 ± 0,00	3,33 ± 8,16
d0220288e23f874ea1efe2746b866039	d__Bacteria; p__Proteobacteria; c__Gammaproteobacteria; o__Pseudomonadales; f__Moraxellaceae; g__Permianibacter; s__uncultured_bacterium	9,16 ± 17,36	3,00 ± 5,62	2,00 ± 4,90	2,17 ± 3,49
d2422e55d86aa004d82ad188e6765822	d__Bacteria; p__Chloroflexi; c__P2-11E; o__P2-11E; f__P2-11E; g__P2-11E; s__uncultured_bacterium	8,50 ± 10,11	1,83 ± 4,49	1,33 ± 3,27	1,17 ± 2,86
28e0522b72c6da6cbca7d5efacdb9a85	d__Bacteria; p__Planctomycetota; c__Planctomycetes; o__Pirellulales; f__Pirellulaceae	4,83 ± 2,64	3,00 ± 4,65	2,66 ± 2,57	2,67 ± 4,18
af9e2108f77d6b3254837660a7ee96c3	d__Bacteria; p__Acidobacteriota; c__Subgroup_20; o__Subgroup_20; f__Subgroup_20; g__Subgroup_20; s__uncultured_bacterium	9,33 ± 9,75	0,50 ± 1,22	0,50 ± 1,22	1,17 ± 2,86
9a67f59df0a8d4c41200c4f2ece01b31	d__Bacteria; p__Bacteroidota; c__Bacteroidia; o__Cytophagales; f__Microscillaceae; g__uncultured	1,50 ± 3,67	1,33 ± 3,27	2,33 ± 5,72	6,67 ± 7,42
53dffdd89713953b9660e3cf0a93a104	d__Bacteria; p__Proteobacteria; c__Gammaproteobacteria; o__Xanthomonadales; f__Xanthomonadaceae; g__Lysobacter	1,16 ± 7,75	3,17 ± 5,46	3,00 ± 5,44	2,83 ± 6,31
6ed31056a37c5c7fcaa4051697fac86e	d__Bacteria; p__Bacteroidota; c__Bacteroidia; o__Flavobacteriales; f__Flavobacteriaceae; g__Flavobacterium; s__Flavobacterium_flevense	7,00 ± 11,30	3,50 ± 5,43	1,00 ± 2,45	3,33 ± 5,23
45d2be904f74c2e12d6c87b755317671	d__Bacteria; p__Planctomycetota; c__Planctomycetes; o__Pirellulales; f__Pirellulaceae; g__Pirellula	4,00 ± 3,29	1,00 ± 2,45	5,66 ± 4,57	3,50 ± 5,43
92b34ed7c9e14cf0dda64563d75e8679	d__Bacteria; p__Actinobacteriota; c__Rubrobacteria; o__Rubrobacterales; f__Rubrobacteriaceae; g__Rubrobacter; s__uncultured_organism	0,00 ± 0,00	0,00 ± 0,00	5,00 ± 7,77	11,33 ± 9,46
04215a488d280156c784a78177da17a9	d__Bacteria; p__Firmicutes; c__Bacilli; o__Bacillales; f__Bacillaceae; g__Bacillus	0,00 ± 0,00	4,67 ± 7,23	2,00 ± 4,90	5,50 ± 6,69
c1de4dbd0b6631f3629277b5c79a743e	d__Bacteria; p__Planctomycetota; c__Planctomycetes; o__Pirellulales; f__Pirellulaceae; g__Pir4_lineage; s__uncultured_bacterium	3,00 ± 7,35	4,00 ± 6,69	0,00 ± 0,00	7,33 ± 9,95
13cbdb23634b0364e82decb75b08c27d	d__Bacteria; p__Firmicutes; c__Bacilli; o__Bacillales; f__Bacillaceae; g__Bacillus; s__Bacillus_idriensis	0,00 ± 0,00	6,16 ± 16,47	5,83 ± 9,34	4,17 ± 6,52
f078917caac49bb1e71c15d84feddbe6	d__Bacteria; p__Bdellovibrionota; c__Oligoflexia; o__Oligoflexales; f__uncultured; g__uncultured; s__uncultured_bacterium	8,33 ± 13,46	4,17 ± 6,82	1,33 ± 3,27	2,33 ± 5,72
b29e4e2d8ea1c5ed3b8c25dba961ada1	d__Bacteria; p__Proteobacteria; c__Alphaproteobacteria; o__Rhizobiales; f__Beijerinckiaceae; g__Microvirga	2,33 ± 5,72	2,83 ± 6,94	0,00 ± 0,00	7,17 ± 11,21
90693ceeaf8f621662e097ab068017e4	d__Bacteria; p__Proteobacteria; c__Alphaproteobacteria; o__Rhizobiales; f__Devosiaceae; g__Devosia	5,00 ± 7,85	2,00 ± 4,90	0,00 ± 0,00	5,16 ± 8,71
d4037ae2e22e8af42d2294f2bdd682f1	d__Bacteria; p__Firmicutes; c__Bacilli; o__Bacillales; f__Bacillaceae; g__Bacillus; s__Bacillus_foraminis	0,00 ± 0,00	0,00 ± 0,00	7,17 ± 11,11	4,83 ± 7,49
d56a758eefefa33f65f943c86af3f5a0	d__Bacteria; p__Myxococcota; c__bacteriap25; o__bacteriap25; f__bacteriap25; g__bacteriap25	0,00 ± 0,00	0,00 ± 0,00	3,67 ± 8,98	6,83 ± 11,36
2a08c12f9455da31f2962d0be3887c99	d__Bacteria; p__Proteobacteria; c__Gammaproteobacteria; o__Burkholderiales; f__Comamonadaceae; g__Pelomonas	0,00 ± 0,00	0,00 ± 0,00	0,00 ± 0,00	12,00 ± 13,46
78e406d91acdc73d3668793b5a7b3225	d__Bacteria; p__Acidobacteriota; c__Vicinamibacteria; o__Vicinamibacterales; f__Vicinamibacteraceae; g__Vicinamibacteraceae	13,00 ± 15,70	0,00 ± 0,00	0,00 ± 0,00	0,00 ± 0,00
d3c97b6f6831be5dc444259fc1166cb5	d__Bacteria; p__Proteobacteria; c__Gammaproteobacteria; o__Burkholderiales; f__Oxalobacteraceae; g__Noviherbaspirillum	12,00 ± 13,43	0,00 ± 0,00	0,00 ± 0,00	4,16 ± 17,21
8765af2d11b473f7c79a641c22359c38	d__Bacteria; p__Methylomirabilota; c__Methylomirabilia; o__Rokubacteriales; f__Rokubacteriales; g__Rokubacteriales; s__uncultured_bacterium	4,83 ± 11,84	3,67 ± 8,98	0,00 ± 0,00	7,50 ± 11,66
8b50dcb2fab320a8f6381af4e9e71c7b	d__Bacteria; p__Bdellovibrionota; c__Bdellovibrionia; o__Bdellovibrionales; f__Bdellovibrionaceae; g__OM27_clade; s__uncultured_bacterium	6,50 ± 10,11	3,17 ± 7,76	1,83 ± 4,49	0,00 ± 0,00
9d833a4c91e65f7b647bf65d7db8e760	d__Bacteria; p__Acidobacteriota; c__Subgroup_25; o__Subgroup_25; f__Subgroup_25; g__Subgroup_25	4,67 ± 5,65	5,33 ± 6,41	1,83 ± 2,99	1,33 ± 3,27
6a52a0fb86a7a3eaffe4b8d753859e72	d__Bacteria; p__Gemmatimonadota; c__Gemmatimonadetes; o__Gemmatimonadales; f__Gemmatimonadaceae; g__uncultured; s__uncultured_Gemmatimonadetes	0,33 ± 3,82	6,00 ± 9,82	0,00 ± 0,00	9,67 ± 15,45
0d4838b7b4c709bd006e1c0ae45ba44f	d__Bacteria; p__Planctomycetota; c__Planctomycetes; o__Pirellulales; f__Pirellulaceae; g__Pir4_lineage	3,33 ± 8,16	4,50 ± 11,02	4,50 ± 11,02	3,67 ± 8,98
862dd1cf49f33fd7acdd2e3ec2495257	d__Bacteria; p__Acidobacteriota; c__Vicinamibacteria; o__Vicinamibacterales; f__Vicinamibacteraceae; g__Vicinamibacteraceae	9,66 ± 11,67	0,00 ± 0,00	0,00 ± 0,00	4,17 ± 6,52
5d51b21618dc99fad5e4d8f38535788c	d__Bacteria; p__Verrucomicrobiota; c__Verrucomicrobiae; o__Pedosphaerales; f__Pedosphaeraceae; g__Ellin517; s__uncultured_bacterium	10,50 ± 3,21	0,00 ± 0,00	0,00 ± 0,00	2,50 ± 3,99
dd1ac2c080fadd4c34486d27a84af6bf	d__Bacteria; p__Actinobacteriota; c__Actinobacteria; o__Propionibacteriales; f__Nocardioidaceae; g__Aeromicrobium	8,33 ± 12,97	0,00 ± 0,00	0,00 ± 0,00	7,67 ± 8,78
bcd750410a1df82d2fc2f93b572d48c5	d__Bacteria; p__Chloroflexi; c__KD4-96; o__KD4-96; f__KD4-96; g__KD4-96; s__uncultured_bacterium	0,00 ± 0,00	0,00 ± 0,00	0,00 ± 0,00	16,00 ± 25,18
9bb148ae936da23b726aa28367f604cb	d__Bacteria; p__Proteobacteria; c__Alphaproteobacteria; o__Acetobacterales; f__Acetobacteraceae; g__Roseomonas; s__metagenome	0,00 ± 0,00	3,83 ± 9,39	0,00 ± 0,00	12,00 ± 13,46
54ee67c36b9d30bf230e668004cbef6c	d__Bacteria; p__Chloroflexi; c__Anaerolineae; o__Caldilineales; f__Caldilineaceae; g__Litorilinea; s__uncultured_bacterium	7,33 ± 6,68	1,50 ± 3,67	4,00 ± 6,20	2,00 ± 3,16
94b4852b90da084fab992b6a8b5e5609	d__Bacteria; p__Proteobacteria; c__Gammaproteobacteria; o__Burkholderiales; f__SC-I-84; g__SC-I-84	7,50 ± 8,94	2,17 ± 5,31	0,00 ± 0,00	6,17 ± 7,33
f8ab224ddb5bebf75a09d8fa55d795d6	d__Bacteria; p__Latescibacterota; c__Latescibacterota; o__Latescibacterota; f__Latescibacterota; g__Latescibacterota; s__uncultured_bacterium	5,16 ± 8,37	0,00 ± 0,00	6,17 ± 6,77	2,83 ± 6,94
18e2cdc20333f7ae5fe65c3194e0107f	d__Bacteria; p__Verrucomicrobiota; c__Verrucomicrobiae; o__Pedosphaerales; f__Pedosphaeraceae; g__Pedosphaeraceae; s__uncultured_bacterium	9,67 ± 7,87	0,00 ± 0,00	0,00 ± 0,00	5,17 ± 7,39
7f53200164b5a9e1dede0a518ef9ade4	d__Bacteria; p__Chloroflexi; c__Dehalococcoidia; o__S085; f__S085; g__S085; s__metagenome	6,50 ± 10,07	0,00 ± 0,00	0,00 ± 0,00	9,33 ± 13,33
9381a2bff5e4542809d1b7f05a6032b0	d__Bacteria; p__Actinobacteriota; c__Thermoleophilia; o__Gaiellales; f__uncultured; g__uncultured	0,00 ± 0,00	0,00 ± 0,00	0,00 ± 0,00	15,83 ± 24,53
c24989986cf2b780af747f515f182ba8	d__Bacteria; p__Acidobacteriota; c__Blastocatellia; o__11-24; f__11-24; g__11-24	11,83 ± 13,18	0,00 ± 0,00	2,17 ± 5,31	1,83 ± 4,49
cbd761fce0a0780b0c234fde76a1cdc1	d__Bacteria; p__Proteobacteria; c__Gammaproteobacteria; o__Oceanospirillales; f__Pseudohongiellaceae; g__BIyi10	10,00 ± 12,70	2,83 ± 6,94	0,00 ± 0,00	2,83 ± 6,94
43b176c08d7618806055fc360d935228	d__Bacteria; p__Proteobacteria; c__Gammaproteobacteria; o__Burkholderiales; f__Methylophilaceae; g__Methylotenera	2,67 ± 4,18	1,17 ± 2,86	2,17 ± 5,31	9,17 ± 7,36
d34a8e6dfcae24fb68589026e6b46dee	d__Bacteria; p__Bdellovibrionota; c__Bdellovibrionia; o__Bdellovibrionales; f__Bdellovibrionaceae; g__Bdellovibrio; s__uncultured_Bdellovibrionales	4,33 ± 6,98	2,83 ± 6,94	1,33 ± 3,27	5,50 ± 6,32
e7a8a7319200d4547776ebb07c99836f	d__Bacteria; p__Actinobacteriota; c__Acidimicrobiia; o__Microtrichales; f__uncultured; g__uncultured; s__uncultured_bacterium	0,00 ± 0,00	2,83 ± 4,49	1,66 ± 4,78	8,50 ± 6,72
a4452f1de4c03c274315a6e79129e002	d__Bacteria; p__Proteobacteria; c__Alphaproteobacteria; o__Elsterales; f__uncultured; g__uncultured; s__uncultured_bacterium	5,50 ± 6,06	4,50 ± 7,53	2,00 ± 4,90	3,67 ± 5,72
786c096f1eb266b205e74257696b3267	d__Bacteria; p__Actinobacteriota; c__Acidimicrobiia; o__Microtrichales; f__Ilumatobacteraceae; g__CL500-29_marine_group; s__metagenome	7,83 ± 9,39	3,17 ± 7,76	0,00 ± 0,00	4,67 ± 11,43
8e1813397dd22d5933769ee1cd857195	d__Bacteria; p__Cyanobacteria; c__Cyanobacteriia; o__Cyanobacteriales; f__Nostocaceae; g__Nostoc_PCC-7107; s__Nostoc_sp.	0,00 ± 0,00	0,00 ± 0,00	0,00 ± 0,00	0,00 ± 0,00
8f57f4c0e00bdf8e948dfe864e159aad	d__Bacteria; p__Acidobacteriota; c__Vicinamibacteria; o__Vicinamibacterales; f__Vicinamibacteraceae; g__Vicinamibacteraceae; s__uncultured_bacterium	7,16 ± 8,78	0,00 ± 0,00	3,00 ± 7,35	5,50 ± 8,53
7b4427d409c8d12c8b85ccf9797f14ac	d__Bacteria; p__Acidobacteriota; c__Holophagae; o__Subgroup_7; f__Subgroup_7; g__Subgroup_7; s__uncultured_bacterium	5,83 ± 9,39	1,83 ± 4,49	0,00 ± 0,00	6,00 ± 7,13
02f06d651b19987314ab0d53e6b9e193	d__Bacteria; p__Bacteroidota; c__Bacteroidia; o__Chitinophagales; f__Chitinophagaceae; g__Edaphobaculum; s__uncultured_Sphingobacterium	8,50 ± 7,45	3,17 ± 7,76	1,50 ± 3,67	2,33 ± 3,67
f6d31440a46b89e672d41ff4ec860ce5	d__Bacteria; p__Proteobacteria; c__Gammaproteobacteria; o__Steroidobacterales; f__Steroidobacteraceae; g__Steroidobacter	0,00 ± 0,00	12,33 ± 19,38	3,17 ± 7,76	0,00 ± 0,00
190a8b761ab5d4e67941896f4f87e927	d__Bacteria; p__Proteobacteria; c__Alphaproteobacteria; o__Rickettsiales; f__SM2D12; g__SM2D12; s__uncultured_Phyllobacteriaceae	11,83 ± 5,34	1,33 ± 3,27	0,83 ± 2,34	1,50 ± 3,67
4d97b73326e07fd1b3ca0db24048b965	d__Bacteria; p__Chloroflexi; c__TK10; o__TK10; f__TK10; g__TK10; s__uncultured_Chloroflexi	7,33 ± 5,92	1,50 ± 3,67	0,67 ± 1,63	6,00 ± 6,84
61f149ff8ea1bc331ef3d646b75fa41a	d__Bacteria; p__Actinobacteriota; c__MB-A2-108; o__MB-A2-108; f__MB-A2-108; g__MB-A2-108; s__uncultured_Actinomycetales	0,00 ± 0,00	7,33 ± 17,96	3,50 ± 8,57	4,67 ± 11,43
271bdb0c6a9c269a84930ce344a6bc9d	d__Bacteria; p__Bacteroidota; c__Bacteroidia; o__Cytophagales; f__Microscillaceae; g__uncultured; s__metagenome	5,16 ± 8,57	0,00 ± 0,00	0,00 ± 0,00	0,00 ± 0,00
6b373b5f37d22d2908bb178d23a93aa0	d__Bacteria; p__Acidobacteriota; c__Vicinamibacteria; o__Vicinamibacterales; f__Vicinamibacteraceae; g__Vicinamibacteraceae	13,50 ± 14,83	0,00 ± 0,00	0,00 ± 0,00	0,00 ± 0,00
8a9fbcedc6d03b86dfdf97a1c5bd82e4	d__Bacteria; p__Bacteroidota; c__Bacteroidia; o__Chitinophagales; f__Chitinophagaceae; g__UTBCD1; s__uncultured_bacterium	9,67 ± 4,41	0,00 ± 0,00	0,00 ± 0,00	2,50 ± 3,99
da60a9e33cd678a05ca81686bd4fb3c1	d__Bacteria; p__Planctomycetota; c__Planctomycetes; o__Planctomycetales; f__uncultured; g__uncultured	4,33 ± 4,76	0,00 ± 0,00	4,50 ± 5,72	5,00 ± 5,48
428c6f286454a1a7666ee278aaba1679	d__Bacteria; p__Actinobacteriota; c__Thermoleophilia; o__Gaiellales; f__Gaiellaceae; g__Gaiella	0,00 ± 0,00	0,00 ± 0,00	4,16 ± 17,21	11,33 ± 12,83
92aa561351158cf00fdaeb28607d9b6f	d__Bacteria; p__Proteobacteria; c__Alphaproteobacteria; o__Rhodospirillales; f__Magnetospirillaceae; g__Magnetospirillum	15,50 ± 17,84	0,00 ± 0,00	0,00 ± 0,00	0,00 ± 0,00
0c5baac708161b181961f6958008a39e	d__Bacteria; p__Proteobacteria; c__Gammaproteobacteria; o__Pseudomonadales; f__Pseudomonadaceae; g__Pseudomonas	8,33 ± 9,48	7,00 ± 11,49	0,00 ± 0,00	0,00 ± 0,00
edd945a5695fe76f6eafd8132da5c270	d__Bacteria; p__Verrucomicrobiota; c__Verrucomicrobiae; o__Pedosphaerales; f__Pedosphaeraceae; g__Pedosphaeraceae; s__uncultured_bacterium	4,00 ± 6,23	1,17 ± 2,86	2,50 ± 6,12	5,33 ± 8,36
48cf6ff61eb71c4c374607e9f387c8ed	d__Bacteria; p__Proteobacteria; c__Gammaproteobacteria; o__Burkholderiales; f__SC-I-84; g__SC-I-84	1,50 ± 3,67	2,17 ± 5,31	2,33 ± 5,72	7,83 ± 9,34
7fb3650355cd30bb7de856a653a028b3	d__Bacteria; p__Proteobacteria; c__Gammaproteobacteria; o__Burkholderiales; f__Comamonadaceae; g__Methylibium; s__uncultured_bacterium	0,00 ± 0,00	0,00 ± 0,00	4,33 ± 13,61	6,00 ± 9,49
68d14a3873c0043ce2d6aa5f51214a36	d__Bacteria; p__Myxococcota; c__Polyangia; o__Haliangiales; f__Haliangiaceae; g__Haliangium	0,00 ± 0,00	0,00 ± 0,00	8,50 ± 13,35	3,00 ± 7,35
17e5bf83c0b500898b9e2433175d7f83	d__Bacteria; p__Actinobacteriota; c__Thermoleophilia; o__Gaiellales; f__Gaiellaceae; g__Gaiella; s__uncultured_actinobacterium	0,00 ± 0,00	0,00 ± 0,00	5,00 ± 12,25	10,33 ± 11,43
f70af355a17a2c033c3949c2bc2fe536	d__Bacteria; p__Proteobacteria; c__Gammaproteobacteria; o__Burkholderiales; f__Rhodocyclaceae	15,33 ± 18,82	0,00 ± 0,00	0,00 ± 0,00	0,00 ± 0,00
a9444bd49d3db7ac040a42f8b9c427c8	d__Bacteria; p__Proteobacteria; c__Alphaproteobacteria; o__Rhodospirillales; f__Magnetospirillaceae; g__Magnetospirillum	15,33 ± 17,32	0,00 ± 0,00	0,00 ± 0,00	0,00 ± 0,00
ce61cc444ce30e4f4f2fcfcd6da87caa	d__Bacteria; p__Actinobacteriota; c__Actinobacteria; o__0319-7L14; f__0319-7L14; g__0319-7L14; s__uncultured_bacterium	0,00 ± 0,00	2,67 ± 4,32	3,67 ± 5,82	8,83 ± 5,91
2d17dc88659e7751f5c07b3b99442814	d__Bacteria; p__Proteobacteria; c__Gammaproteobacteria; o__Burkholderiales; f__Comamonadaceae	0,00 ± 0,00	8,83 ± 15,53	0,00 ± 0,00	2,50 ± 6,12
1fef9f2fe7e4567331ad0a3e2c7288e1	d__Bacteria; p__Actinobacteriota; c__Thermoleophilia; o__Gaiellales; f__uncultured; g__uncultured; s__metagenome	0,00 ± 0,00	0,00 ± 0,00	4,67 ± 11,43	5,50 ± 13,47
c196d4081ef2dca5d21f840dcdc88b51	d__Bacteria; p__Chloroflexi; c__Anaerolineae; o__Caldilineales; f__Caldilineaceae; g__Litorilinea; s__uncultured_bacterium	4,00 ± 6,96	0,00 ± 0,00	3,50 ± 5,65	5,00 ± 8,37
afc02d714e557094843e9a1c71a7bd33	d__Bacteria; p__Bacteroidota; c__Bacteroidia; o__Cytophagales; f__Microscillaceae; g__uncultured; s__metagenome	8,33 ± 23,41	0,00 ± 0,00	0,00 ± 0,00	6,83 ± 11,63
0a1c6a533050a6ef78002503bf9e8238	d__Bacteria; p__Proteobacteria; c__Alphaproteobacteria; o__Rhizobiales; f__Rhizobiaceae	4,17 ± 6,52	1,66 ± 4,78	3,50 ± 8,57	5,66 ± 8,87
10c371215db6a0299abdf19e2065b583	d__Bacteria; p__Patescibacteria; c__Saccharimonadia; o__Saccharimonadales; f__LWQ8; g__LWQ8; s__uncultured_bacterium	4,50 ± 6,98	4,33 ± 4,84	0,00 ± 0,00	1,33 ± 3,27
084879be90b511bdc299f65312f5c7fc	d__Bacteria; p__Verrucomicrobiota; c__Verrucomicrobiae; o__Verrucomicrobiales; f__Rubritaleaceae; g__Luteolibacter; s__uncultured_bacterium	3,50 ± 4,81	4,33 ± 4,53	3,33 ± 3,44	1,33 ± 2,16
77c5ff1e02b592a43aada554b6ac067a	d__Bacteria; p__Acidobacteriota; c__Subgroup_25; o__Subgroup_25; f__Subgroup_25; g__Subgroup_25; s__uncultured_bacterium	12,33 ± 9,44	0,00 ± 0,00	0,00 ± 0,00	0,00 ± 0,00
5b656afae3e07826c0b1e4df4c5fb3f7	d__Bacteria; p__Myxococcota; c__Myxococcia; o__Myxococcales; f__Myxococcaceae; g__uncultured; s__uncultured_bacterium	0,00 ± 0,00	0,00 ± 0,00	4,83 ± 7,65	10,16 ± 8,57
1205aa44088e549566ac9b3f6cd67846	d__Bacteria; p__Bdellovibrionota; c__Bdellovibrionia; o__Bdellovibrionales; f__Bdellovibrionaceae; g__Bdellovibrio; s__uncultured_bacterium	12,67 ± 8,73	0,00 ± 0,00	0,00 ± 0,00	2,33 ± 5,72
81b50cbc69b355d6a2207d370e9634c5	d__Bacteria; p__Proteobacteria; c__Gammaproteobacteria; o__Pseudomonadales; f__Pseudomonadaceae; g__Pseudomonas	15,00 ± 16,80	0,00 ± 0,00	0,00 ± 0,00	0,00 ± 0,00
df40e7ecdab7f79d1af4407c14043b2a	d__Bacteria; p__Planctomycetota; c__Planctomycetes; o__Pirellulales; f__Pirellulaceae; g__uncultured	0,67 ± 1,63	3,67 ± 5,72	7,67 ± 6,12	2,83 ± 4,49
e70f27330fe06e47530dbfcce27c6814	d__Bacteria; p__Verrucomicrobiota; c__Verrucomicrobiae; o__Opitutales; f__Opitutaceae; g__Lacunisphaera	6,33 ± 7,42	1,17 ± 2,86	5,33 ± 8,85	0,00 ± 0,00
af018baa4ec2455ccc1785633ef2cafb	d__Bacteria; p__Proteobacteria; c__Alphaproteobacteria; o__Dongiales; f__Dongiaceae; g__Dongia	0,00 ± 0,00	7,00 ± 17,15	0,00 ± 0,00	7,83 ± 19,19
89d1ed6e1756d30b4b26237bb759bcd4	d__Bacteria; p__Acidobacteriota; c__Blastocatellia; o__Blastocatellales; f__Blastocatellaceae	0,00 ± 0,00	6,50 ± 10,07	3,00 ± 5,02	3,50 ± 5,50
2a246653210dfdbb87cef17b3bf28aaf	d__Bacteria; p__Actinobacteriota; c__Actinobacteria; o__Propionibacteriales; f__Nocardioidaceae	0,00 ± 0,00	3,83 ± 5,95	0,00 ± 0,00	8,00 ± 6,96
9e0f2197ab2ba71c1f7d3b3ce52791ff	d__Bacteria; p__Actinobacteriota; c__Actinobacteria; o__Micrococcales; f__Micrococcaceae; g__Kocuria	2,83 ± 6,94	12,00 ± 19,64	0,00 ± 0,00	0,00 ± 0,00
fe8a2a1ea6144ace5359920067be9895	d__Bacteria; p__Fibrobacterota; c__Fibrobacteria; o__Fibrobacterales; f__Fibrobacteraceae; g__possible_genus_04	6,00 ± 14,70	4,33 ± 13,61	0,00 ± 0,00	4,50 ± 11,02
aaa2386fc7b5d77b1082244c8adb1dbe	d__Bacteria; p__Planctomycetota; c__Planctomycetes; o__Planctomycetales; f__uncultured; g__uncultured; s__uncultured_bacterium	2,33 ± 3,83	1,50 ± 3,67	1,66 ± 4,78	3,00 ± 4,69
301d75c60897f1cd01d72eeed328c0a0	d__Bacteria; p__Acidobacteriota; c__Vicinamibacteria; o__Vicinamibacterales; f__uncultured; g__uncultured	6,50 ± 5,50	1,66 ± 4,78	4,83 ± 5,49	1,83 ± 4,49
8a4de7fb8d0d12d7cc43b2aace4d7a1d	d__Bacteria; p__Planctomycetota; c__Phycisphaerae; o__Phycisphaerales; f__Phycisphaeraceae; g__AKYG587; s__uncultured_bacterium	9,83 ± 12,37	0,00 ± 0,00	0,00 ± 0,00	0,00 ± 0,00
4121321159916c93e4f61b994b71253d	d__Bacteria; p__Bacteroidota; c__Kapabacteria; o__Kapabacteriales; f__Kapabacteriales; g__Kapabacteriales; s__uncultured_Chlorobiales	5,83 ± 6,91	0,00 ± 0,00	6,33 ± 5,24	2,67 ± 4,18
9e155bf768afb6a232a237ae27f4ce32	d__Bacteria; p__Actinobacteriota; c__Actinobacteria; o__Streptomycetales; f__Streptomycetaceae; g__Streptomyces	0,00 ± 0,00	0,00 ± 0,00	0,00 ± 0,00	14,83 ± 22,98
4c34b3d5c4e7067d7724a2424b14df27	d__Bacteria; p__Actinobacteriota; c__Actinobacteria; o__Propionibacteriales; f__Nocardioidaceae; g__Nocardioides; s__Nocardioides_oleivorans	0,00 ± 0,00	4,17 ± 7,33	5,67 ± 6,38	3,50 ± 5,43
d16e871e1f7f3500893f2180af82c96d	d__Bacteria; p__Proteobacteria; c__Alphaproteobacteria; o__Kiloniellales; f__Kiloniellaceae; g__Tagaea; s__uncultured_bacterium	0,33 ± 3,82	5,33 ± 3,53	2,33 ± 2,73	5,00 ± 3,35
9d4dca8164cdee7645eda7ef5510325e	d__Bacteria; p__Actinobacteriota; c__Actinobacteria; o__Streptosporangiales; f__Streptosporangiaceae; g__Streptosporangium	0,00 ± 0,00	5,67 ± 8,87	2,83 ± 6,94	6,17 ± 9,56
c1f99ced5a945178f00e0bc3e38dc39a	d__Bacteria; p__Bacteroidota; c__Bacteroidia; o__Chitinophagales; f__Chitinophagaceae; g__Flavitalea; s__uncultured_bacterium	3,50 ± 5,50	2,67 ± 6,53	3,00 ± 7,35	5,50 ± 8,67
0912c0494619482b15391ce4e4450daf	d__Bacteria; p__Verrucomicrobiota; c__Verrucomicrobiae; o__Chthoniobacterales; f__Chthoniobacteraceae; g__Chthoniobacter; s__uncultured_bacterium	1,17 ± 2,86	2,00 ± 4,90	3,00 ± 7,35	8,50 ± 13,26
6595714bc8bc3bf711ef370fd52150f4	d__Bacteria; p__Patescibacteria; c__Parcubacteria; o__Candidatus_Yanofskybacteria; f__Candidatus_Yanofskybacteria; g__Candidatus_Yanofskybacteria; s__uncultured_bacterium	7,83 ± 5,49	0,83 ± 2,34	0,00 ± 0,00	0,83 ± 1,33
472304a7cd356a8bffa77455a31202e4	d__Bacteria; p__Actinobacteriota; c__Thermoleophilia; o__Gaiellales; f__Gaiellaceae; g__Gaiella	1,66 ± 4,78	5,16 ± 8,71	0,00 ± 0,00	5,66 ± 8,87
224ccfd9f621b287d86bb26edc7898ac	d__Bacteria; p__Sumerlaeota; c__Sumerlaeia; o__Sumerlaeales; f__Sumerlaeaceae; g__Sumerlaea; s__uncultured_Desulfocaldus	7,33 ± 9,33	1,50 ± 3,67	5,83 ± 9,17	0,00 ± 0,00
3c49c4bd6b514215a308c2ce9d47b2e6	d__Bacteria; p__Planctomycetota; c__Planctomycetes; o__Gemmatales; f__Gemmataceae; g__Gemmata; s__uncultured_bacterium	0,00 ± 0,00	1,17 ± 2,86	4,66 ± 5,27	8,83 ± 13,74
5d1bacc83dc0971306c650c08b78b632	d__Bacteria; p__Bacteroidota; c__Bacteroidia; o__Sphingobacteriales; f__env.OPS_17; g__env.OPS_17; s__uncultured_Bacteroidetes	9,33 ± 7,37	1,17 ± 2,86	0,00 ± 0,00	3,33 ± 3,88
2dbcca5f0256f1e7e9ef5bb4f9c1518d	d__Bacteria; p__Actinobacteriota; c__MB-A2-108; o__MB-A2-108; f__MB-A2-108; g__MB-A2-108; s__uncultured_Actinomycetales	0,00 ± 0,00	4,67 ± 11,43	5,50 ± 13,47	4,50 ± 11,02
8c1fc363569e84643c4ba8dec3f9a30e	d__Bacteria; p__Bacteroidota; c__Bacteroidia; o__Flavobacteriales; f__Flavobacteriaceae; g__Mariniflexile	8,67 ± 9,71	0,00 ± 0,00	2,83 ± 4,49	1,00 ± 2,45
50bfa4fa9bda970dee1807ab56813915	d__Bacteria; p__Sumerlaeota; c__Sumerlaeia; o__Sumerlaeales; f__Sumerlaeaceae; g__Sumerlaea; s__uncultured_Acidobacteria	7,16 ± 1,67	0,00 ± 0,00	0,00 ± 0,00	6,67 ± 6,65
8ed6dcc5f9220e9882d8b670ab16ca76	d__Bacteria; p__Actinobacteriota; c__Acidimicrobiia; o__Microtrichales; f__Iamiaceae; g__Iamia	0,00 ± 0,00	8,16 ± 7,73	1,33 ± 3,27	5,00 ± 5,62
1ef76036d5fe25f3e1425aa7728884e5	d__Bacteria; p__Acidobacteriota; c__Vicinamibacteria; o__Vicinamibacterales; f__uncultured; g__uncultured; s__uncultured_bacterium	7,16 ± 8,57	1,83 ± 4,49	3,16 ± 5,67	2,33 ± 4,38
21486d5ee3ddf653af69735d0e292872	d__Bacteria; p__Chloroflexi; c__JG30-KF-CM66; o__JG30-KF-CM66; f__JG30-KF-CM66; g__JG30-KF-CM66; s__uncultured_bacterium	1,83 ± 4,49	3,33 ± 8,16	0,00 ± 0,00	5,33 ± 8,36
8f8bd23a1460732f50aa331e42632d2d	d__Bacteria; p__Myxococcota; c__Polyangia; o__Haliangiales; f__Haliangiaceae; g__Haliangium	1,33 ± 3,27	6,00 ± 7,18	1,66 ± 4,78	5,50 ± 6,16
05adbcfc386848696d62ff7eea41dedf	d__Bacteria; p__Bdellovibrionota; c__Bdellovibrionia; o__Bdellovibrionales; f__Bdellovibrionaceae; g__Bdellovibrio	11,00 ± 5,97	1,33 ± 3,27	0,00 ± 0,00	2,17 ± 3,37
df699eeb9ec3c21f814066c928604c0b	d__Bacteria; p__Bdellovibrionota; c__Bdellovibrionia; o__Bacteriovoracales; f__Bacteriovoracaceae; g__uncultured	10,33 ± 9,93	0,67 ± 1,63	0,00 ± 0,00	2,83 ± 3,19
1cee7040fabd200649884c0fca491164	d__Bacteria; p__Myxococcota; c__Polyangia; o__Haliangiales; f__Haliangiaceae; g__Haliangium; s__uncultured_bacterium	3,67 ± 8,98	0,00 ± 0,00	0,00 ± 0,00	7,83 ± 13,27
166a89a09c074329bd0e11236ac9c593	d__Bacteria; p__Proteobacteria; c__Gammaproteobacteria; o__Legionellales; f__Legionellaceae; g__Legionella	2,83 ± 4,43	0,00 ± 0,00	0,00 ± 0,00	9,67 ± 11,18
3aceeb46a73a5307e1e3fb60d509f8d9	d__Bacteria; p__Bacteroidota; c__Bacteroidia; o__Chitinophagales; f__Saprospiraceae; g__uncultured; s__uncultured_soil	11,50 ± 2,35	0,00 ± 0,00	0,00 ± 0,00	1,83 ± 4,49
35e4755b9954c915d76a6447e8af3b63	d__Bacteria; p__Actinobacteriota; c__Thermoleophilia; o__Gaiellales; f__uncultured; g__uncultured; s__uncultured_organism	2,50 ± 6,12	0,00 ± 0,00	4,16 ± 17,21	7,83 ± 8,61
66573080c6c845d5b5fc05fb75fb8312	d__Bacteria; p__Actinobacteriota; c__Acidimicrobiia; o__Actinomarinales; f__uncultured; g__uncultured; s__uncultured_actinobacterium	1,17 ± 2,86	0,00 ± 0,00	0,00 ± 0,00	13,33 ± 11,23
9ca3b8a9969520b1afcab73ffd9b3a8b	d__Bacteria; p__Chloroflexi; c__Dehalococcoidia; o__S085; f__S085; g__S085; s__uncultured_bacterium	2,17 ± 5,31	0,00 ± 0,00	3,67 ± 8,98	8,67 ± 9,83
46eddaa855cbc08365bcf7a66cff7810	d__Bacteria; p__Gemmatimonadota; c__S0134_terrestrial_group; o__S0134_terrestrial_group; f__S0134_terrestrial_group; g__S0134_terrestrial_group	7,83 ± 8,68	0,00 ± 0,00	3,83 ± 6,59	2,83 ± 6,94
0b87977f220a0eddd73cf0b1da5db7fe	d__Bacteria; p__Firmicutes; c__Clostridia; o__Clostridiales; f__Caloramatoraceae; g__Fonticella; s__uncultured_bacterium	4,17 ± 7,33	2,67 ± 6,53	4,00 ± 6,32	3,50 ± 5,86
670e9d6dd65bd1b017639b0619f39191	d__Bacteria; p__Chloroflexi; c__JG30-KF-CM66; o__JG30-KF-CM66; f__JG30-KF-CM66; g__JG30-KF-CM66; s__uncultured_bacterium	0,00 ± 0,00	2,50 ± 6,12	4,83 ± 7,65	7,00 ± 6,03
d759ad92c1224e2869a12a39d2282749	d__Bacteria; p__Bacteroidota; c__Bacteroidia; o__Cytophagales; f__Microscillaceae; g__Chryseolinea; s__uncultured_bacterium	8,00 ± 12,39	3,67 ± 8,98	2,67 ± 6,53	0,00 ± 0,00
0d3c564bbc43e499d9a097a9c31fb6ec	d__Bacteria; p__Proteobacteria; c__Gammaproteobacteria; o__Burkholderiales; f__Comamonadaceae	0,00 ± 0,00	10,16 ± 24,97	1,83 ± 4,49	2,33 ± 5,72
47656d88e0b76ea75b7517848a02d141	d__Bacteria; p__Chloroflexi; c__Gitt-GS-136; o__Gitt-GS-136; f__Gitt-GS-136; g__Gitt-GS-136; s__uncultured_bacterium	0,00 ± 0,00	2,50 ± 6,12	4,00 ± 9,80	7,83 ± 8,59
fd5379bbe9b974382707b2321cea40d0	d__Bacteria; p__Actinobacteriota; c__Actinobacteria; o__Streptomycetales; f__Streptomycetaceae; g__Streptomyces	0,00 ± 0,00	6,67 ± 16,33	0,00 ± 0,00	7,67 ± 18,78
76418d339aaeab757eb2f11507bc208e	d__Bacteria; p__Actinobacteriota; c__Thermoleophilia; o__Gaiellales; f__uncultured; g__uncultured; s__metagenome	0,00 ± 0,00	4,67 ± 11,43	5,00 ± 12,25	4,67 ± 11,43
70268bb3ad672d3c5a3a26715ef2b1bf	d__Bacteria; p__Verrucomicrobiota; c__Verrucomicrobiae; o__Pedosphaerales; f__Pedosphaeraceae; g__Pedosphaeraceae	8,16 ± 9,74	0,00 ± 0,00	0,00 ± 0,00	6,17 ± 9,97
c5ed449108180748754bbe1aefb56397	d__Bacteria; p__Acidobacteriota; c__Vicinamibacteria; o__Vicinamibacterales; f__Vicinamibacteraceae; g__Vicinamibacteraceae	0,16 ± 7,41	10,66 ± 9,73	0,16 ± 7,41	3,17 ± 7,76
7018b56b4748db0640a840fd3686c926	d__Bacteria; p__Patescibacteria; c__WWE3; o__WWE3; f__WWE3; g__WWE3; s__bacterium_enrichment	6,17 ± 2,64	0,50 ± 1,22	0,83 ± 2,34	3,17 ± 3,25
1da86591d75128bc681944d0d90cbe8a	d__Bacteria; p__Acidobacteriota; c__Vicinamibacteria; o__Vicinamibacterales; f__Vicinamibacteraceae; g__Vicinamibacteraceae	0,00 ± 0,00	9,33 ± 7,31	2,50 ± 6,12	2,33 ± 5,72
cb036b7a56bde07a5842f01bb397e3b1	d__Bacteria; p__Actinobacteriota; c__Acidimicrobiia; o__Microtrichales; f__Iamiaceae; g__Iamia	0,00 ± 0,00	2,33 ± 5,72	2,33 ± 5,72	8,00 ± 8,83
7585afb25964832f3c800fe877d66124	d__Bacteria; p__Bdellovibrionota; c__Bdellovibrionia; o__Bdellovibrionales; f__Bdellovibrionaceae; g__Bdellovibrio; s__uncultured_bacterium	8,16 ± 9,76	2,33 ± 3,61	0,00 ± 0,00	2,17 ± 3,37
b9457e7b326ed6fadea1e2356e8fa094	d__Bacteria; p__Patescibacteria; c__Saccharimonadia; o__Saccharimonadales; f__Saccharimonadales; g__Saccharimonadales; s__uncultured_organism	4,67 ± 3,88	3,17 ± 2,79	0,00 ± 0,00	4,83 ± 5,38
09158e11360d41895e37eb4aa2c00c03	d__Bacteria; p__Actinobacteriota; c__Thermoleophilia; o__Gaiellales; f__uncultured; g__uncultured; s__uncultured_bacterium	0,00 ± 0,00	3,83 ± 9,39	0,00 ± 0,00	7,00 ± 10,86
fd7ae21b1d1ddf3cb1275b8c012cb3d1	d__Bacteria; p__Chloroflexi; c__Anaerolineae; o__Caldilineales; f__Caldilineaceae; g__Litorilinea; s__uncultured_Chloroflexi	5,33 ± 6,98	3,83 ± 4,62	0,00 ± 0,00	3,83 ± 5,95
8daddcb2cf963f672976c8bebb9b81bb	d__Bacteria; p__Planctomycetota; c__Planctomycetes; o__Pirellulales; f__Pirellulaceae; g__Pir4_lineage; s__uncultured_bacterium	1,83 ± 4,49	3,50 ± 5,43	5,33 ± 9,39	2,00 ± 4,90
ec8dc1a2e31163bd92d7f533a093ebb4	d__Bacteria; p__Bdellovibrionota; c__Bdellovibrionia; o__Bdellovibrionales; f__Bdellovibrionaceae; g__Bdellovibrio; s__uncultured_bacterium	9,17 ± 7,86	3,83 ± 6,15	0,00 ± 0,00	1,17 ± 2,86
6de2d4cc93f15498b7da92f1e68500ea	d__Bacteria; p__Bdellovibrionota; c__Bdellovibrionia; o__Bacteriovoracales; f__Bacteriovoracaceae; g__Peredibacter; s__uncultured_bacterium	8,83 ± 13,17	0,83 ± 2,34	1,17 ± 2,86	3,33 ± 5,32
adf94aebd115f665ccccf87eb8802011	d__Bacteria; p__Methylomirabilota; c__Methylomirabilia; o__Rokubacteriales; f__WX65; g__WX65; s__bacterium_WX65	1,33 ± 3,27	0,00 ± 0,00	0,00 ± 0,00	12,83 ± 23,44
f93e80cd5ed1ba1631a51df1fc577ed0	d__Bacteria; p__Actinobacteriota; c__Thermoleophilia; o__Gaiellales; f__Gaiellaceae; g__Gaiella	1,66 ± 4,78	0,00 ± 0,00	0,00 ± 0,00	12,50 ± 14,96
d25f2194e70f30a77a0d50e17d892e31	d__Bacteria; p__Proteobacteria; c__Gammaproteobacteria; o__Salinisphaerales; f__Solimonadaceae; g__Panacagrimonas; s__uncultured_bacterium	12,00 ± 14,46	0,00 ± 0,00	0,00 ± 0,00	2,17 ± 5,31
f91b00381116d19f841d5805847ee161	d__Bacteria; p__Cyanobacteria; c__Cyanobacteriia; o__Chloroplast; f__Chloroplast; g__Chloroplast	14,16 ± 13,67	0,00 ± 0,00	0,00 ± 0,00	0,00 ± 0,00
2dd4ef0cbac85d5a16fcdaf8a7c7bff4	d__Bacteria; p__Proteobacteria; c__Alphaproteobacteria; o__Rhizobiales; f__Hyphomicrobiaceae; g__Pedomicrobium; s__uncultured_Hyphomicrobium	2,33 ± 5,72	2,33 ± 5,72	2,83 ± 6,94	6,50 ± 10,31
0771862882a5e7930d17c36cc4674e20	d__Bacteria; p__Myxococcota; c__bacteriap25; o__bacteriap25; f__bacteriap25; g__bacteriap25; s__uncultured_bacterium	5,83 ± 6,71	1,33 ± 3,27	0,00 ± 0,00	4,83 ± 7,49
bb878d36baf4792410a310fa084acb0d	d__Bacteria; p__Chloroflexi; c__KD4-96; o__KD4-96; f__KD4-96; g__KD4-96; s__uncultured_Chloroflexi	0,00 ± 0,00	6,33 ± 15,51	3,00 ± 7,35	4,67 ± 11,43
3ad8ee93967fa21febea2b704c6a1a18	d__Bacteria; p__Actinobacteriota; c__MB-A2-108; o__MB-A2-108; f__MB-A2-108; g__MB-A2-108; s__uncultured_bacterium	0,00 ± 0,00	3,67 ± 8,98	5,00 ± 12,25	5,33 ± 13,36
6c85f0285f8ddf2bc3e837495918e267	d__Bacteria; p__Cyanobacteria; c__Sericytochromatia; o__Sericytochromatia; f__Sericytochromatia; g__Sericytochromatia; s__metagenome	5,67 ± 7,55	2,67 ± 4,55	1,66 ± 4,78	4,00 ± 4,43
a1ce83cb963e98e4e965147ac4792e04	d__Bacteria; p__Planctomycetota; c__Planctomycetes; o__Pirellulales; f__Pirellulaceae; g__Pirellula	3,83 ± 6,15	3,00 ± 7,35	3,50 ± 8,57	3,67 ± 8,98
8b7fa10956db2d5d09206695f6376f62	d__Bacteria; p__Bacteroidota; c__Bacteroidia; o__Chitinophagales; f__Saprospiraceae; g__uncultured; s__uncultured_soil	4,00 ± 6,23	0,00 ± 0,00	0,00 ± 0,00	7,17 ± 8,45
8f5b8e4efde64c7fafeba8a073d0bf3c	d__Bacteria; p__Gemmatimonadota; c__AKAU4049; o__AKAU4049; f__AKAU4049; g__AKAU4049	9,50 ± 7,50	0,00 ± 0,00	0,00 ± 0,00	2,67 ± 6,53
14103f5ac16370f04ae4db7ff04db3b3	d__Bacteria; p__Proteobacteria; c__Alphaproteobacteria; o__Rhizobiales; f__Beijerinckiaceae; g__Microvirga; s__uncultured_bacterium	0,00 ± 0,00	0,00 ± 0,00	4,00 ± 9,80	10,00 ± 12,02
4d811d8cb3a9a2c292aaefd5ef85b07e	d__Bacteria; p__Planctomycetota; c__Planctomycetes; o__Pirellulales; f__Pirellulaceae; g__Rhodopirellula; s__uncultured_bacterium	5,33 ± 6,83	0,00 ± 0,00	5,83 ± 9,34	2,83 ± 6,94
5e9fd74ed25cdfba2edc3d8db04a4b5b	d__Bacteria; p__Proteobacteria; c__Gammaproteobacteria; o__Burkholderiales; f__Comamonadaceae	9,16 ± 17,85	0,00 ± 0,00	2,67 ± 6,53	2,17 ± 5,31
755f629414200711d11534f1a53169f8	d__Bacteria; p__Proteobacteria; c__Gammaproteobacteria; o__Alteromonadales; f__Alteromonadaceae; g__Rheinheimera; s__Pararheinheimera_soli	0,00 ± 0,00	0,00 ± 0,00	0,00 ± 0,00	14,00 ± 15,84
0ae29488097435dff586902b44724fa9	d__Bacteria; p__Verrucomicrobiota; c__Verrucomicrobiae; o__Opitutales; f__Opitutaceae; g__Opitutus	11,33 ± 12,48	0,00 ± 0,00	2,67 ± 6,53	0,00 ± 0,00
cb3a451b5f9718c07b491a77b14ef21f	d__Bacteria; p__Proteobacteria; c__Gammaproteobacteria; o__Aeromonadales; f__Aeromonadaceae; g__Aeromonas	14,00 ± 16,26	0,00 ± 0,00	0,00 ± 0,00	0,00 ± 0,00
8d458678472b43cc8c861fbf429abd71	d__Bacteria; p__Firmicutes; c__Bacilli; o__Bacillales; f__Bacillaceae; g__Bacillus	0,00 ± 0,00	4,33 ± 13,61	3,17 ± 7,76	6,33 ± 9,89
98b29131e5b68c5b9883114de57b61eb	d__Bacteria; p__Actinobacteriota; c__MB-A2-108; o__MB-A2-108; f__MB-A2-108; g__MB-A2-108; s__uncultured_Actinomycetales	0,00 ± 0,00	4,50 ± 11,02	0,00 ± 0,00	4,83 ± 11,84
0157e359431f470cf71b2a6344085cbc	d__Bacteria; p__Verrucomicrobiota; c__Verrucomicrobiae; o__Chthoniobacterales; f__Chthoniobacteraceae; g__Chthoniobacter; s__uncultured_bacterium	0,00 ± 0,00	8,67 ± 14,35	0,00 ± 0,00	5,17 ± 7,11
a0dc9a6b600ddeb9f77ab88ab6c706a1	d__Bacteria; p__Chloroflexi; c__Anaerolineae; o__Caldilineales; f__Caldilineaceae; g__Litorilinea; s__uncultured_soil	1,83 ± 4,49	2,00 ± 4,90	3,00 ± 7,35	7,00 ± 9,03
eae2947baf88f609471a92a5c9c87dae	d__Bacteria; p__Verrucomicrobiota; c__Verrucomicrobiae; o__Pedosphaerales; f__Pedosphaeraceae; g__uncultured; s__uncultured_Verrucomicrobia	2,33 ± 5,72	3,50 ± 8,57	2,50 ± 6,12	2,33 ± 5,72
adbf31b330e89686084a5f22b32d7688	d__Bacteria; p__Actinobacteriota; c__Thermoleophilia; o__Solirubrobacterales; f__Solirubrobacteraceae; g__Solirubrobacter; s__uncultured_bacterium	0,00 ± 0,00	3,83 ± 9,39	3,33 ± 8,16	6,67 ± 7,45
2f0455a78f19d5bb670c214533913683	d__Bacteria; p__Gemmatimonadota; c__Gemmatimonadetes; o__Gemmatimonadales; f__Gemmatimonadaceae; g__Gemmatimonas	0,00 ± 0,00	2,33 ± 5,72	6,33 ± 7,34	5,17 ± 8,16
f0c54d8f6a0bc2592793985118972d5d	d__Bacteria; p__Planctomycetota; c__Planctomycetes; o__Pirellulales; f__Pirellulaceae; g__Pirellula	9,66 ± 8,77	0,00 ± 0,00	2,50 ± 3,89	1,66 ± 4,78
0038add86dad585038d480839f82eb13	d__Bacteria; p__Planctomycetota; c__Phycisphaerae; o__Tepidisphaerales; f__WD2101_soil_group; g__WD2101_soil_group	9,83 ± 11,33	0,00 ± 0,00	0,00 ± 0,00	4,00 ± 9,80
b246942af50a10c6d05b5db1c16e1510	d__Bacteria; p__Patescibacteria; c__Saccharimonadia; o__Saccharimonadales; f__S32; g__TM7; s__uncultured_bacterium	2,50 ± 3,89	0,00 ± 0,00	0,67 ± 1,63	10,67 ± 12,36
5c8f42aa15adab967115003ec9caa0ae	d__Bacteria; p__Acidobacteriota; c__Blastocatellia; o__Pyrinomonadales; f__Pyrinomonadaceae; g__RB41	9,33 ± 15,78	0,00 ± 0,00	0,00 ± 0,00	4,50 ± 11,02
514529e48e7908843b2ee10755618ea7	d__Bacteria; p__Chloroflexi; c__JG30-KF-CM66; o__JG30-KF-CM66; f__JG30-KF-CM66; g__JG30-KF-CM66	4,33 ± 6,98	4,50 ± 7,31	0,00 ± 0,00	3,33 ± 5,23
254d0df6a025b3e8a693ca8f19e633ea	d__Bacteria; p__Patescibacteria; c__Parcubacteria; o__Candidatus_Adlerbacteria; f__Candidatus_Adlerbacteria; g__Candidatus_Adlerbacteria; s__uncultured_bacterium	8,50 ± 5,54	2,00 ± 3,35	0,00 ± 0,00	1,67 ± 2,58
0ada2f4702d55e17f613c2b69d45fd6e	d__Bacteria; p__Bdellovibrionota; c__Oligoflexia; o__0319-6G20; f__0319-6G20; g__0319-6G20	5,67 ± 6,22	2,50 ± 6,12	0,00 ± 0,00	3,17 ± 5,15
fa92bae15f6a1652fb5d478db94ea432	d__Bacteria; p__Planctomycetota; c__Phycisphaerae; o__Tepidisphaerales; f__WD2101_soil_group; g__WD2101_soil_group	9,00 ± 7,90	2,50 ± 4,18	0,00 ± 0,00	0,83 ± 2,34
443eceaf99bcb2b2c29f0d517f7252af	d__Bacteria; p__Patescibacteria; c__Saccharimonadia; o__Saccharimonadales; f__LWQ8; g__LWQ8; s__uncultured_bacterium	3,33 ± 5,32	1,83 ± 4,49	0,00 ± 0,00	3,00 ± 4,69
2fa7efe9f7450afa2615294f1b9543b1	d__Bacteria; p__Planctomycetota; c__Planctomycetes; o__Pirellulales; f__Pirellulaceae; g__Pir4_lineage; s__uncultured_bacterium	3,00 ± 3,52	1,50 ± 3,67	2,66 ± 3,78	5,50 ± 6,63
4157b80047edf47f84585d42a6fcf982	d__Bacteria; p__Armatimonadota; c__Fimbriimonadia; o__Fimbriimonadales; f__Fimbriimonadaceae; g__Fimbriimonadaceae; s__uncultured_bacterium	4,83 ± 5,34	0,00 ± 0,00	1,83 ± 4,49	1,33 ± 3,27
aaa4ab6a31c5380de91db767ad2dc378	d__Bacteria; p__Acidobacteriota; c__Acidobacteriae; o__Bryobacterales; f__Bryobacteraceae; g__Bryobacter; s__uncultured_bacterium	5,67 ± 9,33	0,00 ± 0,00	0,00 ± 0,00	2,67 ± 6,53
bb0bd415846d968d6c26fb2bdb463866	d__Bacteria; p__Verrucomicrobiota; c__Verrucomicrobiae; o__Opitutales; f__Opitutaceae; g__Opitutus	7,50 ± 8,71	0,00 ± 0,00	0,00 ± 0,00	3,17 ± 5,15
9d3b0a1ce03e3a79dc0afcbf2445bad8	d__Bacteria; p__Chloroflexi; c__Anaerolineae; o__SBR1031; f__A4b; g__A4b; s__uncultured_bacterium	5,33 ± 6,38	0,00 ± 0,00	0,33 ± 3,82	6,00 ± 10,30
35333439246bb6d8289ec757155cd637	d__Bacteria; p__Chloroflexi; c__TK10; o__TK10; f__TK10; g__TK10	2,50 ± 3,89	0,00 ± 0,00	1,33 ± 3,27	9,83 ± 8,53
c73ff4cdd044fe95b937c5e2dcdcf29f	d__Bacteria; p__Patescibacteria; c__Saccharimonadia; o__Saccharimonadales; f__S32; g__TM7	9,66 ± 16,75	0,00 ± 0,00	0,00 ± 0,00	4,00 ± 6,48
f7a8b0394e61bee633c21ad96895733c	d__Bacteria; p__Proteobacteria; c__Alphaproteobacteria; o__Sphingomonadales; f__Sphingomonadaceae	8,00 ± 19,60	0,00 ± 0,00	0,00 ± 0,00	5,67 ± 13,88
946fd3608dd70b229e478bab66bdd43c	d__Bacteria; p__Chloroflexi; c__KD4-96; o__KD4-96; f__KD4-96; g__KD4-96	3,33 ± 8,16	0,00 ± 0,00	0,00 ± 0,00	10,33 ± 16,12
40fcee2e029853092553900e142d0304	d__Bacteria; p__Proteobacteria; c__Gammaproteobacteria; o__Burkholderiales; f__Chromobacteriaceae; g__Vogesella; s__bacterium_E2-14	13,67 ± 15,68	0,00 ± 0,00	0,00 ± 0,00	0,00 ± 0,00
acf455e89a5e8d41824825f0534a628a	d__Bacteria; p__Firmicutes; c__Bacilli; o__Bacillales; f__Bacillaceae; g__Bacillus	0,00 ± 0,00	8,17 ± 14,92	0,00 ± 0,00	5,33 ± 13,36
f9867ef687608e73ab56ae72690a592c	d__Bacteria; p__Planctomycetota; c__Planctomycetes; o__Pirellulales; f__Pirellulaceae; g__Pir4_lineage; s__uncultured_bacterium	0,00 ± 0,00	5,83 ± 9,34	2,00 ± 4,90	5,67 ± 9,33
fa06c6e5a0eef5cd5bc881477d30ae60	d__Bacteria; p__Chloroflexi; c__Anaerolineae; o__RBG-13-54-9; f__RBG-13-54-9; g__RBG-13-54-9; s__uncultured_sludge	0,00 ± 0,00	4,50 ± 11,02	0,00 ± 0,00	6,00 ± 6,66
06e0e06d91fa52dbf7f1508d2883349c	d__Bacteria; p__Proteobacteria; c__Gammaproteobacteria; o__Burkholderiales; f__Comamonadaceae; g__Ramlibacter	3,00 ± 7,35	8,33 ± 14,11	0,00 ± 0,00	2,17 ± 5,31
4000b0542bf4a5d422d4b350186094f1	d__Bacteria; p__Actinobacteriota; c__Actinobacteria; o__Streptomycetales; f__Streptomycetaceae; g__Streptomyces	0,00 ± 0,00	2,83 ± 6,94	0,00 ± 0,00	10,67 ± 11,78
005a258dcbd818e16a57fdc36784abcf	d__Bacteria; p__Verrucomicrobiota; c__Verrucomicrobiae; o__Verrucomicrobiales; f__Rubritaleaceae; g__Luteolibacter	2,50 ± 6,12	7,67 ± 12,14	3,33 ± 8,16	0,00 ± 0,00
0d83ff0590039c9ddf81139d0e9cb06d	d__Bacteria; p__Firmicutes; c__Bacilli; o__Bacillales; f__Bacillaceae; g__Bacillus	0,00 ± 0,00	2,33 ± 5,72	3,33 ± 8,16	7,83 ± 12,34
6f2e66e22548ffd95eb330a9aeb21595	d__Bacteria; p__Actinobacteriota; c__Actinobacteria; o__Micromonosporales; f__Micromonosporaceae; g__Luedemannella; s__uncultured_bacterium	0,00 ± 0,00	6,83 ± 16,74	2,33 ± 5,72	4,33 ± 13,61
756433478782ddc4ed5e780454588616	d__Bacteria; p__Actinobacteriota; c__Thermoleophilia; o__Gaiellales; f__uncultured; g__uncultured; s__metagenome	1,17 ± 2,86	2,33 ± 5,72	4,17 ± 6,65	4,50 ± 7,15
4fffffcc610b6eea40a237764ccdce86	d__Bacteria; p__Acidobacteriota; c__Subgroup_22; o__Subgroup_22; f__Subgroup_22; g__Subgroup_22; s__uncultured_bacterium	2,67 ± 4,18	1,33 ± 3,27	1,66 ± 4,78	5,33 ± 4,55
59805a63f34ceeb5ced3ae74cc7b6d5f	d__Bacteria; p__Proteobacteria; c__Alphaproteobacteria; o__Rickettsiales; f__Rickettsiales; g__Candidatus_Jidaibacter; s__metagenome	10,33 ± 3,31	0,33 ± 3,82	0,00 ± 0,00	2,00 ± 4,90
f7d345757d50e504def6b60b4365391d	d__Bacteria; p__Proteobacteria; c__Gammaproteobacteria; o__Burkholderiales; f__Oxalobacteraceae; g__Massilia	10,33 ± 17,45	0,00 ± 0,00	0,00 ± 0,00	3,17 ± 7,76
e8571c174a670dbbcc75500d4bf201bf	d__Bacteria; p__Chloroflexi; c__KD4-96; o__KD4-96; f__KD4-96; g__KD4-96; s__uncultured_bacterium	0,00 ± 0,00	5,17 ± 12,66	3,33 ± 8,16	4,83 ± 11,84
6883b9d0b1fe0261b160d54a4391672c	d__Bacteria; p__Myxococcota; c__Polyangia; o__Polyangiales; f__BIrii41; g__BIrii41; s__uncultured_Sorangiineae	3,33 ± 5,53	7,00 ± 7,77	0,00 ± 0,00	0,00 ± 0,00
25f2839de79794603fba5a8aeb4ccef4	d__Bacteria; p__Planctomycetota; c__Planctomycetes; o__Planctomycetales; f__Schlesneriaceae; g__Schlesneria; s__uncultured_bacterium	7,67 ± 6,77	1,50 ± 3,67	0,00 ± 0,00	1,66 ± 4,78
bf75054cfef14df1bf3e08bf4330cf69	d__Bacteria; p__Bacteroidota; c__Bacteroidia; o__Sphingobacteriales; f__AKYH767; g__AKYH767; s__uncultured_bacterium	4,33 ± 6,74	1,33 ± 3,27	1,50 ± 3,67	4,00 ± 7,62
5332e030b9278ce04ef15cb874f651aa	d__Bacteria; p__Cyanobacteria; c__Sericytochromatia; o__Sericytochromatia; f__Sericytochromatia; g__Sericytochromatia; s__uncultured_bacterium	1,50 ± 3,67	6,00 ± 7,18	0,00 ± 0,00	5,83 ± 5,31
b158c680313412a90d374839eaf1fc71	d__Bacteria; p__Planctomycetota; c__Planctomycetes; o__Pirellulales; f__Pirellulaceae; g__uncultured; s__uncultured_Planctomycetaceae	9,50 ± 14,72	3,83 ± 9,39	0,00 ± 0,00	0,00 ± 0,00
7c056e1ae4830c94d67ec4e205087784	d__Bacteria; p__Acidobacteriota; c__Vicinamibacteria; o__Vicinamibacterales; f__uncultured; g__uncultured; s__uncultured_bacterium	7,17 ± 7,99	4,16 ± 17,21	0,00 ± 0,00	2,00 ± 4,90
002609775996f6d53a08357ce2a19397	d__Bacteria; p__Firmicutes; c__Bacilli; o__Bacillales; f__Bacillaceae; g__Bacillus	4,33 ± 7,71	3,50 ± 8,57	0,00 ± 0,00	5,50 ± 13,47
aaa06e5aa8245ee7e8e508b7d1df7028	d__Bacteria; p__Proteobacteria; c__Alphaproteobacteria; o__Rhizobiales; f__Devosiaceae; g__Devosia	3,83 ± 9,39	5,33 ± 13,36	0,00 ± 0,00	4,16 ± 17,21
b20346b1ca77df7f67b6bb5eb8232bb3	d__Bacteria; p__Proteobacteria; c__Alphaproteobacteria; o__uncultured; f__uncultured; g__uncultured; s__bacterium_enrichment	0,00 ± 0,00	1,50 ± 3,67	0,00 ± 0,00	8,67 ± 5,92
32e2c441db58a9605f187e03aed22e04	d__Bacteria; p__Bacteroidota; c__Bacteroidia; o__Chitinophagales; f__Chitinophagaceae; g__Flavitalea; s__uncultured_Chitinophagaceae	2,33 ± 5,72	0,00 ± 0,00	3,33 ± 8,16	3,83 ± 6,59
fc2aaa452d515a4aa1d46e09a168f419	d__Bacteria; p__Proteobacteria; c__Alphaproteobacteria; o__Rhizobiales; f__Hyphomicrobiaceae; g__Pedomicrobium; s__uncultured_bacterium	0,00 ± 0,00	0,00 ± 0,00	1,83 ± 4,49	4,33 ± 6,83
4d33ded28b19f4b630857b63e274291e	d__Bacteria; p__Chloroflexi; c__Anaerolineae; o__Caldilineales; f__Caldilineaceae; g__Litorilinea; s__uncultured_bacterium	0,00 ± 0,00	0,00 ± 0,00	2,33 ± 5,72	4,83 ± 5,64
6f909898a1830b7f1a96a611f8fe853d	d__Bacteria; p__Firmicutes; c__Bacilli; o__Bacillales; f__Bacillaceae; g__Bacillus	0,00 ± 0,00	0,00 ± 0,00	7,33 ± 7,28	5,67 ± 4,13
5852e12f5112760a7169ae51e2504160	d__Bacteria; p__Actinobacteriota; c__Acidimicrobiia; o__Microtrichales; f__uncultured; g__uncultured; s__uncultured_Actinomycetales	5,83 ± 9,68	0,00 ± 0,00	4,16 ± 17,21	3,33 ± 8,16
13b9481b17738575387e16eb57a4e47a	d__Bacteria; p__Acidobacteriota; c__Subgroup_5; o__Subgroup_5; f__Subgroup_5; g__Subgroup_5; s__uncultured_bacterium	10,50 ± 11,55	0,00 ± 0,00	0,00 ± 0,00	2,83 ± 6,94
bc0df422c8e9e2ca06e31e3743e745cd	d__Bacteria; p__Gemmatimonadota; c__Gemmatimonadetes; o__Gemmatimonadales; f__Gemmatimonadaceae; g__uncultured	13,33 ± 16,48	0,00 ± 0,00	0,00 ± 0,00	0,00 ± 0,00
b1868ccec693c06008e7bfe37fc2d0da	d__Bacteria; p__Proteobacteria; c__Gammaproteobacteria	2,67 ± 6,53	1,33 ± 3,27	2,33 ± 5,72	2,33 ± 5,72
5d3cfb19082f6d241d77c61c13c88f49	d__Bacteria; p__Cyanobacteria; c__Sericytochromatia; o__Sericytochromatia; f__Sericytochromatia; g__Sericytochromatia	0,00 ± 0,00	4,83 ± 11,84	0,00 ± 0,00	5,83 ± 9,39
db1dd15af734fec4b09dddb1086b7274	d__Bacteria; p__Actinobacteriota; c__Acidimicrobiia; o__Microtrichales; f__uncultured; g__uncultured	0,00 ± 0,00	5,33 ± 8,36	3,83 ± 9,39	4,00 ± 6,23
4f42b74542169f15dffda4f4fd05dece	d__Bacteria; p__RCP2-54; c__RCP2-54; o__RCP2-54; f__RCP2-54; g__RCP2-54; s__uncultured_prokaryote	5,50 ± 8,98	0,83 ± 2,34	0,00 ± 0,00	6,83 ± 7,73
d6b027af4b15c0d409463a6bbed7d552	d__Bacteria; p__Desulfobacterota; c__Desulfuromonadia; o__Geobacterales; f__Geobacteraceae; g__Citrifermentans; s__uncultured_bacterium	3,67 ± 5,82	3,50 ± 5,43	0,00 ± 0,00	6,00 ± 6,69
043986a18eb2c651d5b9dd1720bb982d	d__Bacteria; p__Planctomycetota; c__Planctomycetes; o__Pirellulales; f__Pirellulaceae; g__uncultured; s__uncultured_bacterium	0,00 ± 0,00	4,00 ± 9,80	0,00 ± 0,00	0,00 ± 0,00
a6f836eccdb2a4790e0ee4465d302f72	d__Bacteria; p__Planctomycetota; c__Planctomycetes; o__Gemmatales; f__Gemmataceae; g__uncultured; s__uncultured_planctomycete	9,50 ± 7,66	0,00 ± 0,00	0,00 ± 0,00	0,00 ± 0,00
19418efa363e8ebcc23c55626a9c7485	d__Bacteria; p__Proteobacteria; c__Gammaproteobacteria; o__Gammaproteobacteria_Incertae_Sedis; f__Unknown_Family; g__Acidibacter	3,17 ± 7,76	0,00 ± 0,00	2,17 ± 5,31	1,83 ± 4,49
ca0ee44bb9da70fdc2028e3a4edec320	d__Bacteria; p__Verrucomicrobiota; c__Chlamydiae; o__Chlamydiales; f__Parachlamydiaceae; g__uncultured; s__metagenome	7,50 ± 6,80	0,00 ± 0,00	1,50 ± 3,67	2,83 ± 4,67
23cde822d1fb248b52eaad6ab7540f62	d__Bacteria; p__Chloroflexi; c__Chloroflexia; o__Thermomicrobiales; f__Thermomicrobiaceae; g__Sphaerobacter; s__uncultured_bacterium	5,50 ± 8,80	0,00 ± 0,00	3,83 ± 6,31	3,83 ± 6,15
ce4ae13763a8506fe65f7d92ed4c91a9	d__Bacteria; p__Actinobacteriota; c__Thermoleophilia; o__Solirubrobacterales; f__67-14; g__67-14; s__uncultured_bacterium	4,16 ± 17,21	0,00 ± 0,00	2,17 ± 5,31	6,83 ± 13,82
2553383caa88ff0a983d67fa4ada7d29	d__Bacteria; p__Bacteroidota; c__Bacteroidia; o__Cytophagales; f__Microscillaceae; g__uncultured	6,83 ± 4,62	2,00 ± 4,90	2,00 ± 4,90	1,83 ± 4,49
c20465288cdbfe32600aca8759f7670e	d__Bacteria; p__Latescibacterota; c__Latescibacterota; o__Latescibacterota; f__Latescibacterota; g__Latescibacterota; s__uncultured_bacterium	6,83 ± 6,79	1,17 ± 2,86	0,00 ± 0,00	3,66 ± 4,78
1b658dacae794a40988c5141e4db0f73	d__Bacteria; p__Proteobacteria; c__Gammaproteobacteria; o__Diplorickettsiales; f__Diplorickettsiaceae; g__uncultured	0,00 ± 0,00	7,67 ± 8,43	0,00 ± 0,00	3,83 ± 5,95
84686918b63286e55790ad624098b1c2	d__Bacteria; p__Methylomirabilota; c__Methylomirabilia; o__Rokubacteriales; f__WX65; g__WX65; s__bacterium_WX65	0,00 ± 0,00	8,83 ± 13,78	4,16 ± 17,21	0,00 ± 0,00
480923d86f4b0adae6d7abebfa8f8295	d__Bacteria; p__Proteobacteria; c__Gammaproteobacteria; o__Xanthomonadales; f__Xanthomonadaceae; g__Arenimonas	7,50 ± 8,24	2,83 ± 6,94	0,00 ± 0,00	0,00 ± 0,00
15458f23e8c6f490f30a1f58704dfbfe	d__Bacteria; p__Proteobacteria; c__Alphaproteobacteria; o__Rhizobiales; f__Rhizobiaceae	0,83 ± 2,34	2,33 ± 5,72	3,83 ± 5,95	6,00 ± 6,69
3a250191d419d1b578bbd52159a3004d	d__Bacteria; p__Chloroflexi; c__Anaerolineae; o__Ardenticatenales; f__Ardenticatenaceae; g__uncultured; s__uncultured_bacterium	1,00 ± 1,55	2,50 ± 4,46	4,50 ± 5,86	3,50 ± 4,46
609b545edb5fd340a0518ba2e9c3f947	d__Bacteria; p__Bacteroidota; c__Bacteroidia; o__Cytophagales; f__Microscillaceae; g__uncultured	7,17 ± 4,12	1,50 ± 3,67	1,50 ± 3,67	1,66 ± 4,78
a7d60cba7160765ee7ef6fe3bf9704b7	d__Bacteria; p__Proteobacteria; c__Gammaproteobacteria; o__Pseudomonadales; f__Pseudomonadaceae; g__Pseudomonas	3,17 ± 7,76	1,50 ± 3,67	0,00 ± 0,00	8,33 ± 9,18
146be1acdd5ebc27c57b7a88581a9d3a	d__Bacteria; p__Actinobacteriota; c__Actinobacteria; o__Frankiales; f__Frankiales; g__Frankiales; s__uncultured_bacterium	0,00 ± 0,00	6,00 ± 14,70	3,33 ± 8,16	3,67 ± 8,98
e3fe5d0646a909e00737429893ef4cdd	d__Bacteria; p__Acidobacteriota; c__Vicinamibacteria; o__Vicinamibacterales; f__uncultured; g__uncultured	1,50 ± 3,67	2,00 ± 4,90	4,33 ± 6,98	3,50 ± 5,50
b41cc93c381e00ef3bc610b3c01de8a3	d__Bacteria; p__Acidobacteriota; c__Acidobacteriae; o__PAUC26f; f__PAUC26f; g__PAUC26f; s__metagenome	6,67 ± 9,46	1,66 ± 4,78	0,00 ± 0,00	2,67 ± 4,18
e36d1b8b49665a5c87f8ae013a63d89f	d__Bacteria; p__Proteobacteria; c__Gammaproteobacteria; o__Burkholderiales; f__Methylophilaceae; g__Methylotenera	6,50 ± 10,11	3,33 ± 8,16	3,00 ± 7,35	0,00 ± 0,00
210cc92c206e55ee5cad28cb375577a9	d__Bacteria; p__Chloroflexi; c__Chloroflexia; o__Thermomicrobiales; f__JG30-KF-CM45; g__JG30-KF-CM45; s__uncultured_bacterium	0,00 ± 0,00	3,33 ± 8,16	2,17 ± 5,31	7,33 ± 11,36
e419653e196245dbd09f5dc6564df45e	d__Bacteria; p__Actinobacteriota; c__Thermoleophilia; o__Gaiellales; f__uncultured; g__uncultured	0,83 ± 2,34	3,00 ± 7,35	1,83 ± 4,49	7,17 ± 8,84
65c6ae8c6cba2434a87c9eff4c3ef9f1	d__Bacteria; p__Gemmatimonadota; c__Gemmatimonadetes; o__Gemmatimonadales; f__Gemmatimonadaceae; g__uncultured; s__uncultured_proteobacterium	1,50 ± 1,38	4,33 ± 5,68	1,83 ± 2,23	4,33 ± 3,53
c2644b8dc05a47e52e442a4b49243084	d__Bacteria; p__Bacteroidota; c__Bacteroidia; o__Flavobacteriales; f__Flavobacteriaceae; g__Flavobacterium	5,50 ± 3,02	3,50 ± 5,65	0,00 ± 0,00	2,33 ± 5,72
92604a199e1e17f43aff926fcd8b6f06	d__Bacteria; p__Bacteroidota; c__Bacteroidia; o__Cytophagales; f__Microscillaceae; g__uncultured; s__metagenome	5,67 ± 6,71	2,67 ± 4,18	0,83 ± 2,34	3,67 ± 5,82
9c5ab299adbd3fce52797a4ff302d44e	d__Bacteria; p__Proteobacteria; c__Alphaproteobacteria; o__Rhizobiales; f__KF-JG30-B3; g__KF-JG30-B3; s__uncultured_bacterium	7,17 ± 7,91	5,67 ± 9,14	0,00 ± 0,00	0,00 ± 0,00
d29832318c60a59f34a2ad86a93a735a	d__Bacteria; p__TX1A-33; c__TX1A-33; o__TX1A-33; f__TX1A-33; g__TX1A-33; s__uncultured_bacterium	6,67 ± 7,74	2,00 ± 4,90	0,00 ± 0,00	2,17 ± 5,31
36fb289af2d6842f7a3c1434e78929e4	d__Bacteria; p__Proteobacteria; c__Alphaproteobacteria; o__uncultured; f__uncultured; g__uncultured; s__uncultured_Stella	1,83 ± 4,49	0,00 ± 0,00	5,83 ± 9,47	3,00 ± 5,02
5096a6011cadaccd1d724db262b100c9	d__Bacteria; p__Gemmatimonadota; c__Longimicrobia; o__Longimicrobiales; f__Longimicrobiaceae; g__YC-ZSS-LKJ147; s__uncultured_bacterium	4,00 ± 6,20	0,00 ± 0,00	0,00 ± 0,00	8,83 ± 8,26
4208ebf4b70ce8e0ea02cd3073c92f04	d__Bacteria; p__Myxococcota; c__Polyangia; o__Haliangiales; f__Haliangiaceae; g__Haliangium	1,33 ± 3,27	0,00 ± 0,00	11,50 ± 18,80	0,00 ± 0,00
ae89993307ebb3f2942357a9a306e9d6	d__Bacteria; p__Chloroflexi; c__Anaerolineae; o__Ardenticatenales; f__Ardenticatenaceae; g__uncultured; s__uncultured_bacterium	1,50 ± 3,67	5,83 ± 9,17	2,00 ± 4,90	3,33 ± 8,16
a61eb4cc56c23594ddeee381cb3a8eaf	d__Bacteria; p__Actinobacteriota; c__Thermoleophilia; o__Solirubrobacterales; f__Solirubrobacteraceae; g__Solirubrobacter	0,00 ± 0,00	1,83 ± 4,49	0,00 ± 0,00	10,83 ± 13,11
b006cff09baea930135b9b886e36568f	d__Bacteria; p__Actinobacteriota; c__Actinobacteria; o__Propionibacteriales; f__Nocardioidaceae; g__Nocardioides	0,00 ± 0,00	1,66 ± 4,78	0,00 ± 0,00	7,67 ± 11,94
fab8b9b281030612dc3b7e1c6b72ab9b	d__Bacteria; p__Acidobacteriota; c__Blastocatellia; o__Blastocatellales; f__Blastocatellaceae; g__Blastocatella	0,67 ± 1,63	2,83 ± 4,43	1,50 ± 3,67	7,67 ± 5,99
f4ca17066482179842e9cb8a3841a09b	d__Bacteria; p__Chloroflexi; c__Dehalococcoidia; o__S085; f__S085; g__S085; s__uncultured_bacterium	3,50 ± 2,74	4,00 ± 4,38	1,83 ± 4,49	3,33 ± 2,83
5ee080d08d680e19f910a3d99ada2b7e	d__Bacteria; p__Planctomycetota; c__Planctomycetes; o__Gemmatales; f__Gemmataceae; g__uncultured	1,00 ± 2,45	4,83 ± 5,38	1,50 ± 3,67	3,67 ± 6,22
af9ea440637389b148f269f3e49b5363	d__Bacteria; p__Actinobacteriota; c__Acidimicrobiia; o__Microtrichales; f__uncultured; g__uncultured; s__uncultured_Actinomycetales	0,00 ± 0,00	2,67 ± 6,53	0,00 ± 0,00	6,83 ± 13,59
2862c61790aca87de5ddf3fc983132bf	d__Bacteria; p__Bdellovibrionota; c__Bdellovibrionia; o__Bdellovibrionales; f__Bdellovibrionaceae; g__OM27_clade; s__uncultured_bacterium	3,00 ± 4,82	1,66 ± 4,78	6,17 ± 5,71	0,00 ± 0,00
a85193c44204d5305cb337560f315354	d__Bacteria; p__Planctomycetota; c__Planctomycetes; o__Planctomycetales	1,66 ± 4,78	1,50 ± 3,67	2,67 ± 6,53	6,83 ± 8,16
4156a1d6f0bb14e97b6b643e075de00f	d__Bacteria; p__Myxococcota; c__Polyangia; o__Haliangiales; f__Haliangiaceae; g__Haliangium	7,67 ± 8,45	1,50 ± 3,67	0,00 ± 0,00	3,50 ± 8,57
4a7f867d55034fd3b2b4b28e0b1dda36	d__Bacteria; p__Actinobacteriota; c__Actinobacteria; o__Corynebacteriales; f__Nocardiaceae; g__Rhodococcus	2,17 ± 5,31	0,00 ± 0,00	3,50 ± 5,86	3,83 ± 5,95
ab83a6f0d8fc18386abd8b0b7687d1d4	d__Bacteria; p__Actinobacteriota; c__Acidimicrobiia	3,50 ± 5,86	0,00 ± 0,00	1,50 ± 3,67	6,00 ± 3,16
0e000e8c7a72cb36bcdb3ff176606d07	d__Bacteria; p__Acidobacteriota; c__Vicinamibacteria; o__Vicinamibacterales; f__Vicinamibacteraceae; g__Vicinamibacteraceae; s__uncultured_organism	7,33 ± 8,52	0,00 ± 0,00	1,66 ± 4,78	3,67 ± 5,99
5d0a332a8361a66f85777ab9768a667b	d__Bacteria; p__Actinobacteriota; c__Thermoleophilia; o__Solirubrobacterales; f__67-14; g__67-14; s__uncultured_bacterium	0,00 ± 0,00	0,00 ± 0,00	3,33 ± 8,16	9,33 ± 14,51
8278178daa68c54a8f79293d88ff6856	d__Bacteria; p__Proteobacteria; c__Alphaproteobacteria; o__Sphingomonadales; f__Sphingomonadaceae; g__Novosphingobium	0,00 ± 0,00	10,00 ± 11,19	0,00 ± 0,00	2,50 ± 6,12
db20dcee2ce674e88c1963432f6bbffa	d__Bacteria; p__Proteobacteria; c__Alphaproteobacteria; o__Rhodobacterales; f__Rhodobacteraceae; g__Amaricoccus	0,00 ± 0,00	7,50 ± 18,37	0,00 ± 0,00	5,00 ± 12,25
5472109699793af384c21b9740962a67	d__Bacteria; p__Acidobacteriota; c__Vicinamibacteria; o__Vicinamibacterales; f__uncultured; g__uncultured	5,00 ± 8,37	3,67 ± 5,99	0,00 ± 0,00	2,83 ± 6,94
4dfc05fef7d4dc98bcaa67100062b9b4	d__Bacteria; p__Proteobacteria; c__Gammaproteobacteria; o__Burkholderiales; f__Comamonadaceae; g__Ramlibacter	2,33 ± 5,72	2,67 ± 6,53	4,33 ± 6,83	3,17 ± 7,76
5baf1fe54669d790506d30f1bcc5ab74	d__Bacteria; p__Planctomycetota; c__vadinHA49; o__vadinHA49; f__vadinHA49; g__vadinHA49; s__uncultured_bacterium	10,50 ± 3,67	1,00 ± 2,45	0,00 ± 0,00	1,00 ± 2,45
062ebb66ccdc485e2724e0d95a91c83a	d__Bacteria; p__Acidobacteriota; c__Vicinamibacteria; o__Vicinamibacterales; f__uncultured; g__uncultured; s__metagenome	9,33 ± 13,84	0,00 ± 0,00	0,00 ± 0,00	0,00 ± 0,00
9d426769ef47bb0a6a3caad9b637f20f	d__Bacteria; p__Zixibacteria; c__Zixibacteria; o__Zixibacteria; f__Zixibacteria; g__Zixibacteria; s__uncultured_bacterium	9,33 ± 5,85	0,00 ± 0,00	0,00 ± 0,00	3,17 ± 3,71
617cc538117c2a1681c02b0b16095d0a	d__Bacteria; p__Acidobacteriota; c__Acidobacteriae; o__Subgroup_2; f__Subgroup_2; g__Subgroup_2	3,33 ± 5,16	0,00 ± 0,00	2,00 ± 4,90	7,17 ± 6,37
94d9164933a28b58366dd4c7bd3b3f10	d__Bacteria; p__Acidobacteriota; c__Vicinamibacteria; o__Vicinamibacterales; f__uncultured; g__uncultured	7,50 ± 8,29	0,00 ± 0,00	0,00 ± 0,00	5,00 ± 8,63
cf6aadb962f9655447546bd235d0df77	d__Bacteria; p__Proteobacteria; c__Alphaproteobacteria; o__Rhizobiales; f__Devosiaceae	6,50 ± 7,56	2,00 ± 4,90	0,00 ± 0,00	3,83 ± 6,15
9f3f8f0e074da558f0ffd601c03301b1	d__Bacteria; p__Verrucomicrobiota; c__Verrucomicrobiae; o__Pedosphaerales; f__Pedosphaeraceae; g__Pedosphaeraceae; s__uncultured_subdivision	7,00 ± 6,20	3,83 ± 4,22	0,00 ± 0,00	0,00 ± 0,00
805391ae9c2b411ee02bed87bef7acb7	d__Bacteria	3,50 ± 8,57	3,00 ± 7,35	5,83 ± 14,29	0,00 ± 0,00
982878dde6a93cd0469c74c746586091	d__Bacteria; p__Gemmatimonadota; c__S0134_terrestrial_group; o__S0134_terrestrial_group; f__S0134_terrestrial_group; g__S0134_terrestrial_group; s__uncultured_bacterium	3,67 ± 5,82	5,17 ± 6,46	2,33 ± 3,83	1,17 ± 2,86
1eb070454c32aca95a340578ce1360ae	d__Bacteria; p__Acidobacteriota; c__Holophagae; o__Subgroup_7; f__Subgroup_7; g__Subgroup_7	2,50 ± 6,12	4,50 ± 5,21	0,00 ± 0,00	4,33 ± 6,98
39c5844b2ec4b9f77328f5fe3757e18a	d__Bacteria; p__Actinobacteriota; c__Thermoleophilia; o__Solirubrobacterales; f__67-14; g__67-14; s__uncultured_Rubrobacteria	0,00 ± 0,00	4,00 ± 9,80	4,00 ± 9,32	4,33 ± 6,83
c6eab26de9ff6e298d84147034701725	d__Bacteria; p__Actinobacteriota; c__MB-A2-108; o__MB-A2-108; f__MB-A2-108; g__MB-A2-108; s__uncultured_bacterium	1,17 ± 2,86	4,17 ± 6,46	0,00 ± 0,00	3,00 ± 5,02
bc3137c9ba9bdd8546403f5c6a04b21a	d__Bacteria; p__Proteobacteria; c__Gammaproteobacteria; o__Burkholderiales; f__Nitrosomonadaceae; g__Ellin6067	5,67 ± 4,93	1,66 ± 4,78	3,33 ± 8,16	0,50 ± 1,22
f7bed459a6628ddfec13b90602be47b1	d__Bacteria; p__Actinobacteriota; c__Actinobacteria; o__Micromonosporales; f__Micromonosporaceae	0,00 ± 0,00	0,00 ± 0,00	0,00 ± 0,00	0,00 ± 0,00
c8afe36e659e99015c42f5c5fe290b8e	d__Bacteria; p__Proteobacteria; c__Alphaproteobacteria; o__Rickettsiales; f__Rickettsiaceae; g__uncultured; s__metagenome	10,83 ± 9,39	0,00 ± 0,00	0,00 ± 0,00	0,00 ± 0,00
2d5b86a24b099cb92c0c5ca656e7f318	d__Bacteria; p__Acidobacteriota; c__Vicinamibacteria; o__Vicinamibacterales; f__uncultured; g__uncultured	11,00 ± 6,32	0,00 ± 0,00	0,00 ± 0,00	0,00 ± 0,00
da865642c16a92cfcaf02f76fe07e14e	d__Bacteria; p__Acidobacteriota; c__Vicinamibacteria; o__Subgroup_17; f__Subgroup_17; g__Subgroup_17; s__uncultured_bacterium	0,00 ± 0,00	0,00 ± 0,00	7,17 ± 8,21	5,16 ± 7,75
faf20fa89dfd3c4bbb48ffb201214219	d__Bacteria; p__Chloroflexi; c__KD4-96; o__KD4-96; f__KD4-96; g__KD4-96	0,00 ± 0,00	0,00 ± 0,00	8,50 ± 15,36	3,83 ± 9,39
afbebe9ed7b50f1d1feb48b3d5b3070b	d__Bacteria; p__Acidobacteriota; c__Blastocatellia; o__Pyrinomonadales; f__Pyrinomonadaceae; g__RB41; s__uncultured_Acidobacteriaceae	12,33 ± 8,76	0,00 ± 0,00	0,00 ± 0,00	0,00 ± 0,00
5dbf28181fe87d798eaf9b173a5859b3	d__Bacteria; p__Chloroflexi; c__Dehalococcoidia; o__S085; f__S085; g__S085; s__metagenome	5,83 ± 6,43	6,33 ± 9,81	0,00 ± 0,00	0,00 ± 0,00
79e3671b5bceecf43ac827a5d831db5b	d__Bacteria; p__SAR324_clade(Marine_group_B); c__SAR324_clade(Marine_group_B); o__SAR324_clade(Marine_group_B); f__SAR324_clade(Marine_group_B); g__SAR324_clade(Marine_group_B); s__uncultured_bacterium	3,67 ± 5,99	2,16 ± 4,72	1,83 ± 2,23	3,00 ± 3,35
2f6e4a0ec9997adf68f3c26f3b880539	d__Bacteria; p__Proteobacteria; c__Gammaproteobacteria; o__Xanthomonadales; f__uncultured; g__uncultured; s__uncultured_Xanthomonadaceae	6,50 ± 10,07	3,00 ± 7,35	0,00 ± 0,00	2,67 ± 6,53
d710fb3f5b8810b410ab9c4d939c775d	d__Bacteria; p__Chloroflexi; c__TK10; o__TK10; f__TK10; g__TK10; s__uncultured_bacterium	1,50 ± 2,35	2,67 ± 4,18	3,50 ± 5,50	4,50 ± 5,39
7e6c2107a303a1eb0473eb29b224d0e9	d__Bacteria; p__Chloroflexi; c__KD4-96; o__KD4-96; f__KD4-96; g__KD4-96	3,67 ± 8,98	2,33 ± 5,72	0,00 ± 0,00	6,17 ± 9,97
0953e2e7a33126a6f10d02007e1ba39d	d__Bacteria; p__Actinobacteriota; c__Acidimicrobiia; o__IMCC26256; f__IMCC26256; g__IMCC26256; s__uncultured_actinobacterium	4,17 ± 6,82	1,83 ± 4,49	1,17 ± 2,86	5,00 ± 7,77
b6c6e24974448478458ef3cc46569efb	d__Bacteria; p__Proteobacteria; c__Gammaproteobacteria; o__Xanthomonadales; f__Xanthomonadaceae; g__Lysobacter; s__uncultured_Lysobacter	3,33 ± 8,16	1,66 ± 4,78	3,17 ± 7,76	4,00 ± 9,80
f150695f17b7243b78c2ad7197387107	d__Bacteria; p__Gemmatimonadota; c__Longimicrobia; o__Longimicrobiales; f__Longimicrobiaceae; g__Longimicrobiaceae; s__uncultured_bacterium	10,00 ± 5,97	0,00 ± 0,00	0,00 ± 0,00	0,83 ± 2,34
0f3dfbea33863571dc18a580cb7214b6	d__Bacteria; p__Acidobacteriota; c__Vicinamibacteria; o__Subgroup_17; f__Subgroup_17; g__Subgroup_17	3,50 ± 5,50	0,00 ± 0,00	4,33 ± 7,42	3,00 ± 7,35
3eaedbb1d789a90ea89d0e7036d9a5e6	d__Bacteria; p__Actinobacteriota; c__MB-A2-108; o__MB-A2-108; f__MB-A2-108; g__MB-A2-108; s__uncultured_bacterium	0,00 ± 0,00	0,00 ± 0,00	5,16 ± 8,71	7,00 ± 7,85
6a69e6beab2a3910625248d026de342c	d__Bacteria; p__Actinobacteriota; c__Acidimicrobiia; o__Microtrichales; f__Ilumatobacteraceae; g__Ilumatobacter	0,00 ± 0,00	0,00 ± 0,00	0,00 ± 0,00	12,17 ± 18,87
9fb16a1c6bdfb258819990578cb1b283	d__Bacteria; p__Bacteroidota; c__Bacteroidia; o__Chitinophagales; f__Saprospiraceae; g__uncultured; s__uncultured_soil	10,50 ± 5,89	0,00 ± 0,00	0,00 ± 0,00	1,66 ± 4,78
faf70f9e2986ab372b9b5ba411b19199	d__Bacteria; p__Proteobacteria; c__Gammaproteobacteria; o__Burkholderiales; f__TRA3-20; g__TRA3-20; s__uncultured_beta	1,83 ± 1,72	6,33 ± 9,99	0,00 ± 0,00	2,83 ± 6,94
37ec866b219b098c3602823f1224f821	d__Bacteria; p__Acidobacteriota; c__Subgroup_5; o__Subgroup_5; f__Subgroup_5; g__Subgroup_5; s__uncultured_bacterium	0,00 ± 0,00	3,33 ± 5,23	2,00 ± 4,90	3,83 ± 9,39
38e0be88023598181a6eadbbc1368e82	d__Bacteria; p__Acidobacteriota; c__Acidobacteriae; o__Bryobacterales; f__Bryobacteraceae; g__Bryobacter	1,50 ± 3,67	3,00 ± 7,35	2,00 ± 4,90	2,17 ± 5,31
ca717c5abc7ece4565d558ddedf5a046	d__Bacteria; p__Chloroflexi; c__Anaerolineae; o__Caldilineales; f__Caldilineaceae; g__uncultured; s__uncultured_soil	2,17 ± 5,31	2,83 ± 6,94	3,33 ± 5,32	3,67 ± 5,72
9826d1651481e650b6cdb88084df095d	d__Bacteria; p__Bacteroidota; c__Bacteroidia; o__Sphingobacteriales; f__env.OPS_17; g__env.OPS_17; s__uncultured_Bacteroidetes	5,00 ± 7,97	2,50 ± 6,12	3,33 ± 5,32	1,17 ± 2,86
3356d67b8ad4fa03656c5e95b1190782	d__Bacteria; p__Bacteroidota; c__Bacteroidia; o__Flavobacteriales; f__Crocinitomicaceae; g__Fluviicola; s__uncultured_bacterium	5,17 ± 5,88	2,50 ± 4,18	1,50 ± 3,67	2,83 ± 4,49
411d7513c8a21cfd0bab510970b685f6	d__Bacteria; p__Proteobacteria; c__Alphaproteobacteria; o__Rhizobiales; f__Hyphomicrobiaceae; g__Hyphomicrobium	0,00 ± 0,00	8,33 ± 13,46	3,67 ± 8,98	0,00 ± 0,00
859a039e67a35224d0446e15c891f361	d__Bacteria; p__Proteobacteria; c__Gammaproteobacteria; o__Steroidobacterales; f__Woeseiaceae; g__Woeseia	0,00 ± 0,00	5,17 ± 8,16	2,00 ± 4,90	2,17 ± 5,31
392d765140f88f89ee68cfd03e6f8d37	d__Bacteria; p__Actinobacteriota; c__Rubrobacteria; o__Rubrobacterales; f__Rubrobacteriaceae; g__Rubrobacter; s__uncultured_bacterium	0,00 ± 0,00	4,00 ± 9,80	0,00 ± 0,00	8,00 ± 12,96
044fcfcb7325bd85ca8b39f1e09b7677	d__Bacteria; p__Latescibacterota; c__Latescibacterota; o__Latescibacterota; f__Latescibacterota; g__Latescibacterota; s__metagenome	1,50 ± 3,67	2,17 ± 5,31	0,00 ± 0,00	6,67 ± 5,32
1095d865a57196c62fe35e366ccde5ef	d__Bacteria; p__Proteobacteria; c__Alphaproteobacteria; o__uncultured; f__uncultured; g__uncultured; s__uncultured_bacterium	6,83 ± 5,53	1,00 ± 2,45	1,33 ± 3,27	2,00 ± 2,28
3620079f3e5c0d155c142ef318b8b282	d__Bacteria; p__Proteobacteria; c__Gammaproteobacteria; o__Burkholderiales; f__Comamonadaceae	0,00 ± 0,00	0,00 ± 0,00	4,67 ± 11,43	7,33 ± 11,52
fdce40b4b464c73e52793d3d1dd707a3	d__Bacteria; p__Acidobacteriota; c__Acidobacteriae; o__PAUC26f; f__PAUC26f; g__PAUC26f; s__uncultured_Acidobacteria	8,17 ± 6,46	0,00 ± 0,00	1,00 ± 2,45	2,83 ± 4,49
6d9339b7682c9a16a0ed436c5f2ff50d	d__Bacteria; p__Bdellovibrionota; c__Oligoflexia; o__0319-6G20; f__0319-6G20; g__0319-6G20	8,00 ± 7,01	0,00 ± 0,00	4,00 ± 9,80	0,00 ± 0,00
288fe3f3e7593359232f963336007b90	d__Bacteria; p__Proteobacteria; c__Gammaproteobacteria; o__Cellvibrionales; f__Cellvibrionaceae; g__Cellvibrio; s__metagenome	12,00 ± 14,59	0,00 ± 0,00	0,00 ± 0,00	0,00 ± 0,00
d92a9c051c5bb078da50b0b58bafd571	d__Bacteria; p__Actinobacteriota; c__Rubrobacteria; o__Rubrobacterales; f__Rubrobacteriaceae; g__Rubrobacter	0,00 ± 0,00	3,50 ± 8,57	0,00 ± 0,00	8,33 ± 9,48
3353d53fa22de503e8c9226becce015e	d__Bacteria; p__Proteobacteria; c__Gammaproteobacteria; o__Burkholderiales; f__Nitrosomonadaceae; g__Nitrosomonas; s__Nitrosomonas_communis	0,00 ± 0,00	4,50 ± 5,09	2,50 ± 6,12	3,16 ± 3,67
059a53a4c34b4b13985cc7c378392936	d__Bacteria; p__Gemmatimonadota; c__S0134_terrestrial_group; o__S0134_terrestrial_group; f__S0134_terrestrial_group; g__S0134_terrestrial_group; s__uncultured_bacterium	8,33 ± 9,22	1,83 ± 4,49	0,00 ± 0,00	1,66 ± 4,78
d7eb6ac2b16ff5bc9540b66ee4fcf1ce	d__Bacteria; p__Proteobacteria; c__Alphaproteobacteria; o__Caulobacterales; f__Caulobacteraceae; g__Brevundimonas; s__Brevundimonas_mediterranea	4,17 ± 4,62	5,67 ± 6,59	0,00 ± 0,00	0,00 ± 0,00
585efa0608f41c8b00888246845042f1	d__Bacteria; p__Bacteroidota; c__Bacteroidia; o__Cytophagales; f__Spirosomaceae; g__Dyadobacter	4,67 ± 8,82	3,17 ± 3,49	0,00 ± 0,00	2,33 ± 3,67
ac56d982fccaee36aa6f9e2a604513ea	d__Bacteria; p__Acidobacteriota; c__Holophagae; o__Subgroup_7; f__Subgroup_7; g__Subgroup_7; s__uncultured_bacterium	4,50 ± 8,80	4,33 ± 13,61	0,00 ± 0,00	0,00 ± 0,00
6218f641852d992d7d40ba64b01781cf	d__Bacteria; p__Proteobacteria; c__Gammaproteobacteria; o__Burkholderiales; f__Comamonadaceae; g__Ramlibacter; s__uncultured_bacterium	4,33 ± 6,74	3,00 ± 7,35	0,00 ± 0,00	2,33 ± 5,72
eec41d02cd72b4c0646e414e5b09e8ba	d__Bacteria; p__Verrucomicrobiota; c__Verrucomicrobiae; o__Verrucomicrobiales; f__Rubritaleaceae; g__Luteolibacter; s__uncultured_Verrucomicrobiales	2,67 ± 3,44	1,33 ± 3,27	0,00 ± 0,00	0,00 ± 0,00
2347b44653ae1edecbb1923c97d106ee	d__Bacteria; p__Bacteroidota; c__Bacteroidia; o__Sphingobacteriales; f__env.OPS_17; g__env.OPS_17; s__uncultured_Bacteroidetes	4,50 ± 7,04	3,33 ± 8,16	0,00 ± 0,00	1,66 ± 4,78
e25afafd753b6625d7490321341623a2	d__Bacteria; p__Proteobacteria; c__Alphaproteobacteria; o__Rhizobiales; f__Xanthobacteraceae; g__uncultured	3,67 ± 5,68	4,50 ± 11,02	0,00 ± 0,00	3,67 ± 8,98
1082b0098d6c2f4882726e0715d266ff	d__Bacteria; p__Patescibacteria; c__ABY1; o__Candidatus_Kuenenbacteria; f__Candidatus_Kuenenbacteria; g__Candidatus_Kuenenbacteria; s__uncultured_bacterium	6,33 ± 3,61	0,50 ± 1,22	1,00 ± 2,45	3,00 ± 2,53
8d8681b81ece45939d0218d4f7fa3c79	d__Bacteria; p__Planctomycetota; c__Planctomycetes; o__Gemmatales; f__Gemmataceae; g__uncultured; s__metagenome	9,33 ± 8,33	0,00 ± 0,00	0,00 ± 0,00	0,00 ± 0,00
34a1839048ad88c70df3e68e8c44267d	d__Bacteria; p__Gemmatimonadota; c__Gemmatimonadetes; o__Gemmatimonadales; f__Gemmatimonadaceae; g__uncultured; s__uncultured_Gemmatimonadetes	7,17 ± 11,11	0,00 ± 0,00	0,00 ± 0,00	3,00 ± 4,82
3c2ba1764f85a2eebf0eeab2cdb40140	d__Bacteria; p__Chloroflexi; c__Anaerolineae; o__Caldilineales; f__Caldilineaceae; g__uncultured	3,00 ± 4,69	0,00 ± 0,00	3,17 ± 7,76	4,00 ± 3,85
15c502df8116966d79fd143438d9c491	d__Bacteria; p__Proteobacteria; c__Gammaproteobacteria; o__Burkholderiales; f__Nitrosomonadaceae; g__MND1; s__uncultured_bacterium	7,67 ± 8,98	0,00 ± 0,00	0,00 ± 0,00	1,66 ± 4,78
ef6f8a57399665335f4d7f7703f0b377	d__Bacteria; p__Proteobacteria; c__Alphaproteobacteria; o__Rhizobiales; f__Methyloligellaceae; g__uncultured; s__metagenome	0,00 ± 0,00	0,00 ± 0,00	11,83 ± 18,47	0,00 ± 0,00
ef4afe23b1ecaf4ee5032f44e5e98c30	d__Bacteria; p__Firmicutes; c__Bacilli; o__Alicyclobacillales; f__Alicyclobacillaceae; g__Tumebacillus; s__uncultured_bacterium	4,83 ± 8,26	0,00 ± 0,00	7,00 ± 17,15	0,00 ± 0,00
2a62377cf54bddc67099e16cb3b3dee5	d__Bacteria; p__Firmicutes; c__Clostridia; o__Lachnospirales; f__Lachnospiraceae; g__Anaerosporobacter	11,83 ± 15,33	0,00 ± 0,00	0,00 ± 0,00	0,00 ± 0,00
cc7d8db2d2b422511ac9ac096ea5fd49	d__Bacteria; p__Chloroflexi; c__Chloroflexia; o__Chloroflexales; f__Herpetosiphonaceae; g__Herpetosiphon	1,33 ± 3,27	3,17 ± 7,76	0,00 ± 0,00	7,17 ± 8,11
0000f433cda542b4b7ae9684477935ce	d__Bacteria; p__Actinobacteriota; c__Actinobacteria; o__Streptomycetales; f__Streptomycetaceae; g__Streptomyces; s__Streptomyces_abyssalis	1,83 ± 4,49	5,67 ± 8,78	0,00 ± 0,00	4,17 ± 6,52
cb1518a15d0931f7607c0401d97b4279	d__Bacteria; p__Proteobacteria; c__Alphaproteobacteria; o__Rhizobiales; f__Hyphomicrobiaceae; g__Pedomicrobium	3,83 ± 6,31	3,67 ± 5,72	0,00 ± 0,00	4,17 ± 6,65
60f702e47dd612716e2a88cc1983766d	d__Bacteria; p__Planctomycetota; c__OM190; o__OM190; f__OM190; g__OM190; s__uncultured_bacterium	0,00 ± 0,00	5,33 ± 8,64	0,00 ± 0,00	6,33 ± 13,52
0ff28c1b051643b37ecddc3351638cd9	d__Bacteria; p__Latescibacterota; c__Latescibacterota; o__Latescibacterota; f__Latescibacterota; g__Latescibacterota; s__uncultured_proteobacterium	1,33 ± 3,27	4,83 ± 8,26	0,00 ± 0,00	4,17 ± 6,65
4cb8f957501931ca8ef42f302226cb35	d__Bacteria; p__Patescibacteria; c__Parcubacteria; o__Candidatus_Terrybacteria; f__Candidatus_Terrybacteria; g__Candidatus_Terrybacteria; s__uncultured_bacterium	7,17 ± 3,19	2,50 ± 4,81	0,00 ± 0,00	2,00 ± 2,45
3c2425458382ca0250c1f1639d35ebf7	d__Bacteria; p__Proteobacteria; c__Gammaproteobacteria; o__Burkholderiales; f__Nitrosomonadaceae; g__Ellin6067	5,00 ± 5,59	1,83 ± 4,49	1,83 ± 4,49	3,00 ± 7,35
c53feda1faab890fdf1cffecca729f6b	d__Bacteria; p__Cyanobacteria; c__Cyanobacteriia; o__Cyanobacteriales; f__Nostocaceae; g__Tolypothrix	0,00 ± 0,00	2,83 ± 6,94	8,83 ± 9,72	0,00 ± 0,00
eeef8ae0c5cb614f359927442ff2ad80	d__Bacteria; p__Acidobacteriota; c__Blastocatellia; o__Pyrinomonadales; f__Pyrinomonadaceae; g__RB41; s__uncultivated_soil	4,83 ± 8,31	1,66 ± 4,78	3,00 ± 7,35	2,17 ± 5,31
14476c7deb99e89d3a7097d812829853	d__Bacteria; p__Actinobacteriota; c__Thermoleophilia; o__Solirubrobacterales; f__67-14; g__67-14	0,00 ± 0,00	5,50 ± 8,67	6,17 ± 6,88	0,00 ± 0,00
3c15cf09dae88fce828406b0bf943e9a	d__Bacteria; p__Firmicutes; c__Clostridia; o__Peptostreptococcales-Tissierellales; f__Sedimentibacteraceae; g__Sedimentibacter	1,00 ± 2,45	2,00 ± 3,16	6,16 ± 6,71	2,50 ± 3,89
1f7b01a92c04c9c09a97773d78311620	d__Bacteria; p__Proteobacteria; c__Gammaproteobacteria; o__Xanthomonadales; f__Xanthomonadaceae; g__Arenimonas	0,00 ± 0,00	2,17 ± 5,31	3,33 ± 5,23	6,17 ± 6,94
5bf11c40e804351492915164c73716cb	d__Bacteria; p__Planctomycetota; c__Pla4_lineage; o__Pla4_lineage; f__Pla4_lineage; g__Pla4_lineage	4,83 ± 6,38	0,00 ± 0,00	1,17 ± 2,86	4,00 ± 5,48
b205a06057e723d21a2609eb361984bb	d__Bacteria; p__Fibrobacterota; c__Fibrobacteria; o__Fibrobacterales; f__Fibrobacteraceae; g__possible_genus_04; s__uncultured_bacterium	0,00 ± 0,00	0,00 ± 0,00	0,00 ± 0,00	11,67 ± 13,75
a64beecd066e56f7d1effc54f92dd75f	d__Bacteria; p__Verrucomicrobiota; c__Verrucomicrobiae; o__Pedosphaerales; f__Pedosphaeraceae; g__ADurb.Bin063-1; s__uncultured_Verrucomicrobia	7,83 ± 9,26	0,00 ± 0,00	1,33 ± 3,27	2,50 ± 6,12
7aea6cdde176db9c2d4b1f16498edfc9	d__Bacteria; p__Actinobacteriota; c__Acidimicrobiia; o__Microtrichales; f__Ilumatobacteraceae; g__uncultured; s__uncultured_bacterium	0,00 ± 0,00	0,00 ± 0,00	0,00 ± 0,00	11,66 ± 18,77
695e5bc6a97d640ee9ea2e91675d26f7	d__Bacteria; p__Bacteroidota; c__Rhodothermia; o__Rhodothermales; f__Rhodothermaceae; g__Rhodothermaceae; s__uncultured_Bacteroidetes	3,33 ± 5,16	0,00 ± 0,00	6,83 ± 7,63	1,50 ± 3,67
13ee17f9051624cc83f7b27d77a74daa	d__Bacteria; p__Actinobacteriota; c__Thermoleophilia; o__Solirubrobacterales; f__67-14; g__67-14; s__metagenome	3,83 ± 9,39	0,00 ± 0,00	0,00 ± 0,00	7,83 ± 19,19
d060ce6a3dc9fe6af6ad880c8c8b3eaf	d__Bacteria; p__Proteobacteria; c__Gammaproteobacteria; o__Burkholderiales; f__TRA3-20; g__TRA3-20	11,67 ± 12,91	0,00 ± 0,00	0,00 ± 0,00	0,00 ± 0,00
6cf4bc4155a9b6c1a148d8fb2d926010	d__Bacteria; p__Proteobacteria; c__Alphaproteobacteria; o__Rhodobacterales; f__Rhodobacteraceae; g__Rubellimicrobium; s__uncultured_bacterium	0,00 ± 0,00	3,83 ± 9,39	0,00 ± 0,00	4,67 ± 7,26
68bb55c5dc2855d6da95902eb3833a20	d__Bacteria; p__Chloroflexi; c__Ktedonobacteria; o__C0119; f__C0119; g__C0119; s__uncultured_soil	3,50 ± 8,57	8,00 ± 12,96	0,00 ± 0,00	0,00 ± 0,00
c4b4f7133eba1c6b66f7c49fa1033280	d__Bacteria; p__Chloroflexi; c__Gitt-GS-136; o__Gitt-GS-136; f__Gitt-GS-136; g__Gitt-GS-136; s__uncultured_bacterium	0,00 ± 0,00	2,67 ± 6,53	4,16 ± 17,21	4,67 ± 7,34
5e0b1175e31da4097d9b6775d41ba806	d__Bacteria; p__Proteobacteria; c__Gammaproteobacteria; o__Xanthomonadales; f__Xanthomonadaceae	0,00 ± 0,00	2,50 ± 6,12	3,00 ± 7,35	6,00 ± 9,32
e1e6456a05fcd2fd65bedc7da0e5dc45	d__Bacteria; p__Proteobacteria; c__Alphaproteobacteria; o__Rhizobiales; f__Beijerinckiaceae; g__Bosea	1,33 ± 3,27	2,33 ± 5,72	1,83 ± 4,49	6,00 ± 7,38
08e61127953ef05ad568e4c838594ad1	d__Bacteria; p__Myxococcota; c__Polyangia; o__Polyangiales; f__BIrii41; g__BIrii41; s__uncultured_bacterium	0,00 ± 0,00	5,00 ± 7,77	2,00 ± 4,90	4,50 ± 5,09
f2c09e61fd01c2dde9208bea94827082	d__Bacteria; p__Bacteroidota; c__Bacteroidia; o__Chitinophagales; f__Chitinophagaceae; g__uncultured; s__uncultured_microorganism	2,33 ± 5,72	4,50 ± 7,04	3,00 ± 7,35	1,66 ± 4,78
9fac6cad17f6336dd325e7c075b5b72e	d__Bacteria; p__Bacteroidota; c__Bacteroidia; o__Flavobacteriales; f__Crocinitomicaceae; g__Salinirepens; s__uncultured_Bacteroidetes	8,50 ± 7,37	1,17 ± 1,83	0,83 ± 2,34	1,00 ± 2,45
7ee017c899e47567c9fc23f3a66d5410	d__Bacteria; p__SAR324_clade(Marine_group_B); c__SAR324_clade(Marine_group_B); o__SAR324_clade(Marine_group_B); f__SAR324_clade(Marine_group_B); g__SAR324_clade(Marine_group_B); s__uncultured_bacterium	5,67 ± 1,51	0,50 ± 1,22	0,00 ± 0,00	4,00 ± 3,63
2651befa2925e710a5bbc2f41157e200	d__Bacteria; p__Cyanobacteria; c__Vampirivibrionia; o__Vampirovibrionales; f__Vampirovibrionales; g__Vampirovibrionales; s__uncultured_bacterium	5,83 ± 6,35	0,50 ± 1,22	1,33 ± 2,37	1,66 ± 4,78
0b4667e3c01c392bc05173852b805ba2	d__Bacteria; p__Firmicutes; c__Clostridia; o__Clostridiales; f__Caloramatoraceae; g__Fonticella; s__uncultured_bacterium	0,67 ± 1,63	4,16 ± 7,75	6,67 ± 11,24	0,00 ± 0,00
20b579a6f4effbc7ca500280e8f67cad	d__Bacteria; p__Proteobacteria; c__Gammaproteobacteria; o__Xanthomonadales; f__Xanthomonadaceae; g__Arenimonas; s__Arenimonas_subflava	8,50 ± 5,79	1,33 ± 3,27	1,00 ± 2,45	0,67 ± 1,63
02e1dc23b3b00362f54ca0e961de62cf	d__Bacteria; p__Proteobacteria; c__Gammaproteobacteria; o__Burkholderiales; f__Burkholderiaceae; g__Lautropia	0,00 ± 0,00	6,33 ± 9,89	3,17 ± 7,76	2,00 ± 4,90
b05c99c47d58b66c6182d3b8197314dd	d__Bacteria; p__Actinobacteriota; c__Thermoleophilia; o__Gaiellales; f__uncultured; g__uncultured	0,00 ± 0,00	3,83 ± 9,39	0,00 ± 0,00	7,66 ± 9,79
52ba78b55b7da1e9305a053e82005946	d__Bacteria; p__Firmicutes; c__Negativicutes; o__Veillonellales-Selenomonadales; f__Sporomusaceae; g__Anaerosinus; s__uncultured_bacterium	0,67 ± 1,63	0,83 ± 2,34	5,17 ± 5,56	4,83 ± 2,79
2e135a3643818b59aa491247820fbdb6	d__Bacteria; p__Proteobacteria; c__Gammaproteobacteria; o__Xanthomonadales; f__Xanthomonadaceae; g__Lysobacter	3,67 ± 5,99	1,66 ± 4,78	1,66 ± 4,78	4,50 ± 6,98
8f37d3cf6c9cf413b1dbc15506021021	d__Bacteria; p__Actinobacteriota; c__Thermoleophilia; o__Solirubrobacterales; f__Solirubrobacteraceae; g__Solirubrobacter; s__uncultured_bacterium	0,00 ± 0,00	0,00 ± 0,00	0,00 ± 0,00	7,00 ± 11,14
e48d623e481a96389a142a87cab2b86e	d__Bacteria; p__Bdellovibrionota; c__Oligoflexia; o__Silvanigrellales; f__Silvanigrellaceae; g__Silvanigrella; s__metagenome	4,17 ± 4,75	0,00 ± 0,00	0,00 ± 0,00	2,00 ± 2,28
555af446e867c95371a4dc38001781b2	d__Bacteria; p__Proteobacteria; c__Gammaproteobacteria; o__Xanthomonadales; f__Xanthomonadaceae; g__Lysobacter	3,83 ± 9,39	0,00 ± 0,00	3,00 ± 7,35	0,00 ± 0,00
311c9fb3c7713ac39073f57cb78fe59e	d__Bacteria; p__Acidobacteriota; c__Thermoanaerobaculia; o__Thermoanaerobaculales; f__Thermoanaerobaculaceae; g__Subgroup_10; s__uncultured_prokaryote	3,50 ± 8,57	0,00 ± 0,00	2,33 ± 5,72	5,67 ± 6,25
72e96d9d0476950f47acedb17419900f	d__Bacteria; p__Proteobacteria; c__Alphaproteobacteria; o__Sphingomonadales; f__Sphingomonadaceae; g__Sphingomonas	3,00 ± 7,35	0,00 ± 0,00	3,50 ± 8,57	5,00 ± 7,75
d66ad08d68443225a49adf29d78ee9a0	d__Bacteria; p__Firmicutes; c__Bacilli; o__Bacillales; f__Bacillaceae; g__Bacillus	0,00 ± 0,00	0,00 ± 0,00	6,33 ± 15,51	5,17 ± 12,66
4a640422dfb9d288893fd7231ff69d52	d__Bacteria; p__Myxococcota; c__Polyangia; o__Haliangiales; f__Haliangiaceae; g__Haliangium; s__Kofleria_flava	11,50 ± 12,65	0,00 ± 0,00	0,00 ± 0,00	0,00 ± 0,00
5ec730efdc86b9b76947fe62d7fe548d	d__Bacteria; p__Acidobacteriota; c__Vicinamibacteria; o__Vicinamibacterales; f__Vicinamibacteraceae; g__Vicinamibacteraceae; s__uncultured_Acidobacterium	11,50 ± 13,56	0,00 ± 0,00	0,00 ± 0,00	0,00 ± 0,00
9c4facc2de63acf3d91aa93c43fb1147	d__Bacteria; p__Acidobacteriota; c__Acidobacteriae; o__Bryobacterales; f__Bryobacteraceae; g__Bryobacter	4,50 ± 7,79	2,17 ± 5,31	0,00 ± 0,00	4,67 ± 11,43
[truncated: 6,596 more rows]
